# Supplementary material for: Self-organized synchronization of digital phase-locked loops with delayed coupling in theory and experiment
Source: PLoS One. 2017 Feb 16;12(2):e0171590. doi: 10.1371/journal.pone.0171590 (PMC5312960; doi:10.1371/journal.pone.0171590)
Supplement: S1 File — S1_File.zip. (ZIP) [file pone.0171590.s001.zip]

Archive with 34 entries (34 files):
- experiment.results.3x3open.inphase.csv
- experiment.results.3x3open.twist.csv
- experiment.results.3x3periodic.inphase.csv
- experiment.results.3x3periodic.twist.csv
- freq-vco.csv
- globfreq.2x1.chequerboard.csv
- globfreq.2x1.chequerboard.theory.csv
- globfreq.2x1.inphase.csv
- globfreq.2x1.inphase.theory.csv
- globfreq.2x1.inv.chequerboard.csv
- globfreq.2x1.inv.inphase.csv
- globfreq.3x1.inphase.theory.csv
- globfreq.3x1.periodic.inphase.csv
- globfreq.3x1.periodic.twist.csv
- globfreq.3x1.twist.theory.csv
- globfreq.3x3.chequerboard.theory.csv
- globfreq.3x3.inphase.theory.csv
- globfreq.3x3.open.chequerboard.csv
- globfreq.3x3.open.inphase.csv
- globfreq.3x3.open.theory.csv
- globfreq.3x3.periodic.inphase.csv
- globfreq.3x3.periodic.twist.csv
- globfreq.3x3.twist.theory.csv
- omega-closed-form.csv
- perdec.2x1.EarlStrogatz.csv
- perdec.2x1.csv
- perdec.2x1.inphase.theory.csv
- perdec.2x1.inv.csv
- perdec.2x1.inv.theory.csv
- perdec.2x1.theory.csv
- theory.results.3x1line.chequerboard.csv
- theory.results.3x1line.inphase.csv
- theory.results.3x1ring.inphase.csv
- theory.results.3x1ring.twist.csv
