# Supplementary material for: Self-organized synchronization of digital phase-locked loops with delayed coupling in theory and experiment
Source: PLoS One. 2017 Feb 16;12(2):e0171590. doi: 10.1371/journal.pone.0171590 (PMC5312960; doi:10.1371/journal.pone.0171590)
Supplement: S1 File — S1_File.zip. (ZIP) [file pone.0171590.s001.zip › experiment.results.3x3open.inphase.csv]

tau	freq
5.088000e-04	nan
5.300000e-04	1.151635e+03
5.512000e-04	1.147702e+03
5.724000e-04	1.131678e+03
5.936000e-04	1.113515e+03
6.148000e-04	1.095000e+03
6.360000e-04	1.076786e+03
6.572000e-04	1.058593e+03
6.784000e-04	1.041116e+03
6.996000e-04	1.024309e+03
7.208000e-04	1.007911e+03
7.420000e-04	9.919471e+02
7.632000e-04	9.762480e+02
7.844000e-04	9.614316e+02
8.056000e-04	9.471712e+02
8.268000e-04	9.333670e+02
8.480000e-04	9.196147e+02
8.692000e-04	9.067421e+02
8.904000e-04	8.940866e+02
9.116000e-04	8.818209e+02
9.328000e-04	8.712522e+02
9.540000e-04	8.590208e+02
9.752000e-04	8.496606e+02
9.964000e-04	8.348073e+02
1.017600e-03	8.247999e+02
1.038800e-03	nan
