# Supplementary material for: Self-organized synchronization of digital phase-locked loops with delayed coupling in theory and experiment
Source: PLoS One. 2017 Feb 16;12(2):e0171590. doi: 10.1371/journal.pone.0171590 (PMC5312960; doi:10.1371/journal.pone.0171590)
Supplement: S1 File — S1_File.zip. (ZIP) [file pone.0171590.s001.zip › experiment.results.3x3open.twist.csv]

tau	freq
6.360000e-05	nan
8.480000e-05	nan
1.060000e-04	nan
1.272000e-04	1.130231e+03
1.484000e-04	1.111461e+03
1.696000e-04	1.080504e+03
1.908000e-04	1.051681e+03
2.120000e-04	1.024545e+03
2.332000e-04	9.989730e+02
2.544000e-04	9.742428e+02
2.756000e-04	9.507554e+02
2.968000e-04	9.282572e+02
3.180000e-04	9.075406e+02
3.392000e-04	8.874494e+02
3.604000e-04	8.682620e+02
3.816000e-04	8.506724e+02
4.028000e-04	8.364858e+02
4.240000e-04	8.288034e+02
4.452000e-04	8.210549e+02
4.664000e-04	8.219010e+02
4.876000e-04	8.189668e+02
5.088000e-04	nan
1.144800e-03	1.013555e+03
1.314400e-03	9.628480e+02
1.378000e-03	nan
1.441600e-03	9.292190e+02
2.056400e-03	nan
