# Supplementary material for: Self-organized synchronization of digital phase-locked loops with delayed coupling in theory and experiment
Source: PLoS One. 2017 Feb 16;12(2):e0171590. doi: 10.1371/journal.pone.0171590 (PMC5312960; doi:10.1371/journal.pone.0171590)
Supplement: S1 File — S1_File.zip. (ZIP) [file pone.0171590.s001.zip › experiment.results.3x3periodic.inphase.csv]

tau	freq
5.088000e-04	1.182343e+03
5.300000e-04	1.168376e+03
5.512000e-04	1.159634e+03
5.724000e-04	1.145832e+03
5.936000e-04	1.120506e+03
6.148000e-04	1.103800e+03
6.360000e-04	1.083252e+03
6.572000e-04	1.068141e+03
6.784000e-04	1.048137e+03
6.996000e-04	1.031497e+03
7.208000e-04	1.016127e+03
7.420000e-04	1.001196e+03
7.632000e-04	9.860722e+02
7.844000e-04	9.710976e+02
8.056000e-04	9.556892e+02
8.268000e-04	9.423784e+02
8.480000e-04	9.270753e+02
8.692000e-04	9.152873e+02
8.904000e-04	9.001001e+02
9.116000e-04	8.898433e+02
9.328000e-04	8.775503e+02
9.540000e-04	8.646929e+02
9.752000e-04	8.540955e+02
9.964000e-04	8.430651e+02
1.017600e-03	8.322287e+02
1.038800e-03	nan
1.462800e-03	1.117908e+03
1.484000e-03	1.115139e+03
1.505200e-03	1.103640e+03
1.526400e-03	1.090295e+03
1.547600e-03	1.080225e+03
1.568800e-03	1.069618e+03
1.590000e-03	1.059110e+03
2.067000e-03	1.067545e+03
2.310800e-03	nan
