# Supplementary material for: Self-organized synchronization of digital phase-locked loops with delayed coupling in theory and experiment
Source: PLoS One. 2017 Feb 16;12(2):e0171590. doi: 10.1371/journal.pone.0171590 (PMC5312960; doi:10.1371/journal.pone.0171590)
Supplement: S1 File — S1_File.zip. (ZIP) [file pone.0171590.s001.zip › experiment.results.3x3periodic.twist.csv]

tau	freq
1.696000e-04	1.086756e+03
1.908000e-04	1.059243e+03
2.120000e-04	1.034343e+03
2.332000e-04	1.008870e+03
2.544000e-04	9.780377e+02
2.756000e-04	9.591618e+02
2.968000e-04	9.362559e+02
3.180000e-04	9.148658e+02
