# Supplementary material for: Self-organized synchronization of digital phase-locked loops with delayed coupling in theory and experiment
Source: PLoS One. 2017 Feb 16;12(2):e0171590. doi: 10.1371/journal.pone.0171590 (PMC5312960; doi:10.1371/journal.pone.0171590)
Supplement: S1 File — S1_File.zip. (ZIP) [file pone.0171590.s001.zip › freq-vco.csv]

tausteps tau frequencytau frequency
0.0000000e+00	0.0000000e+00	0.0000000e+00	7.2140590e+02
5.0000000e+00	2.9850000e-05	2.1533966e-02	7.2140590e+02
1.0000000e+01	5.9700000e-05	4.3067932e-02	7.2140590e+02
1.5000000e+01	8.9550000e-05	6.4773560e-02	7.2332283e+02
2.0000000e+01	1.1940000e-04	8.9569092e-02	7.5015990e+02
2.5000000e+01	1.4925000e-04	1.1806488e-01	7.9105447e+02
3.0000000e+01	1.7910000e-04	1.5151978e-01	8.4600656e+02
3.5000000e+01	2.0895000e-04	1.9025803e-01	9.1054332e+02
4.0000000e+01	2.3880000e-04	2.3544312e-01	9.8594269e+02
4.5000000e+01	2.6865000e-04	2.8959274e-01	1.0779555e+03
5.0000000e+01	2.9850000e-04	3.5362244e-01	1.1846648e+03
5.5000000e+01	3.2835000e-04	4.1458130e-01	1.2626201e+03
6.0000000e+01	3.5820000e-04	4.5295715e-01	1.2645370e+03
6.5000000e+01	3.8805000e-04	4.9045563e-01	1.2638980e+03
7.0000000e+01	4.1790000e-04	5.2658081e-01	1.2600642e+03
7.5000000e+01	4.4775000e-04	5.5131912e-01	1.2313102e+03
8.0000000e+01	4.7760000e-04	5.7250977e-01	1.1987223e+03
8.5000000e+01	5.0745000e-04	5.9013367e-01	1.1629395e+03
9.0000000e+01	5.3730000e-04	6.0974121e-01	1.1348245e+03
9.5000000e+01	5.6715000e-04	6.3056946e-01	1.1118213e+03
1.0000000e+02	5.9700000e-04	6.4697266e-01	1.0837063e+03
1.0500000e+02	6.2685000e-04	6.6410065e-01	1.0594251e+03
1.1000000e+02	6.5670000e-04	6.7893982e-01	1.0338660e+03
1.1500000e+02	6.8655000e-04	6.9532394e-01	1.0127798e+03
1.2000000e+02	7.1640000e-04	7.0861816e-01	9.8913758e+02
1.2500000e+02	7.4625000e-04	7.2336197e-01	9.6932927e+02
1.3000000e+02	7.7610000e-04	7.3841095e-01	9.5143789e+02
1.3500000e+02	8.0595000e-04	7.4878693e-01	9.2907367e+02
1.4000000e+02	8.3580000e-04	7.6049805e-01	9.0990434e+02
1.4500000e+02	8.6565000e-04	7.7161789e-01	8.9137398e+02
1.5000000e+02	8.9550000e-04	7.8105927e-01	8.7220465e+02
1.5500000e+02	9.2535000e-04	7.9408646e-01	8.5814714e+02
1.6000000e+02	9.5520000e-04	8.0444336e-01	8.4217270e+02
1.6500000e+02	9.8505000e-04	8.1447601e-01	8.2683723e+02
1.7000000e+02	1.0149000e-03	8.2489014e-01	8.1277972e+02
1.7500000e+02	1.0447500e-03	8.3312988e-01	7.9744425e+02
1.8000000e+02	1.0746000e-03	8.4388733e-01	7.8530367e+02
1.8500000e+02	1.1044500e-03	8.4968567e-01	7.6932923e+02
1.9000000e+02	1.1343000e-03	8.5887909e-01	7.5718865e+02
1.9500000e+02	1.1641500e-03	8.7032318e-01	7.4760399e+02
2.0000000e+02	1.1940000e-03	8.7738037e-01	7.3482443e+02
2.0500000e+02	1.2238500e-03	8.9149475e-01	7.2843465e+02
2.1000000e+02	1.2537000e-03	9.0522766e-01	7.2204488e+02
2.1500000e+02	1.2835500e-03	1.5615845e+00	nan
2.1500000e+02	1.2835500e-03	1.5615845e+00	1.2166137e+03
2.2000000e+02	1.3134000e-03	1.5735626e+00	1.1980833e+03
2.2500000e+02	1.3432500e-03	1.5818596e+00	1.1776360e+03
2.3000000e+02	1.3731000e-03	1.5968323e+00	1.1629395e+03
2.3500000e+02	1.4029500e-03	1.6073418e+00	1.1456871e+03
2.4000000e+02	1.4328000e-03	1.6186523e+00	1.1297127e+03
2.4500000e+02	1.4626500e-03	1.6290092e+00	1.1137382e+03
2.5000000e+02	1.4925000e-03	1.6384125e+00	1.0977638e+03
2.5500000e+02	1.5223500e-03	1.6449165e+00	1.0805114e+03
2.6000000e+02	1.5522000e-03	1.6583252e+00	1.0683708e+03
2.6500000e+02	1.5820500e-03	1.6679764e+00	1.0543133e+03
2.7000000e+02	1.6119000e-03	1.6726685e+00	1.0376999e+03
2.7500000e+02	1.6417500e-03	1.6847610e+00	1.0261983e+03
2.8000000e+02	1.6716000e-03	1.6940308e+00	1.0134187e+03
2.8500000e+02	1.7014500e-03	1.7025375e+00	1.0006392e+03
2.9000000e+02	1.7313000e-03	1.7069626e+00	9.8594269e+02
2.9500000e+02	1.7611500e-03	1.7183876e+00	9.7571905e+02
3.0000000e+02	1.7910000e-03	1.7257690e+00	9.6357847e+02
3.0500000e+02	1.8208500e-03	1.7324257e+00	9.5143789e+02
3.1000000e+02	1.8507000e-03	1.7407227e+00	9.4057527e+02
3.1500000e+02	1.8805500e-03	1.7483711e+00	9.2971265e+02
3.2000000e+02	1.9104000e-03	1.7541504e+00	9.1821105e+02
3.2500000e+02	1.9402500e-03	1.7617226e+00	9.0798741e+02
3.3000000e+02	1.9701000e-03	1.7686844e+00	8.9776376e+02
3.3500000e+02	1.9999500e-03	1.7750359e+00	8.8754012e+02
3.4000000e+02	2.0298000e-03	1.7807770e+00	8.7731647e+02
3.4500000e+02	2.0596500e-03	1.7872238e+00	8.6773181e+02
3.5000000e+02	2.0895000e-03	1.7944336e+00	8.5878612e+02
3.5500000e+02	2.1193500e-03	1.7997551e+00	8.4920145e+02
3.6000000e+02	2.1492000e-03	1.8072510e+00	8.4089474e+02
3.6500000e+02	2.1790500e-03	1.8128586e+00	8.3194905e+02
3.7000000e+02	2.2089000e-03	1.8179321e+00	8.2300336e+02
3.7500000e+02	2.2387500e-03	1.8239021e+00	8.1469665e+02
3.8000000e+02	2.2686000e-03	1.8264771e+00	8.0511199e+02
3.8500000e+02	2.2984500e-03	2.6127434e+00	nan
3.8500000e+02	2.2984500e-03	2.6127434e+00	1.1367414e+03
3.9000000e+02	2.3283000e-03	2.6198959e+00	1.1252398e+03
3.9500000e+02	2.3581500e-03	2.6278687e+00	1.1143772e+03
4.0000000e+02	2.3880000e-03	2.6321411e+00	1.1022366e+03
4.0500000e+02	2.4178500e-03	2.6372337e+00	1.0907350e+03
4.1000000e+02	2.4477000e-03	2.6478958e+00	1.0817894e+03
4.1500000e+02	2.4775500e-03	2.6548576e+00	1.0715657e+03
4.2000000e+02	2.5074000e-03	2.6628113e+00	1.0619810e+03
4.2500000e+02	2.5372500e-03	2.6701927e+00	1.0523964e+03
4.3000000e+02	2.5671000e-03	2.6737213e+00	1.0415338e+03
4.3500000e+02	2.5969500e-03	2.6815796e+00	1.0325881e+03
4.4000000e+02	2.6268000e-03	2.6872253e+00	1.0230034e+03
4.4500000e+02	2.6566500e-03	2.6922989e+00	1.0134187e+03
4.5000000e+02	2.6865000e-03	2.7002335e+00	1.0051120e+03
4.5500000e+02	2.7163500e-03	2.7076721e+00	9.9680532e+02
4.6000000e+02	2.7462000e-03	2.7128601e+00	9.8785963e+02
4.6500000e+02	2.7760500e-03	2.7157402e+00	9.7827496e+02
4.7000000e+02	2.8059000e-03	2.7216339e+00	9.6996825e+02
4.7500000e+02	2.8357500e-03	2.7270317e+00	9.6166154e+02
4.8000000e+02	2.8656000e-03	2.7282715e+00	9.5207687e+02
4.8500000e+02	2.8954500e-03	2.7381897e+00	9.4568709e+02
4.9000000e+02	2.9253000e-03	2.7421188e+00	9.3738038e+02
4.9500000e+02	2.9551500e-03	2.7493286e+00	9.3035163e+02
5.0000000e+02	2.9850000e-03	2.7523041e+00	9.2204492e+02
5.0500000e+02	3.0148500e-03	2.7586365e+00	9.1501616e+02
5.1000000e+02	3.0447000e-03	2.7626038e+00	9.0734843e+02
5.1500000e+02	3.0745500e-03	2.7680779e+00	9.0031967e+02
5.2000000e+02	3.1044000e-03	2.7731323e+00	8.9329092e+02
5.2500000e+02	3.1342500e-03	2.7777672e+00	8.8626216e+02
5.3000000e+02	3.1641000e-03	2.7819824e+00	8.7923341e+02
5.3500000e+02	3.1939500e-03	2.7857780e+00	8.7220465e+02
5.4000000e+02	3.2238000e-03	2.7891541e+00	8.6517590e+02
5.4500000e+02	3.2536500e-03	2.7941895e+00	8.5878612e+02
5.5000000e+02	3.2835000e-03	2.7988434e+00	8.5239634e+02
5.5500000e+02	3.3133500e-03	3.6393929e+00	nan
5.5500000e+02	3.3133500e-03	3.6393929e+00	1.0984028e+03
5.6000000e+02	3.3432000e-03	3.6444092e+00	1.0900961e+03
5.6500000e+02	3.3730500e-03	3.6489296e+00	1.0817894e+03
5.7000000e+02	3.4029000e-03	3.6486053e+00	1.0722047e+03
5.7500000e+02	3.4327500e-03	3.6608696e+00	1.0664539e+03
5.8000000e+02	3.4626000e-03	3.6639404e+00	1.0581472e+03
5.8500000e+02	3.4924500e-03	3.6732101e+00	1.0517574e+03
5.9000000e+02	3.5223000e-03	3.6708450e+00	1.0421727e+03
5.9500000e+02	3.5521500e-03	3.6792564e+00	1.0357830e+03
