# Supplementary material for: Self-organized synchronization of digital phase-locked loops with delayed coupling in theory and experiment
Source: PLoS One. 2017 Feb 16;12(2):e0171590. doi: 10.1371/journal.pone.0171590 (PMC5312960; doi:10.1371/journal.pone.0171590)
Supplement: S1 File — S1_File.zip. (ZIP) [file pone.0171590.s001.zip › globfreq.2x1.chequerboard.csv]

tau	freq
1.060000000000000016e-05	1.308599999999999909e+03
2.120000000000000031e-05	1.309000000000000000e+03
3.180000000000000047e-05	1.309099999999999909e+03
4.240000000000000062e-05	1.307799999999999955e+03
5.300000000000000078e-05	1.295799999999999955e+03
6.360000000000000093e-05	1.274400000000000091e+03
7.420000000000000109e-05	1.256500000000000000e+03
8.480000000000000124e-05	1.237599999999999909e+03
9.540000000000000140e-05	1.218700000000000045e+03
1.060000000000000016e-04	1.200900000000000091e+03
1.166000000000000017e-04	1.182900000000000091e+03
1.272000000000000019e-04	1.164900000000000091e+03
1.377999999999999885e-04	1.149099999999999909e+03
1.484000000000000022e-04	1.133299999999999955e+03
1.589999999999999888e-04	1.117400000000000091e+03
1.696000000000000025e-04	1.101900000000000091e+03
1.801999999999999891e-04	1.086900000000000091e+03
1.908000000000000028e-04	1.071400000000000091e+03
2.013999999999999894e-04	1.058200000000000045e+03
2.120000000000000031e-04	1.044799999999999955e+03
2.225999999999999897e-04	1.031099999999999909e+03
2.332000000000000034e-04	1.017799999999999955e+03
2.437999999999999900e-04	1.004799999999999955e+03
2.544000000000000037e-04	9.928200000000000500e+02
2.649999999999999903e-04	9.807699999999999818e+02
2.755999999999999769e-04	9.688700000000000045e+02
2.862000000000000178e-04	9.573200000000000500e+02
2.968000000000000044e-04	9.457599999999999909e+02
3.073999999999999910e-04	9.343700000000000045e+02
3.179999999999999776e-04	9.240199999999999818e+02
3.286000000000000184e-04	9.138700000000000045e+02
3.392000000000000050e-04	9.034900000000000091e+02
3.497999999999999916e-04	8.935700000000000500e+02
3.603999999999999782e-04	8.836000000000000227e+02
3.710000000000000190e-04	8.739299999999999500e+02
3.816000000000000056e-04	8.649099999999999682e+02
3.921999999999999922e-04	8.560199999999999818e+02
4.027999999999999788e-04	8.471299999999999955e+02
4.134000000000000196e-04	8.384500000000000455e+02
4.240000000000000062e-04	8.300499999999999545e+02
4.345999999999999928e-04	8.216699999999999591e+02
4.451999999999999794e-04	8.138999999999999773e+02
4.558000000000000202e-04	8.060399999999999636e+02
4.664000000000000068e-04	7.988999999999999773e+02
4.769999999999999934e-04	7.916499999999999773e+02
4.875999999999999801e-04	7.851299999999999955e+02
4.981999999999999667e-04	7.780700000000000500e+02
5.088000000000000075e-04	7.722100000000000364e+02
5.194000000000000483e-04	7.665399999999999636e+02
5.299999999999999807e-04	7.617200000000000273e+02
5.406000000000000215e-04	7.585399999999999636e+02
5.511999999999999539e-04	7.566100000000000136e+02
5.617999999999999947e-04	7.557400000000000091e+02
5.724000000000000355e-04	7.561000000000000227e+02
5.829999999999999679e-04	7.562200000000000273e+02
5.936000000000000087e-04	7.535800000000000409e+02
6.147999999999999819e-04	7.557400000000000091e+02
