# Supplementary material for: Self-organized synchronization of digital phase-locked loops with delayed coupling in theory and experiment
Source: PLoS One. 2017 Feb 16;12(2):e0171590. doi: 10.1371/journal.pone.0171590 (PMC5312960; doi:10.1371/journal.pone.0171590)
Supplement: S1 File — S1_File.zip. (ZIP) [file pone.0171590.s001.zip › globfreq.2x1.chequerboard.theory.csv]

tau	freq	stable	tau_inv	freq_inv	stable_inv
0.000000e+00	1.416750e+03	0	0.000000e+00	6.022500e+02	0
3.561552e-06	1.408578e+03	1	8.218446e-06	6.104222e+02	0
7.164671e-06	1.400406e+03	1	1.621975e-05	6.185945e+02	0
1.081009e-05	1.392233e+03	1	2.401239e-05	6.267667e+02	0
1.449856e-05	1.384061e+03	1	3.160444e-05	6.349390e+02	0
1.823084e-05	1.375889e+03	1	3.900354e-05	6.431112e+02	0
2.200773e-05	1.367717e+03	1	4.621695e-05	6.512834e+02	0
2.583002e-05	1.359544e+03	1	5.325158e-05	6.594557e+02	0
2.969854e-05	1.351372e+03	1	6.011399e-05	6.676279e+02	0
3.361414e-05	1.343200e+03	1	6.681043e-05	6.758002e+02	0
3.757767e-05	1.335028e+03	1	7.334685e-05	6.839724e+02	0
4.159002e-05	1.326855e+03	1	7.972892e-05	6.921446e+02	0
4.565211e-05	1.318683e+03	1	8.596204e-05	7.003169e+02	0
4.976486e-05	1.310511e+03	1	9.205136e-05	7.084891e+02	0
5.392923e-05	1.302339e+03	1	9.800181e-05	7.166614e+02	0
5.814618e-05	1.294166e+03	1	1.038181e-04	7.248336e+02	0
6.241674e-05	1.285994e+03	1	1.095047e-04	7.330059e+02	0
6.674191e-05	1.277822e+03	1	1.150658e-04	7.411781e+02	0
7.112277e-05	1.269650e+03	1	1.205057e-04	7.493503e+02	0
7.556039e-05	1.261477e+03	1	1.258282e-04	7.575226e+02	0
8.005588e-05	1.253305e+03	1	1.310371e-04	7.656948e+02	0
8.461038e-05	1.245133e+03	1	1.361360e-04	7.738671e+02	0
8.922506e-05	1.236961e+03	1	1.411283e-04	7.820393e+02	0
9.390112e-05	1.228788e+03	1	1.460174e-04	7.902115e+02	0
9.863980e-05	1.220616e+03	1	1.508063e-04	7.983838e+02	0
1.034424e-04	1.212444e+03	1	1.554983e-04	8.065560e+02	0
1.083101e-04	1.204272e+03	1	1.600961e-04	8.147283e+02	0
1.132443e-04	1.196099e+03	1	1.646025e-04	8.229005e+02	0
1.182465e-04	1.187927e+03	1	1.690204e-04	8.310727e+02	0
1.233179e-04	1.179755e+03	1	1.733522e-04	8.392450e+02	0
1.284601e-04	1.171583e+03	1	1.776004e-04	8.474172e+02	0
1.336746e-04	1.163411e+03	1	1.817675e-04	8.555895e+02	0
1.389628e-04	1.155238e+03	1	1.858558e-04	8.637617e+02	0
1.443263e-04	1.147066e+03	1	1.898674e-04	8.719339e+02	0
1.497669e-04	1.138894e+03	1	1.938045e-04	8.801062e+02	0
1.552860e-04	1.130722e+03	1	1.976692e-04	8.882784e+02	0
1.608856e-04	1.122549e+03	1	2.014634e-04	8.964507e+02	0
1.665673e-04	1.114377e+03	1	2.051891e-04	9.046229e+02	0
1.723329e-04	1.106205e+03	1	2.088480e-04	9.127952e+02	0
1.781843e-04	1.098033e+03	1	2.124420e-04	9.209674e+02	0
1.841235e-04	1.089860e+03	1	2.159728e-04	9.291396e+02	0
1.901524e-04	1.081688e+03	1	2.194420e-04	9.373119e+02	0
1.962731e-04	1.073516e+03	1	2.228513e-04	9.454841e+02	0
2.024878e-04	1.065344e+03	1	2.262021e-04	9.536564e+02	0
2.087985e-04	1.057171e+03	1	2.294960e-04	9.618286e+02	0
2.152075e-04	1.048999e+03	1	2.327343e-04	9.700008e+02	0
2.217172e-04	1.040827e+03	1	2.359186e-04	9.781731e+02	0
2.283299e-04	1.032655e+03	1	2.390501e-04	9.863453e+02	0
2.350481e-04	1.024482e+03	1	2.421301e-04	9.945176e+02	0
2.418744e-04	1.016310e+03	1	2.451600e-04	1.002690e+03	0
2.488113e-04	1.008138e+03	1	2.481408e-04	1.010862e+03	0
2.558616e-04	9.999657e+02	1	2.510738e-04	1.019034e+03	0
2.630281e-04	9.917935e+02	1	2.539602e-04	1.027207e+03	0
2.703137e-04	9.836212e+02	1	2.568010e-04	1.035379e+03	0
2.777213e-04	9.754490e+02	1	2.595973e-04	1.043551e+03	0
2.852542e-04	9.672768e+02	1	2.623501e-04	1.051723e+03	0
2.929154e-04	9.591045e+02	1	2.650605e-04	1.059895e+03	0
3.007082e-04	9.509323e+02	1	2.677294e-04	1.068068e+03	0
3.086362e-04	9.427600e+02	1	2.703578e-04	1.076240e+03	0
3.167029e-04	9.345878e+02	1	2.729466e-04	1.084412e+03	0
3.249118e-04	9.264156e+02	1	2.754966e-04	1.092584e+03	0
3.332669e-04	9.182433e+02	1	2.780088e-04	1.100757e+03	0
3.417720e-04	9.100711e+02	1	2.804840e-04	1.108929e+03	0
3.504312e-04	9.018988e+02	1	2.829229e-04	1.117101e+03	0
3.592488e-04	8.937266e+02	1	2.853264e-04	1.125273e+03	0
3.682292e-04	8.855543e+02	1	2.876953e-04	1.133446e+03	0
3.773768e-04	8.773821e+02	1	2.900302e-04	1.141618e+03	0
3.866965e-04	8.692099e+02	1	2.923320e-04	1.149790e+03	0
3.961931e-04	8.610376e+02	1	2.946012e-04	1.157962e+03	0
4.058716e-04	8.528654e+02	1	2.968387e-04	1.166135e+03	0
4.157374e-04	8.446931e+02	1	2.990450e-04	1.174307e+03	0
4.257960e-04	8.365209e+02	1	3.012208e-04	1.182479e+03	0
4.360531e-04	8.283487e+02	1	3.033667e-04	1.190651e+03	0
4.465146e-04	8.201764e+02	1	3.054834e-04	1.198824e+03	0
4.571866e-04	8.120042e+02	1	3.075715e-04	1.206996e+03	0
4.680757e-04	8.038319e+02	1	3.096314e-04	1.215168e+03	0
4.791884e-04	7.956597e+02	1	3.116638e-04	1.223340e+03	0
4.905318e-04	7.874875e+02	1	3.136693e-04	1.231513e+03	0
5.021131e-04	7.793152e+02	1	3.156483e-04	1.239685e+03	0
5.139398e-04	7.711430e+02	1	3.176013e-04	1.247857e+03	0
5.260199e-04	7.629707e+02	1	3.195290e-04	1.256029e+03	0
5.383616e-04	7.547985e+02	1	3.214318e-04	1.264202e+03	0
5.509734e-04	7.466263e+02	1	3.233101e-04	1.272374e+03	0
5.638644e-04	7.384540e+02	1	3.251644e-04	1.280546e+03	0
5.770440e-04	7.302818e+02	1	3.269952e-04	1.288718e+03	0
5.905218e-04	7.221095e+02	1	3.288029e-04	1.296890e+03	0
6.043082e-04	7.139373e+02	1	3.305880e-04	1.305063e+03	0
6.184138e-04	7.057651e+02	1	3.323509e-04	1.313235e+03	0
6.328499e-04	6.975928e+02	0	3.340920e-04	1.321407e+03	0
6.476283e-04	6.894206e+02	0	3.358117e-04	1.329579e+03	0
6.627613e-04	6.812483e+02	0	3.375103e-04	1.337752e+03	0
6.782617e-04	6.730761e+02	0	3.391884e-04	1.345924e+03	0
6.941432e-04	6.649038e+02	0	3.408462e-04	1.354096e+03	0
7.104199e-04	6.567316e+02	0	3.424840e-04	1.362268e+03	0
7.271068e-04	6.485594e+02	0	3.441024e-04	1.370441e+03	0
7.442196e-04	6.403871e+02	0	3.457016e-04	1.378613e+03	0
7.617748e-04	6.322149e+02	0	3.472819e-04	1.386785e+03	0
7.797898e-04	6.240426e+02	0	3.488437e-04	1.394957e+03	0
7.982829e-04	6.158704e+02	0	3.503873e-04	1.403130e+03	0
8.172734e-04	6.076982e+02	0	3.519130e-04	1.411302e+03	0
8.292458e-04	6.049741e+02	0	3.547829e-04	1.414026e+03	1
8.263753e-04	6.131463e+02	0	3.604137e-04	1.405854e+03	1
8.235802e-04	6.213186e+02	0	3.661104e-04	1.397681e+03	1
8.208578e-04	6.294908e+02	0	3.718740e-04	1.389509e+03	1
8.182051e-04	6.376630e+02	0	3.777059e-04	1.381337e+03	1
8.156195e-04	6.458353e+02	0	3.836072e-04	1.373165e+03	1
8.130986e-04	6.540075e+02	0	3.895791e-04	1.364992e+03	1
8.106398e-04	6.621798e+02	0	3.956230e-04	1.356820e+03	1
8.082411e-04	6.703520e+02	0	4.017401e-04	1.348648e+03	1
8.059001e-04	6.785242e+02	0	4.079318e-04	1.340476e+03	1
8.036148e-04	6.866965e+02	0	4.141995e-04	1.332304e+03	1
8.013833e-04	6.948687e+02	0	4.205445e-04	1.324131e+03	1
7.992037e-04	7.030410e+02	0	4.269684e-04	1.315959e+03	1
7.970741e-04	7.112132e+02	0	4.334725e-04	1.307787e+03	1
7.949929e-04	7.193855e+02	0	4.400584e-04	1.299615e+03	1
7.929585e-04	7.275577e+02	0	4.467277e-04	1.291442e+03	1
7.909693e-04	7.357299e+02	0	4.534819e-04	1.283270e+03	1
7.890238e-04	7.439022e+02	0	4.603227e-04	1.275098e+03	1
7.871206e-04	7.520744e+02	0	4.672518e-04	1.266926e+03	1
7.852583e-04	7.602467e+02	0	4.742708e-04	1.258753e+03	1
7.834356e-04	7.684189e+02	0	4.813816e-04	1.250581e+03	1
7.816512e-04	7.765911e+02	0	4.885859e-04	1.242409e+03	1
7.799040e-04	7.847634e+02	0	4.958856e-04	1.234237e+03	1
7.781929e-04	7.929356e+02	0	5.032826e-04	1.226064e+03	1
7.765166e-04	8.011079e+02	0	5.107789e-04	1.217892e+03	1
7.748742e-04	8.092801e+02	0	5.183764e-04	1.209720e+03	1
7.732647e-04	8.174523e+02	0	5.260774e-04	1.201548e+03	1
7.716870e-04	8.256246e+02	0	5.338838e-04	1.193375e+03	1
7.701402e-04	8.337968e+02	0	5.417978e-04	1.185203e+03	1
7.686235e-04	8.419691e+02	0	5.498217e-04	1.177031e+03	1
7.671359e-04	8.501413e+02	0	5.579579e-04	1.168859e+03	1
7.656766e-04	8.583135e+02	0	5.662086e-04	1.160686e+03	1
7.642449e-04	8.664858e+02	0	5.745763e-04	1.152514e+03	1
7.628399e-04	8.746580e+02	0	5.830635e-04	1.144342e+03	1
7.614610e-04	8.828303e+02	0	5.916729e-04	1.136170e+03	1
7.601073e-04	8.910025e+02	0	6.004069e-04	1.127997e+03	1
7.587783e-04	8.991747e+02	0	6.092685e-04	1.119825e+03	1
7.574731e-04	9.073470e+02	0	6.182603e-04	1.111653e+03	1
7.561913e-04	9.155192e+02	0	6.273854e-04	1.103481e+03	0
7.549322e-04	9.236915e+02	0	6.366466e-04	1.095309e+03	0
7.536951e-04	9.318637e+02	0	6.460470e-04	1.087136e+03	0
7.524796e-04	9.400360e+02	0	6.555898e-04	1.078964e+03	0
7.512850e-04	9.482082e+02	0	6.652783e-04	1.070792e+03	0
7.501108e-04	9.563804e+02	0	6.751158e-04	1.062620e+03	0
7.489565e-04	9.645527e+02	0	6.851058e-04	1.054447e+03	0
7.478216e-04	9.727249e+02	0	6.952519e-04	1.046275e+03	0
7.467057e-04	9.808972e+02	0	7.055577e-04	1.038103e+03	0
7.456081e-04	9.890694e+02	0	7.160271e-04	1.029931e+03	0
7.445286e-04	9.972416e+02	0	7.266639e-04	1.021758e+03	0
7.434666e-04	1.005414e+03	0	7.374723e-04	1.013586e+03	0
7.424217e-04	1.013586e+03	0	7.484563e-04	1.005414e+03	0
7.413936e-04	1.021758e+03	0	7.596204e-04	9.972416e+02	0
7.403817e-04	1.029931e+03	0	7.709690e-04	9.890694e+02	0
7.393858e-04	1.038103e+03	0	7.825066e-04	9.808972e+02	0
7.384055e-04	1.046275e+03	0	7.942382e-04	9.727249e+02	0
7.374403e-04	1.054447e+03	0	8.061685e-04	9.645527e+02	0
7.364900e-04	1.062620e+03	0	8.183027e-04	9.563804e+02	0
7.355542e-04	1.070792e+03	0	8.306461e-04	9.482082e+02	0
7.346326e-04	1.078964e+03	0	8.432041e-04	9.400360e+02	0
7.337248e-04	1.087136e+03	0	8.559823e-04	9.318637e+02	0
7.328306e-04	1.095309e+03	0	8.689867e-04	9.236915e+02	0
7.319496e-04	1.103481e+03	0	8.822232e-04	9.155192e+02	0
7.310816e-04	1.111653e+03	0	8.956982e-04	9.073470e+02	0
7.302262e-04	1.119825e+03	0	9.094181e-04	8.991747e+02	0
7.293832e-04	1.127997e+03	0	9.233896e-04	8.910025e+02	0
7.285524e-04	1.136170e+03	0	9.376199e-04	8.828303e+02	0
7.277334e-04	1.144342e+03	0	9.521160e-04	8.746580e+02	0
7.269261e-04	1.152514e+03	0	9.668856e-04	8.664858e+02	0
7.261301e-04	1.160686e+03	0	9.819365e-04	8.583135e+02	0
7.253452e-04	1.168859e+03	0	9.972767e-04	8.501413e+02	0
7.245713e-04	1.177031e+03	0	1.012915e-03	8.419691e+02	0
7.238080e-04	1.185203e+03	0	1.028859e-03	8.337968e+02	0
7.230552e-04	1.193375e+03	0	1.045119e-03	8.256246e+02	0
7.223126e-04	1.201548e+03	0	1.061705e-03	8.174523e+02	0
7.215800e-04	1.209720e+03	0	1.078625e-03	8.092801e+02	0
7.208573e-04	1.217892e+03	0	1.095890e-03	8.011079e+02	0
7.201442e-04	1.226064e+03	0	1.113512e-03	7.929356e+02	0
7.194405e-04	1.234237e+03	0	1.131500e-03	7.847634e+02	0
7.187462e-04	1.242409e+03	0	1.149867e-03	7.765911e+02	0
7.180608e-04	1.250581e+03	0	1.168625e-03	7.684189e+02	0
7.173844e-04	1.258753e+03	0	1.187786e-03	7.602467e+02	0
7.167167e-04	1.266926e+03	0	1.207363e-03	7.520744e+02	0
7.160576e-04	1.275098e+03	0	1.227370e-03	7.439022e+02	0
7.154069e-04	1.283270e+03	0	1.247822e-03	7.357299e+02	0
7.147644e-04	1.291442e+03	0	1.268734e-03	7.275577e+02	0
7.141299e-04	1.299615e+03	0	1.290120e-03	7.193855e+02	0
7.135034e-04	1.307787e+03	0	1.311998e-03	7.112132e+02	0
7.128847e-04	1.315959e+03	0	1.334385e-03	7.030410e+02	0
7.122736e-04	1.324131e+03	0	1.357298e-03	6.948687e+02	0
7.116701e-04	1.332304e+03	0	1.380756e-03	6.866965e+02	0
7.110739e-04	1.340476e+03	0	1.404780e-03	6.785242e+02	0
7.104849e-04	1.348648e+03	0	1.429389e-03	6.703520e+02	0
7.099030e-04	1.356820e+03	0	1.454606e-03	6.621798e+02	0
7.093280e-04	1.364992e+03	0	1.480453e-03	6.540075e+02	0
7.087599e-04	1.373165e+03	0	1.506954e-03	6.458353e+02	0
7.081986e-04	1.381337e+03	0	1.534134e-03	6.376630e+02	0
7.076438e-04	1.389509e+03	0	1.562021e-03	6.294908e+02	0
7.070955e-04	1.397681e+03	0	1.590640e-03	6.213186e+02	0
7.065536e-04	1.405854e+03	0	1.620023e-03	6.131463e+02	0
7.060180e-04	1.414026e+03	0	1.650199e-03	6.049741e+02	0
7.109354e-04	1.411302e+03	0	1.651057e-03	6.076982e+02	0
7.186515e-04	1.403130e+03	0	1.637294e-03	6.158704e+02	0
7.264580e-04	1.394957e+03	0	1.623892e-03	6.240426e+02	0
7.343565e-04	1.386785e+03	0	1.610836e-03	6.322149e+02	0
7.423486e-04	1.378613e+03	0	1.598114e-03	6.403871e+02	0
7.504361e-04	1.370441e+03	0	1.585712e-03	6.485594e+02	0
7.586206e-04	1.362268e+03	0	1.573618e-03	6.567316e+02	0
7.669038e-04	1.354096e+03	0	1.561822e-03	6.649038e+02	0
7.752877e-04	1.345924e+03	0	1.550312e-03	6.730761e+02	0
7.837740e-04	1.337752e+03	0	1.539079e-03	6.812483e+02	0
7.923646e-04	1.329579e+03	0	1.528112e-03	6.894206e+02	0
8.010615e-04	1.321407e+03	0	1.517402e-03	6.975928e+02	0
8.098666e-04	1.313235e+03	0	1.506939e-03	7.057651e+02	0
8.187820e-04	1.305063e+03	0	1.496717e-03	7.139373e+02	0
8.278098e-04	1.296890e+03	0	1.486725e-03	7.221095e+02	0
8.369520e-04	1.288718e+03	0	1.476958e-03	7.302818e+02	0
8.462110e-04	1.280546e+03	0	1.467406e-03	7.384540e+02	0
8.555888e-04	1.272374e+03	0	1.458064e-03	7.466263e+02	0
8.650879e-04	1.264202e+03	0	1.448924e-03	7.547985e+02	0
8.747107e-04	1.256029e+03	0	1.439979e-03	7.629707e+02	0
8.844594e-04	1.247857e+03	0	1.431225e-03	7.711430e+02	0
8.943367e-04	1.239685e+03	0	1.422654e-03	7.793152e+02	0
9.043451e-04	1.231513e+03	0	1.414260e-03	7.874875e+02	0
9.144872e-04	1.223340e+03	0	1.406040e-03	7.956597e+02	0
9.247658e-04	1.215168e+03	0	1.397986e-03	8.038319e+02	0
9.351835e-04	1.206996e+03	0	1.390094e-03	8.120042e+02	0
9.457432e-04	1.198824e+03	0	1.382360e-03	8.201764e+02	0
9.564479e-04	1.190651e+03	0	1.374779e-03	8.283487e+02	0
9.673006e-04	1.182479e+03	0	1.367345e-03	8.365209e+02	0
9.783043e-04	1.174307e+03	0	1.360055e-03	8.446931e+02	0
9.894622e-04	1.166135e+03	0	1.352905e-03	8.528654e+02	0
1.000778e-03	1.157962e+03	0	1.345891e-03	8.610376e+02	0
1.012254e-03	1.149790e+03	0	1.339009e-03	8.692099e+02	0
1.023895e-03	1.141618e+03	0	1.332255e-03	8.773821e+02	0
1.035703e-03	1.133446e+03	0	1.325625e-03	8.855543e+02	0
1.047683e-03	1.125273e+03	0	1.319117e-03	8.937266e+02	0
1.059838e-03	1.117101e+03	0	1.312726e-03	9.018988e+02	0
1.072173e-03	1.108929e+03	0	1.306451e-03	9.100711e+02	0
1.084690e-03	1.100757e+03	0	1.300287e-03	9.182433e+02	0
1.097395e-03	1.092584e+03	0	1.294232e-03	9.264156e+02	0
1.110291e-03	1.084412e+03	0	1.288283e-03	9.345878e+02	0
1.123383e-03	1.076240e+03	0	1.282437e-03	9.427600e+02	0
1.136676e-03	1.068068e+03	0	1.276691e-03	9.509323e+02	0
1.150173e-03	1.059895e+03	0	1.271043e-03	9.591045e+02	0
1.163881e-03	1.051723e+03	0	1.265491e-03	9.672768e+02	0
1.177803e-03	1.043551e+03	0	1.260032e-03	9.754490e+02	0
1.191944e-03	1.035379e+03	0	1.254664e-03	9.836212e+02	0
1.206311e-03	1.027207e+03	0	1.249384e-03	9.917935e+02	0
1.220908e-03	1.019034e+03	0	1.244190e-03	9.999657e+02	0
1.235741e-03	1.010862e+03	0	1.239080e-03	1.008138e+03	0
1.250816e-03	1.002690e+03	0	1.234053e-03	1.016310e+03	0
1.266139e-03	9.945176e+02	0	1.229106e-03	1.024482e+03	0
1.281715e-03	9.863453e+02	0	1.224237e-03	1.032655e+03	0
1.297552e-03	9.781731e+02	0	1.219445e-03	1.040827e+03	0
1.313656e-03	9.700008e+02	0	1.214727e-03	1.048999e+03	0
1.330033e-03	9.618286e+02	0	1.210082e-03	1.057171e+03	0
1.346692e-03	9.536564e+02	0	1.205509e-03	1.065344e+03	0
1.363638e-03	9.454841e+02	0	1.201005e-03	1.073516e+03	0
1.380879e-03	9.373119e+02	0	1.196569e-03	1.081688e+03	0
1.398424e-03	9.291396e+02	0	1.192200e-03	1.089860e+03	0
1.416280e-03	9.209674e+02	0	1.187895e-03	1.098033e+03	0
1.434456e-03	9.127952e+02	0	1.183655e-03	1.106205e+03	0
1.452960e-03	9.046229e+02	0	1.179476e-03	1.114377e+03	0
1.471802e-03	8.964507e+02	0	1.175359e-03	1.122549e+03	0
1.490991e-03	8.882784e+02	0	1.171300e-03	1.130722e+03	0
1.510535e-03	8.801062e+02	0	1.167301e-03	1.138894e+03	0
1.530446e-03	8.719339e+02	0	1.163358e-03	1.147066e+03	0
1.550734e-03	8.637617e+02	0	1.159471e-03	1.155238e+03	0
1.571410e-03	8.555895e+02	0	1.155638e-03	1.163411e+03	0
1.592484e-03	8.474172e+02	0	1.151859e-03	1.171583e+03	0
1.613969e-03	8.392450e+02	0	1.148132e-03	1.179755e+03	0
1.635876e-03	8.310727e+02	0	1.144457e-03	1.187927e+03	0
1.658218e-03	8.229005e+02	0	1.140832e-03	1.196099e+03	0
1.681009e-03	8.147283e+02	0	1.137256e-03	1.204272e+03	0
1.704261e-03	8.065560e+02	0	1.133728e-03	1.212444e+03	0
1.727989e-03	7.983838e+02	0	1.130248e-03	1.220616e+03	0
1.752209e-03	7.902115e+02	0	1.126813e-03	1.228788e+03	0
1.776934e-03	7.820393e+02	0	1.123425e-03	1.236961e+03	0
1.802181e-03	7.738671e+02	0	1.120080e-03	1.245133e+03	0
1.827968e-03	7.656948e+02	0	1.116780e-03	1.253305e+03	0
1.854311e-03	7.575226e+02	0	1.113522e-03	1.261477e+03	0
1.881228e-03	7.493503e+02	0	1.110305e-03	1.269650e+03	0
1.908739e-03	7.411781e+02	0	1.107131e-03	1.277822e+03	0
1.936864e-03	7.330059e+02	0	1.103996e-03	1.285994e+03	0
1.965622e-03	7.248336e+02	0	1.100901e-03	1.294166e+03	0
1.995037e-03	7.166614e+02	0	1.097845e-03	1.302339e+03	0
2.025130e-03	7.084891e+02	0	1.094827e-03	1.310511e+03	0
2.055925e-03	7.003169e+02	0	1.091846e-03	1.318683e+03	0
2.087448e-03	6.921446e+02	0	1.088902e-03	1.326855e+03	0
2.119724e-03	6.839724e+02	0	1.085995e-03	1.335028e+03	0
2.152781e-03	6.758002e+02	0	1.083122e-03	1.343200e+03	0
2.186646e-03	6.676279e+02	0	1.080284e-03	1.351372e+03	0
2.221352e-03	6.594557e+02	0	1.077481e-03	1.359544e+03	0
2.256928e-03	6.512834e+02	0	1.074711e-03	1.367717e+03	0
2.293408e-03	6.431112e+02	0	1.071974e-03	1.375889e+03	0
2.330827e-03	6.349390e+02	0	1.069269e-03	1.384061e+03	0
2.369223e-03	6.267667e+02	0	1.066596e-03	1.392233e+03	0
2.408632e-03	6.185945e+02	0	1.063954e-03	1.400406e+03	0
2.449097e-03	6.104222e+02	0	1.061342e-03	1.408578e+03	0
2.490660e-03	6.022500e+02	0	1.058761e-03	1.416750e+03	0
