# Supplementary material for: Self-organized synchronization of digital phase-locked loops with delayed coupling in theory and experiment
Source: PLoS One. 2017 Feb 16;12(2):e0171590. doi: 10.1371/journal.pone.0171590 (PMC5312960; doi:10.1371/journal.pone.0171590)
Supplement: S1 File — S1_File.zip. (ZIP) [file pone.0171590.s001.zip › globfreq.2x1.inphase.csv]

tau	freq
3.921999999999999922e-04	1.302799999999999955e+03
4.134000000000000196e-04	1.309200000000000045e+03
4.240000000000000062e-04	1.306599999999999909e+03
4.345999999999999928e-04	1.300900000000000091e+03
4.451999999999999794e-04	1.288500000000000000e+03
4.558000000000000202e-04	1.274700000000000045e+03
4.664000000000000068e-04	1.263099999999999909e+03
4.769999999999999934e-04	1.250900000000000091e+03
4.875999999999999801e-04	1.238700000000000045e+03
4.981999999999999667e-04	1.226200000000000045e+03
5.088000000000000075e-04	1.215299999999999955e+03
5.194000000000000483e-04	1.204000000000000000e+03
5.299999999999999807e-04	1.192500000000000000e+03
5.406000000000000215e-04	1.181200000000000045e+03
5.511999999999999539e-04	1.170799999999999955e+03
5.617999999999999947e-04	1.160099999999999909e+03
5.724000000000000355e-04	1.149299999999999955e+03
5.829999999999999679e-04	1.139200000000000045e+03
5.936000000000000087e-04	1.129299999999999955e+03
6.042000000000000495e-04	1.119400000000000091e+03
6.147999999999999819e-04	1.109200000000000045e+03
6.254000000000000227e-04	1.099799999999999955e+03
6.359999999999999551e-04	1.090500000000000000e+03
6.465999999999999959e-04	1.081200000000000045e+03
6.572000000000000368e-04	1.072000000000000000e+03
6.677999999999999691e-04	1.063000000000000000e+03
6.784000000000000100e-04	1.054200000000000045e+03
6.890000000000000508e-04	1.044500000000000000e+03
6.995999999999999832e-04	1.034299999999999955e+03
7.102000000000000240e-04	1.024400000000000091e+03
7.207999999999999564e-04	1.016399999999999977e+03
