# Supplementary material for: Self-organized synchronization of digital phase-locked loops with delayed coupling in theory and experiment
Source: PLoS One. 2017 Feb 16;12(2):e0171590. doi: 10.1371/journal.pone.0171590 (PMC5312960; doi:10.1371/journal.pone.0171590)
Supplement: S1 File — S1_File.zip. (ZIP) [file pone.0171590.s001.zip › globfreq.2x1.inphase.theory.csv]

tau	freq	stable	tau_inv	freq_inv	stable_inv
0.000000e+00	6.022500e+02	0	0.000000e+00	1.416750e+03	0
8.218446e-06	6.104222e+02	0	3.561552e-06	1.408578e+03	1
1.621975e-05	6.185945e+02	0	7.164671e-06	1.400406e+03	1
2.401239e-05	6.267667e+02	0	1.081009e-05	1.392233e+03	1
3.160444e-05	6.349390e+02	0	1.449856e-05	1.384061e+03	1
3.900354e-05	6.431112e+02	0	1.823084e-05	1.375889e+03	1
4.621695e-05	6.512834e+02	0	2.200773e-05	1.367717e+03	1
5.325158e-05	6.594557e+02	0	2.583002e-05	1.359544e+03	1
6.011399e-05	6.676279e+02	0	2.969854e-05	1.351372e+03	1
6.681043e-05	6.758002e+02	0	3.361414e-05	1.343200e+03	1
7.334685e-05	6.839724e+02	0	3.757767e-05	1.335028e+03	1
7.972892e-05	6.921446e+02	0	4.159002e-05	1.326855e+03	1
8.596204e-05	7.003169e+02	0	4.565211e-05	1.318683e+03	1
9.205136e-05	7.084891e+02	0	4.976486e-05	1.310511e+03	1
9.800181e-05	7.166614e+02	0	5.392923e-05	1.302339e+03	1
1.038181e-04	7.248336e+02	0	5.814618e-05	1.294166e+03	1
1.095047e-04	7.330059e+02	0	6.241674e-05	1.285994e+03	1
1.150658e-04	7.411781e+02	0	6.674191e-05	1.277822e+03	1
1.205057e-04	7.493503e+02	0	7.112277e-05	1.269650e+03	1
1.258282e-04	7.575226e+02	0	7.556039e-05	1.261477e+03	1
1.310371e-04	7.656948e+02	0	8.005588e-05	1.253305e+03	1
1.361360e-04	7.738671e+02	0	8.461038e-05	1.245133e+03	1
1.411283e-04	7.820393e+02	0	8.922506e-05	1.236961e+03	1
1.460174e-04	7.902115e+02	0	9.390112e-05	1.228788e+03	1
1.508063e-04	7.983838e+02	0	9.863980e-05	1.220616e+03	1
1.554983e-04	8.065560e+02	0	1.034424e-04	1.212444e+03	1
1.600961e-04	8.147283e+02	0	1.083101e-04	1.204272e+03	1
1.646025e-04	8.229005e+02	0	1.132443e-04	1.196099e+03	1
1.690204e-04	8.310727e+02	0	1.182465e-04	1.187927e+03	1
1.733522e-04	8.392450e+02	0	1.233179e-04	1.179755e+03	1
1.776004e-04	8.474172e+02	0	1.284601e-04	1.171583e+03	1
1.817675e-04	8.555895e+02	0	1.336746e-04	1.163411e+03	1
1.858558e-04	8.637617e+02	0	1.389628e-04	1.155238e+03	1
1.898674e-04	8.719339e+02	0	1.443263e-04	1.147066e+03	1
1.938045e-04	8.801062e+02	0	1.497669e-04	1.138894e+03	1
1.976692e-04	8.882784e+02	0	1.552860e-04	1.130722e+03	1
2.014634e-04	8.964507e+02	0	1.608856e-04	1.122549e+03	1
2.051891e-04	9.046229e+02	0	1.665673e-04	1.114377e+03	1
2.088480e-04	9.127952e+02	0	1.723329e-04	1.106205e+03	1
2.124420e-04	9.209674e+02	0	1.781843e-04	1.098033e+03	1
2.159728e-04	9.291396e+02	0	1.841235e-04	1.089860e+03	1
2.194420e-04	9.373119e+02	0	1.901524e-04	1.081688e+03	1
2.228513e-04	9.454841e+02	0	1.962731e-04	1.073516e+03	1
2.262021e-04	9.536564e+02	0	2.024878e-04	1.065344e+03	1
2.294960e-04	9.618286e+02	0	2.087985e-04	1.057171e+03	1
2.327343e-04	9.700008e+02	0	2.152075e-04	1.048999e+03	1
2.359186e-04	9.781731e+02	0	2.217172e-04	1.040827e+03	1
2.390501e-04	9.863453e+02	0	2.283299e-04	1.032655e+03	1
2.421301e-04	9.945176e+02	0	2.350481e-04	1.024482e+03	1
2.451600e-04	1.002690e+03	0	2.418744e-04	1.016310e+03	1
2.481408e-04	1.010862e+03	0	2.488113e-04	1.008138e+03	1
2.510738e-04	1.019034e+03	0	2.558616e-04	9.999657e+02	1
2.539602e-04	1.027207e+03	0	2.630281e-04	9.917935e+02	1
2.568010e-04	1.035379e+03	0	2.703137e-04	9.836212e+02	1
2.595973e-04	1.043551e+03	0	2.777213e-04	9.754490e+02	1
2.623501e-04	1.051723e+03	0	2.852542e-04	9.672768e+02	1
2.650605e-04	1.059895e+03	0	2.929154e-04	9.591045e+02	1
2.677294e-04	1.068068e+03	0	3.007082e-04	9.509323e+02	1
2.703578e-04	1.076240e+03	0	3.086362e-04	9.427600e+02	1
2.729466e-04	1.084412e+03	0	3.167029e-04	9.345878e+02	1
2.754966e-04	1.092584e+03	0	3.249118e-04	9.264156e+02	1
2.780088e-04	1.100757e+03	0	3.332669e-04	9.182433e+02	1
2.804840e-04	1.108929e+03	0	3.417720e-04	9.100711e+02	1
2.829229e-04	1.117101e+03	0	3.504312e-04	9.018988e+02	1
2.853264e-04	1.125273e+03	0	3.592488e-04	8.937266e+02	1
2.876953e-04	1.133446e+03	0	3.682292e-04	8.855543e+02	1
2.900302e-04	1.141618e+03	0	3.773768e-04	8.773821e+02	1
2.923320e-04	1.149790e+03	0	3.866965e-04	8.692099e+02	1
2.946012e-04	1.157962e+03	0	3.961931e-04	8.610376e+02	1
2.968387e-04	1.166135e+03	0	4.058716e-04	8.528654e+02	1
2.990450e-04	1.174307e+03	0	4.157374e-04	8.446931e+02	1
3.012208e-04	1.182479e+03	0	4.257960e-04	8.365209e+02	1
3.033667e-04	1.190651e+03	0	4.360531e-04	8.283487e+02	1
3.054834e-04	1.198824e+03	0	4.465146e-04	8.201764e+02	1
3.075715e-04	1.206996e+03	0	4.571866e-04	8.120042e+02	1
3.096314e-04	1.215168e+03	0	4.680757e-04	8.038319e+02	1
3.116638e-04	1.223340e+03	0	4.791884e-04	7.956597e+02	1
3.136693e-04	1.231513e+03	0	4.905318e-04	7.874875e+02	1
3.156483e-04	1.239685e+03	0	5.021131e-04	7.793152e+02	1
3.176013e-04	1.247857e+03	0	5.139398e-04	7.711430e+02	1
3.195290e-04	1.256029e+03	0	5.260199e-04	7.629707e+02	1
3.214318e-04	1.264202e+03	0	5.383616e-04	7.547985e+02	1
3.233101e-04	1.272374e+03	0	5.509734e-04	7.466263e+02	1
3.251644e-04	1.280546e+03	0	5.638644e-04	7.384540e+02	1
3.269952e-04	1.288718e+03	0	5.770440e-04	7.302818e+02	1
3.288029e-04	1.296890e+03	0	5.905218e-04	7.221095e+02	1
3.305880e-04	1.305063e+03	0	6.043082e-04	7.139373e+02	1
3.323509e-04	1.313235e+03	0	6.184138e-04	7.057651e+02	1
3.340920e-04	1.321407e+03	0	6.328499e-04	6.975928e+02	0
3.358117e-04	1.329579e+03	0	6.476283e-04	6.894206e+02	0
3.375103e-04	1.337752e+03	0	6.627613e-04	6.812483e+02	0
3.391884e-04	1.345924e+03	0	6.782617e-04	6.730761e+02	0
3.408462e-04	1.354096e+03	0	6.941432e-04	6.649038e+02	0
3.424840e-04	1.362268e+03	0	7.104199e-04	6.567316e+02	0
3.441024e-04	1.370441e+03	0	7.271068e-04	6.485594e+02	0
3.457016e-04	1.378613e+03	0	7.442196e-04	6.403871e+02	0
3.472819e-04	1.386785e+03	0	7.617748e-04	6.322149e+02	0
3.488437e-04	1.394957e+03	0	7.797898e-04	6.240426e+02	0
3.503873e-04	1.403130e+03	0	7.982829e-04	6.158704e+02	0
3.519130e-04	1.411302e+03	0	8.172734e-04	6.076982e+02	0
3.547829e-04	1.414026e+03	1	8.292458e-04	6.049741e+02	0
3.604137e-04	1.405854e+03	1	8.263753e-04	6.131463e+02	0
3.661104e-04	1.397681e+03	1	8.235802e-04	6.213186e+02	0
3.718740e-04	1.389509e+03	1	8.208578e-04	6.294908e+02	0
3.777059e-04	1.381337e+03	1	8.182051e-04	6.376630e+02	0
3.836072e-04	1.373165e+03	1	8.156195e-04	6.458353e+02	0
3.895791e-04	1.364992e+03	1	8.130986e-04	6.540075e+02	0
3.956230e-04	1.356820e+03	1	8.106398e-04	6.621798e+02	0
4.017401e-04	1.348648e+03	1	8.082411e-04	6.703520e+02	0
4.079318e-04	1.340476e+03	1	8.059001e-04	6.785242e+02	0
4.141995e-04	1.332304e+03	1	8.036148e-04	6.866965e+02	0
4.205445e-04	1.324131e+03	1	8.013833e-04	6.948687e+02	0
4.269684e-04	1.315959e+03	1	7.992037e-04	7.030410e+02	0
4.334725e-04	1.307787e+03	1	7.970741e-04	7.112132e+02	0
4.400584e-04	1.299615e+03	1	7.949929e-04	7.193855e+02	0
4.467277e-04	1.291442e+03	1	7.929585e-04	7.275577e+02	0
4.534819e-04	1.283270e+03	1	7.909693e-04	7.357299e+02	0
4.603227e-04	1.275098e+03	1	7.890238e-04	7.439022e+02	0
4.672518e-04	1.266926e+03	1	7.871206e-04	7.520744e+02	0
4.742708e-04	1.258753e+03	1	7.852583e-04	7.602467e+02	0
4.813816e-04	1.250581e+03	1	7.834356e-04	7.684189e+02	0
4.885859e-04	1.242409e+03	1	7.816512e-04	7.765911e+02	0
4.958856e-04	1.234237e+03	1	7.799040e-04	7.847634e+02	0
5.032826e-04	1.226064e+03	1	7.781929e-04	7.929356e+02	0
5.107789e-04	1.217892e+03	1	7.765166e-04	8.011079e+02	0
5.183764e-04	1.209720e+03	1	7.748742e-04	8.092801e+02	0
5.260774e-04	1.201548e+03	1	7.732647e-04	8.174523e+02	0
5.338838e-04	1.193375e+03	1	7.716870e-04	8.256246e+02	0
5.417978e-04	1.185203e+03	1	7.701402e-04	8.337968e+02	0
5.498217e-04	1.177031e+03	1	7.686235e-04	8.419691e+02	0
5.579579e-04	1.168859e+03	1	7.671359e-04	8.501413e+02	0
5.662086e-04	1.160686e+03	1	7.656766e-04	8.583135e+02	0
5.745763e-04	1.152514e+03	1	7.642449e-04	8.664858e+02	0
5.830635e-04	1.144342e+03	1	7.628399e-04	8.746580e+02	0
5.916729e-04	1.136170e+03	1	7.614610e-04	8.828303e+02	0
6.004069e-04	1.127997e+03	1	7.601073e-04	8.910025e+02	0
6.092685e-04	1.119825e+03	1	7.587783e-04	8.991747e+02	0
6.182603e-04	1.111653e+03	1	7.574731e-04	9.073470e+02	0
6.273854e-04	1.103481e+03	0	7.561913e-04	9.155192e+02	0
6.366466e-04	1.095309e+03	0	7.549322e-04	9.236915e+02	0
6.460470e-04	1.087136e+03	0	7.536951e-04	9.318637e+02	0
6.555898e-04	1.078964e+03	0	7.524796e-04	9.400360e+02	0
6.652783e-04	1.070792e+03	0	7.512850e-04	9.482082e+02	0
6.751158e-04	1.062620e+03	0	7.501108e-04	9.563804e+02	0
6.851058e-04	1.054447e+03	0	7.489565e-04	9.645527e+02	0
6.952519e-04	1.046275e+03	0	7.478216e-04	9.727249e+02	0
7.055577e-04	1.038103e+03	0	7.467057e-04	9.808972e+02	0
7.160271e-04	1.029931e+03	0	7.456081e-04	9.890694e+02	0
7.266639e-04	1.021758e+03	0	7.445286e-04	9.972416e+02	0
7.374723e-04	1.013586e+03	0	7.434666e-04	1.005414e+03	0
7.484563e-04	1.005414e+03	0	7.424217e-04	1.013586e+03	0
7.596204e-04	9.972416e+02	0	7.413936e-04	1.021758e+03	0
7.709690e-04	9.890694e+02	0	7.403817e-04	1.029931e+03	0
7.825066e-04	9.808972e+02	0	7.393858e-04	1.038103e+03	0
7.942382e-04	9.727249e+02	0	7.384055e-04	1.046275e+03	0
8.061685e-04	9.645527e+02	0	7.374403e-04	1.054447e+03	0
8.183027e-04	9.563804e+02	0	7.364900e-04	1.062620e+03	0
8.306461e-04	9.482082e+02	0	7.355542e-04	1.070792e+03	0
8.432041e-04	9.400360e+02	0	7.346326e-04	1.078964e+03	0
8.559823e-04	9.318637e+02	0	7.337248e-04	1.087136e+03	0
8.689867e-04	9.236915e+02	0	7.328306e-04	1.095309e+03	0
8.822232e-04	9.155192e+02	0	7.319496e-04	1.103481e+03	0
8.956982e-04	9.073470e+02	0	7.310816e-04	1.111653e+03	0
9.094181e-04	8.991747e+02	0	7.302262e-04	1.119825e+03	0
9.233896e-04	8.910025e+02	0	7.293832e-04	1.127997e+03	0
9.376199e-04	8.828303e+02	0	7.285524e-04	1.136170e+03	0
9.521160e-04	8.746580e+02	0	7.277334e-04	1.144342e+03	0
9.668856e-04	8.664858e+02	0	7.269261e-04	1.152514e+03	0
9.819365e-04	8.583135e+02	0	7.261301e-04	1.160686e+03	0
9.972767e-04	8.501413e+02	0	7.253452e-04	1.168859e+03	0
1.012915e-03	8.419691e+02	0	7.245713e-04	1.177031e+03	0
1.028859e-03	8.337968e+02	0	7.238080e-04	1.185203e+03	0
1.045119e-03	8.256246e+02	0	7.230552e-04	1.193375e+03	0
1.061705e-03	8.174523e+02	0	7.223126e-04	1.201548e+03	0
1.078625e-03	8.092801e+02	0	7.215800e-04	1.209720e+03	0
1.095890e-03	8.011079e+02	0	7.208573e-04	1.217892e+03	0
1.113512e-03	7.929356e+02	0	7.201442e-04	1.226064e+03	0
1.131500e-03	7.847634e+02	0	7.194405e-04	1.234237e+03	0
1.149867e-03	7.765911e+02	0	7.187462e-04	1.242409e+03	0
1.168625e-03	7.684189e+02	0	7.180608e-04	1.250581e+03	0
1.187786e-03	7.602467e+02	0	7.173844e-04	1.258753e+03	0
1.207363e-03	7.520744e+02	0	7.167167e-04	1.266926e+03	0
1.227370e-03	7.439022e+02	0	7.160576e-04	1.275098e+03	0
1.247822e-03	7.357299e+02	0	7.154069e-04	1.283270e+03	0
1.268734e-03	7.275577e+02	0	7.147644e-04	1.291442e+03	0
1.290120e-03	7.193855e+02	0	7.141299e-04	1.299615e+03	0
1.311998e-03	7.112132e+02	0	7.135034e-04	1.307787e+03	0
1.334385e-03	7.030410e+02	0	7.128847e-04	1.315959e+03	0
1.357298e-03	6.948687e+02	0	7.122736e-04	1.324131e+03	0
1.380756e-03	6.866965e+02	0	7.116701e-04	1.332304e+03	0
1.404780e-03	6.785242e+02	0	7.110739e-04	1.340476e+03	0
1.429389e-03	6.703520e+02	0	7.104849e-04	1.348648e+03	0
1.454606e-03	6.621798e+02	0	7.099030e-04	1.356820e+03	0
1.480453e-03	6.540075e+02	0	7.093280e-04	1.364992e+03	0
1.506954e-03	6.458353e+02	0	7.087599e-04	1.373165e+03	0
1.534134e-03	6.376630e+02	0	7.081986e-04	1.381337e+03	0
1.562021e-03	6.294908e+02	0	7.076438e-04	1.389509e+03	0
1.590640e-03	6.213186e+02	0	7.070955e-04	1.397681e+03	0
1.620023e-03	6.131463e+02	0	7.065536e-04	1.405854e+03	0
1.650199e-03	6.049741e+02	0	7.060180e-04	1.414026e+03	0
1.651057e-03	6.076982e+02	0	7.109354e-04	1.411302e+03	0
1.637294e-03	6.158704e+02	0	7.186515e-04	1.403130e+03	0
1.623892e-03	6.240426e+02	0	7.264580e-04	1.394957e+03	0
1.610836e-03	6.322149e+02	0	7.343565e-04	1.386785e+03	0
1.598114e-03	6.403871e+02	0	7.423486e-04	1.378613e+03	0
1.585712e-03	6.485594e+02	0	7.504361e-04	1.370441e+03	0
1.573618e-03	6.567316e+02	0	7.586206e-04	1.362268e+03	0
1.561822e-03	6.649038e+02	0	7.669038e-04	1.354096e+03	0
1.550312e-03	6.730761e+02	0	7.752877e-04	1.345924e+03	0
1.539079e-03	6.812483e+02	0	7.837740e-04	1.337752e+03	0
1.528112e-03	6.894206e+02	0	7.923646e-04	1.329579e+03	0
1.517402e-03	6.975928e+02	0	8.010615e-04	1.321407e+03	0
1.506939e-03	7.057651e+02	0	8.098666e-04	1.313235e+03	0
1.496717e-03	7.139373e+02	0	8.187820e-04	1.305063e+03	0
1.486725e-03	7.221095e+02	0	8.278098e-04	1.296890e+03	0
1.476958e-03	7.302818e+02	0	8.369520e-04	1.288718e+03	0
1.467406e-03	7.384540e+02	0	8.462110e-04	1.280546e+03	0
1.458064e-03	7.466263e+02	0	8.555888e-04	1.272374e+03	0
1.448924e-03	7.547985e+02	0	8.650879e-04	1.264202e+03	0
1.439979e-03	7.629707e+02	0	8.747107e-04	1.256029e+03	0
1.431225e-03	7.711430e+02	0	8.844594e-04	1.247857e+03	0
1.422654e-03	7.793152e+02	0	8.943367e-04	1.239685e+03	0
1.414260e-03	7.874875e+02	0	9.043451e-04	1.231513e+03	0
1.406040e-03	7.956597e+02	0	9.144872e-04	1.223340e+03	0
1.397986e-03	8.038319e+02	0	9.247658e-04	1.215168e+03	0
1.390094e-03	8.120042e+02	0	9.351835e-04	1.206996e+03	0
1.382360e-03	8.201764e+02	0	9.457432e-04	1.198824e+03	0
1.374779e-03	8.283487e+02	0	9.564479e-04	1.190651e+03	0
1.367345e-03	8.365209e+02	0	9.673006e-04	1.182479e+03	0
1.360055e-03	8.446931e+02	0	9.783043e-04	1.174307e+03	0
1.352905e-03	8.528654e+02	0	9.894622e-04	1.166135e+03	0
1.345891e-03	8.610376e+02	0	1.000778e-03	1.157962e+03	0
1.339009e-03	8.692099e+02	0	1.012254e-03	1.149790e+03	0
1.332255e-03	8.773821e+02	0	1.023895e-03	1.141618e+03	0
1.325625e-03	8.855543e+02	0	1.035703e-03	1.133446e+03	0
1.319117e-03	8.937266e+02	0	1.047683e-03	1.125273e+03	0
1.312726e-03	9.018988e+02	0	1.059838e-03	1.117101e+03	0
1.306451e-03	9.100711e+02	0	1.072173e-03	1.108929e+03	0
1.300287e-03	9.182433e+02	0	1.084690e-03	1.100757e+03	0
1.294232e-03	9.264156e+02	0	1.097395e-03	1.092584e+03	0
1.288283e-03	9.345878e+02	0	1.110291e-03	1.084412e+03	0
1.282437e-03	9.427600e+02	0	1.123383e-03	1.076240e+03	0
1.276691e-03	9.509323e+02	0	1.136676e-03	1.068068e+03	0
1.271043e-03	9.591045e+02	0	1.150173e-03	1.059895e+03	0
1.265491e-03	9.672768e+02	0	1.163881e-03	1.051723e+03	0
1.260032e-03	9.754490e+02	0	1.177803e-03	1.043551e+03	0
1.254664e-03	9.836212e+02	0	1.191944e-03	1.035379e+03	0
1.249384e-03	9.917935e+02	0	1.206311e-03	1.027207e+03	0
1.244190e-03	9.999657e+02	0	1.220908e-03	1.019034e+03	0
1.239080e-03	1.008138e+03	0	1.235741e-03	1.010862e+03	0
1.234053e-03	1.016310e+03	0	1.250816e-03	1.002690e+03	0
1.229106e-03	1.024482e+03	0	1.266139e-03	9.945176e+02	0
1.224237e-03	1.032655e+03	0	1.281715e-03	9.863453e+02	0
1.219445e-03	1.040827e+03	0	1.297552e-03	9.781731e+02	0
1.214727e-03	1.048999e+03	0	1.313656e-03	9.700008e+02	0
1.210082e-03	1.057171e+03	0	1.330033e-03	9.618286e+02	0
1.205509e-03	1.065344e+03	0	1.346692e-03	9.536564e+02	0
1.201005e-03	1.073516e+03	0	1.363638e-03	9.454841e+02	0
1.196569e-03	1.081688e+03	0	1.380879e-03	9.373119e+02	0
1.192200e-03	1.089860e+03	0	1.398424e-03	9.291396e+02	0
1.187895e-03	1.098033e+03	0	1.416280e-03	9.209674e+02	0
1.183655e-03	1.106205e+03	0	1.434456e-03	9.127952e+02	0
1.179476e-03	1.114377e+03	0	1.452960e-03	9.046229e+02	0
1.175359e-03	1.122549e+03	0	1.471802e-03	8.964507e+02	0
1.171300e-03	1.130722e+03	0	1.490991e-03	8.882784e+02	0
1.167301e-03	1.138894e+03	0	1.510535e-03	8.801062e+02	0
1.163358e-03	1.147066e+03	0	1.530446e-03	8.719339e+02	0
1.159471e-03	1.155238e+03	0	1.550734e-03	8.637617e+02	0
1.155638e-03	1.163411e+03	0	1.571410e-03	8.555895e+02	0
1.151859e-03	1.171583e+03	0	1.592484e-03	8.474172e+02	0
1.148132e-03	1.179755e+03	0	1.613969e-03	8.392450e+02	0
1.144457e-03	1.187927e+03	0	1.635876e-03	8.310727e+02	0
1.140832e-03	1.196099e+03	0	1.658218e-03	8.229005e+02	0
1.137256e-03	1.204272e+03	0	1.681009e-03	8.147283e+02	0
1.133728e-03	1.212444e+03	0	1.704261e-03	8.065560e+02	0
1.130248e-03	1.220616e+03	0	1.727989e-03	7.983838e+02	0
1.126813e-03	1.228788e+03	0	1.752209e-03	7.902115e+02	0
1.123425e-03	1.236961e+03	0	1.776934e-03	7.820393e+02	0
1.120080e-03	1.245133e+03	0	1.802181e-03	7.738671e+02	0
1.116780e-03	1.253305e+03	0	1.827968e-03	7.656948e+02	0
1.113522e-03	1.261477e+03	0	1.854311e-03	7.575226e+02	0
1.110305e-03	1.269650e+03	0	1.881228e-03	7.493503e+02	0
1.107131e-03	1.277822e+03	0	1.908739e-03	7.411781e+02	0
1.103996e-03	1.285994e+03	0	1.936864e-03	7.330059e+02	0
1.100901e-03	1.294166e+03	0	1.965622e-03	7.248336e+02	0
1.097845e-03	1.302339e+03	0	1.995037e-03	7.166614e+02	0
1.094827e-03	1.310511e+03	0	2.025130e-03	7.084891e+02	0
1.091846e-03	1.318683e+03	0	2.055925e-03	7.003169e+02	0
1.088902e-03	1.326855e+03	0	2.087448e-03	6.921446e+02	0
1.085995e-03	1.335028e+03	0	2.119724e-03	6.839724e+02	0
1.083122e-03	1.343200e+03	0	2.152781e-03	6.758002e+02	0
1.080284e-03	1.351372e+03	0	2.186646e-03	6.676279e+02	0
1.077481e-03	1.359544e+03	0	2.221352e-03	6.594557e+02	0
1.074711e-03	1.367717e+03	0	2.256928e-03	6.512834e+02	0
1.071974e-03	1.375889e+03	0	2.293408e-03	6.431112e+02	0
1.069269e-03	1.384061e+03	0	2.330827e-03	6.349390e+02	0
1.066596e-03	1.392233e+03	0	2.369223e-03	6.267667e+02	0
1.063954e-03	1.400406e+03	0	2.408632e-03	6.185945e+02	0
1.061342e-03	1.408578e+03	0	2.449097e-03	6.104222e+02	0
1.058761e-03	1.416750e+03	0	2.490660e-03	6.022500e+02	0
