# Supplementary material for: Self-organized synchronization of digital phase-locked loops with delayed coupling in theory and experiment
Source: PLoS One. 2017 Feb 16;12(2):e0171590. doi: 10.1371/journal.pone.0171590 (PMC5312960; doi:10.1371/journal.pone.0171590)
Supplement: S1 File — S1_File.zip. (ZIP) [file pone.0171590.s001.zip › globfreq.2x1.inv.chequerboard.csv]

tau	freq
4.027999999999999788e-04	1.304200000000000045e+03
4.134000000000000196e-04	1.304200000000000045e+03
4.240000000000000062e-04	1.302000000000000000e+03
4.345999999999999928e-04	1.297700000000000045e+03
4.451999999999999794e-04	1.285400000000000091e+03
4.558000000000000202e-04	1.272700000000000045e+03
4.664000000000000068e-04	1.260099999999999909e+03
4.769999999999999934e-04	1.248000000000000000e+03
4.875999999999999801e-04	1.235799999999999955e+03
4.981999999999999667e-04	1.223799999999999955e+03
5.088000000000000075e-04	1.212099999999999909e+03
5.194000000000000483e-04	1.201299999999999955e+03
5.299999999999999807e-04	1.189900000000000091e+03
5.406000000000000215e-04	1.178099999999999909e+03
5.511999999999999539e-04	1.168000000000000000e+03
5.617999999999999947e-04	1.157400000000000091e+03
5.724000000000000355e-04	1.147200000000000045e+03
5.829999999999999679e-04	1.136299999999999955e+03
5.936000000000000087e-04	1.126700000000000045e+03
6.042000000000000495e-04	1.117000000000000000e+03
6.147999999999999819e-04	1.107099999999999909e+03
6.254000000000000227e-04	1.097200000000000045e+03
6.359999999999999551e-04	1.088099999999999909e+03
6.465999999999999959e-04	1.078900000000000091e+03
6.572000000000000368e-04	1.069799999999999955e+03
6.677999999999999691e-04	1.060900000000000091e+03
6.784000000000000100e-04	1.051900000000000091e+03
6.890000000000000508e-04	1.042400000000000091e+03
6.995999999999999832e-04	1.032200000000000045e+03
7.102000000000000240e-04	1.022600000000000023e+03
7.207999999999999564e-04	1.013799999999999955e+03
