# Supplementary material for: Self-organized synchronization of digital phase-locked loops with delayed coupling in theory and experiment
Source: PLoS One. 2017 Feb 16;12(2):e0171590. doi: 10.1371/journal.pone.0171590 (PMC5312960; doi:10.1371/journal.pone.0171590)
Supplement: S1 File — S1_File.zip. (ZIP) [file pone.0171590.s001.zip › globfreq.2x1.inv.inphase.csv]

tau	freq
1.060000000000000016e-05	1.303099999999999909e+03
2.120000000000000031e-05	1.303299999999999955e+03
3.180000000000000047e-05	1.303099999999999909e+03
4.240000000000000062e-05	1.302299999999999955e+03
5.300000000000000078e-05	1.290200000000000045e+03
6.360000000000000093e-05	1.271200000000000045e+03
7.420000000000000109e-05	1.251799999999999955e+03
8.480000000000000124e-05	1.232700000000000045e+03
9.540000000000000140e-05	1.214099999999999909e+03
1.060000000000000016e-04	1.195799999999999955e+03
1.166000000000000017e-04	1.178099999999999909e+03
1.272000000000000019e-04	1.161799999999999955e+03
1.377999999999999885e-04	1.145299999999999955e+03
1.484000000000000022e-04	1.129299999999999955e+03
1.589999999999999888e-04	1.113299999999999955e+03
1.696000000000000025e-04	1.097900000000000091e+03
1.801999999999999891e-04	1.082799999999999955e+03
1.908000000000000028e-04	1.069099999999999909e+03
2.013999999999999894e-04	1.055000000000000000e+03
2.120000000000000031e-04	1.041099999999999909e+03
2.225999999999999897e-04	1.027700000000000045e+03
2.332000000000000034e-04	1.014200000000000045e+03
2.437999999999999900e-04	1.001899999999999977e+03
2.544000000000000037e-04	9.899400000000000546e+02
2.649999999999999903e-04	9.777000000000000455e+02
2.755999999999999769e-04	9.658799999999999955e+02
2.862000000000000178e-04	9.539500000000000455e+02
2.968000000000000044e-04	9.429099999999999682e+02
3.073999999999999910e-04	9.321599999999999682e+02
3.179999999999999776e-04	9.215399999999999636e+02
3.286000000000000184e-04	9.111399999999999864e+02
3.392000000000000050e-04	9.005700000000000500e+02
3.497999999999999916e-04	8.909099999999999682e+02
3.603999999999999782e-04	8.807699999999999818e+02
3.710000000000000190e-04	8.717300000000000182e+02
3.816000000000000056e-04	8.627599999999999909e+02
3.921999999999999922e-04	8.534700000000000273e+02
4.027999999999999788e-04	8.448799999999999955e+02
4.134000000000000196e-04	8.358899999999999864e+02
4.240000000000000062e-04	8.278600000000000136e+02
4.345999999999999928e-04	8.194500000000000455e+02
4.451999999999999794e-04	8.118899999999999864e+02
4.558000000000000202e-04	8.043099999999999454e+02
4.664000000000000068e-04	7.967899999999999636e+02
4.769999999999999934e-04	7.897400000000000091e+02
4.875999999999999801e-04	7.827799999999999727e+02
4.981999999999999667e-04	7.764900000000000091e+02
5.088000000000000075e-04	7.701499999999999773e+02
5.194000000000000483e-04	7.645000000000000000e+02
5.299999999999999807e-04	7.593899999999999864e+02
5.406000000000000215e-04	7.552000000000000455e+02
5.511999999999999539e-04	7.539099999999999682e+02
5.617999999999999947e-04	7.534199999999999591e+02
5.724000000000000355e-04	7.523500000000000227e+02
5.829999999999999679e-04	7.507000000000000455e+02
6.147999999999999819e-04	7.542999999999999545e+02
6.254000000000000227e-04	7.542999999999999545e+02
