# Supplementary material for: Self-organized synchronization of digital phase-locked loops with delayed coupling in theory and experiment
Source: PLoS One. 2017 Feb 16;12(2):e0171590. doi: 10.1371/journal.pone.0171590 (PMC5312960; doi:10.1371/journal.pone.0171590)
Supplement: S1 File — S1_File.zip. (ZIP) [file pone.0171590.s001.zip › globfreq.3x1.inphase.theory.csv]

tau	freq	stable
0.000000e+00	6.036667e+02	0
8.200112e-06	6.117871e+02	0
1.618539e-05	6.199075e+02	0
2.396417e-05	6.280279e+02	0
3.154436e-05	6.361483e+02	0
3.893347e-05	6.442687e+02	0
4.613862e-05	6.523891e+02	0
5.316662e-05	6.605095e+02	0
6.002391e-05	6.686299e+02	0
6.671664e-05	6.767503e+02	0
7.325065e-05	6.848707e+02	0
7.963154e-05	6.929911e+02	0
8.586462e-05	7.011115e+02	0
9.195496e-05	7.092319e+02	0
9.790742e-05	7.173523e+02	0
1.037266e-04	7.254727e+02	0
1.094170e-04	7.335931e+02	0
1.149828e-04	7.417135e+02	0
1.204280e-04	7.498339e+02	0
1.257566e-04	7.579543e+02	0
1.309721e-04	7.660747e+02	0
1.360783e-04	7.741951e+02	0
1.410785e-04	7.823155e+02	0
1.459759e-04	7.904359e+02	0
1.507738e-04	7.985563e+02	0
1.554750e-04	8.066767e+02	0
1.600825e-04	8.147971e+02	0
1.645991e-04	8.229175e+02	0
1.690275e-04	8.310379e+02	0
1.733701e-04	8.391583e+02	0
1.776295e-04	8.472787e+02	0
1.818080e-04	8.553991e+02	0
1.859079e-04	8.635195e+02	0
1.899315e-04	8.716399e+02	0
1.938807e-04	8.797603e+02	0
1.977577e-04	8.878807e+02	0
2.015645e-04	8.960011e+02	0
2.053029e-04	9.041215e+02	0
2.089747e-04	9.122419e+02	0
2.125817e-04	9.203623e+02	0
2.161256e-04	9.284827e+02	0
2.196081e-04	9.366031e+02	0
2.230307e-04	9.447235e+02	0
2.263950e-04	9.528439e+02	0
2.297024e-04	9.609643e+02	0
2.329544e-04	9.690847e+02	0
2.361523e-04	9.772051e+02	0
2.392975e-04	9.853255e+02	0
2.423913e-04	9.934459e+02	0
2.454350e-04	1.001566e+03	0
2.484296e-04	1.009687e+03	0
2.513765e-04	1.017807e+03	0
2.542768e-04	1.025928e+03	0
2.571315e-04	1.034048e+03	0
2.599417e-04	1.042168e+03	0
2.627085e-04	1.050289e+03	0
2.654328e-04	1.058409e+03	0
2.681156e-04	1.066530e+03	0
2.707578e-04	1.074650e+03	0
2.733605e-04	1.082770e+03	0
2.759244e-04	1.090891e+03	0
2.784504e-04	1.099011e+03	0
2.809393e-04	1.107132e+03	0
2.833920e-04	1.115252e+03	0
2.858093e-04	1.123372e+03	0
2.881918e-04	1.131493e+03	0
2.905404e-04	1.139613e+03	0
2.928558e-04	1.147734e+03	0
2.951386e-04	1.155854e+03	0
2.973896e-04	1.163974e+03	0
2.996094e-04	1.172095e+03	0
3.017986e-04	1.180215e+03	0
3.039579e-04	1.188336e+03	0
3.060879e-04	1.196456e+03	0
3.081892e-04	1.204576e+03	0
3.102624e-04	1.212697e+03	0
3.123079e-04	1.220817e+03	0
3.143265e-04	1.228938e+03	0
3.163185e-04	1.237058e+03	0
3.182846e-04	1.245178e+03	0
3.202252e-04	1.253299e+03	0
3.221407e-04	1.261419e+03	0
3.240318e-04	1.269540e+03	0
3.258989e-04	1.277660e+03	0
3.277423e-04	1.285780e+03	0
3.295627e-04	1.293901e+03	0
3.313603e-04	1.302021e+03	0
3.331356e-04	1.310142e+03	0
3.348891e-04	1.318262e+03	0
3.366211e-04	1.326382e+03	0
3.383320e-04	1.334503e+03	0
3.400222e-04	1.342623e+03	0
3.416921e-04	1.350744e+03	0
3.433421e-04	1.358864e+03	0
3.449724e-04	1.366984e+03	0
3.465835e-04	1.375105e+03	0
3.481757e-04	1.383225e+03	0
3.497492e-04	1.391346e+03	0
3.513046e-04	1.399466e+03	0
3.528419e-04	1.407586e+03	0
3.557219e-04	1.410293e+03	1
3.613599e-04	1.402173e+03	1
3.670635e-04	1.394052e+03	1
3.728339e-04	1.385932e+03	1
3.786723e-04	1.377812e+03	1
3.845800e-04	1.369691e+03	1
3.905582e-04	1.361571e+03	1
3.966080e-04	1.353450e+03	1
4.027309e-04	1.345330e+03	1
4.089282e-04	1.337210e+03	1
4.152012e-04	1.329089e+03	1
4.215514e-04	1.320969e+03	1
4.279800e-04	1.312848e+03	1
4.344888e-04	1.304728e+03	1
4.410790e-04	1.296608e+03	1
4.477523e-04	1.288487e+03	1
4.545102e-04	1.280367e+03	1
4.613544e-04	1.272246e+03	1
4.682866e-04	1.264126e+03	1
4.753084e-04	1.256006e+03	1
4.824215e-04	1.247885e+03	1
4.896279e-04	1.239765e+03	1
4.969293e-04	1.231644e+03	1
5.043276e-04	1.223524e+03	1
5.118247e-04	1.215404e+03	1
5.194227e-04	1.207283e+03	1
5.271236e-04	1.199163e+03	1
5.349295e-04	1.191042e+03	1
5.428426e-04	1.182922e+03	1
5.508651e-04	1.174802e+03	1
5.589993e-04	1.166681e+03	1
5.672474e-04	1.158561e+03	1
5.756121e-04	1.150440e+03	1
5.840956e-04	1.142320e+03	1
5.927006e-04	1.134200e+03	1
6.014298e-04	1.126079e+03	1
6.102857e-04	1.117959e+03	1
6.192712e-04	1.109838e+03	1
6.283892e-04	1.101718e+03	1
6.376426e-04	1.093598e+03	1
6.470345e-04	1.085477e+03	1
6.565679e-04	1.077357e+03	1
6.662461e-04	1.069236e+03	1
6.760725e-04	1.061116e+03	1
6.860504e-04	1.052996e+03	1
6.961834e-04	1.044875e+03	1
7.064752e-04	1.036755e+03	1
7.169294e-04	1.028634e+03	1
7.275500e-04	1.020514e+03	1
7.383410e-04	1.012394e+03	1
7.493065e-04	1.004273e+03	1
7.604507e-04	9.961527e+02	1
7.717782e-04	9.880323e+02	1
7.832934e-04	9.799119e+02	1
7.950010e-04	9.717915e+02	1
8.069060e-04	9.636711e+02	1
8.190132e-04	9.555507e+02	1
8.313281e-04	9.474303e+02	1
8.438558e-04	9.393099e+02	1
8.566021e-04	9.311895e+02	1
8.695726e-04	9.230691e+02	1
8.827733e-04	9.149487e+02	1
8.962105e-04	9.068283e+02	1
9.098905e-04	8.987079e+02	1
9.238199e-04	8.905875e+02	1
9.380057e-04	8.824671e+02	1
9.524550e-04	8.743467e+02	1
9.671752e-04	8.662263e+02	1
9.821741e-04	8.581059e+02	1
9.974595e-04	8.499855e+02	1
1.013040e-03	8.418651e+02	1
1.028924e-03	8.337447e+02	1
1.045120e-03	8.256243e+02	1
1.061638e-03	8.175039e+02	1
1.078487e-03	8.093835e+02	1
1.095678e-03	8.012631e+02	1
1.113221e-03	7.931427e+02	1
1.131127e-03	7.850223e+02	1
1.149407e-03	7.769019e+02	1
1.168074e-03	7.687815e+02	1
1.187138e-03	7.606611e+02	1
1.206615e-03	7.525407e+02	1
1.226516e-03	7.444203e+02	1
1.246856e-03	7.362999e+02	1
1.267650e-03	7.281795e+02	1
1.288913e-03	7.200591e+02	1
1.310661e-03	7.119387e+02	0
1.332911e-03	7.038183e+02	0
1.355680e-03	6.956979e+02	0
1.378987e-03	6.875775e+02	0
1.402851e-03	6.794571e+02	0
1.427293e-03	6.713367e+02	0
1.452333e-03	6.632163e+02	0
1.477993e-03	6.550959e+02	0
1.504298e-03	6.469755e+02	0
1.531272e-03	6.388551e+02	0
1.558940e-03	6.307347e+02	0
1.587330e-03	6.226143e+02	0
1.616470e-03	6.144939e+02	0
1.646391e-03	6.063735e+02	0
1.647311e-03	6.090803e+02	0
1.633766e-03	6.172007e+02	0
1.620572e-03	6.253211e+02	0
1.607717e-03	6.334415e+02	0
1.595187e-03	6.415619e+02	0
1.582971e-03	6.496823e+02	0
1.571056e-03	6.578027e+02	0
1.559432e-03	6.659231e+02	0
1.548087e-03	6.740435e+02	0
1.537013e-03	6.821639e+02	0
1.526200e-03	6.902843e+02	0
1.515638e-03	6.984047e+02	0
1.505318e-03	7.065251e+02	0
1.495234e-03	7.146455e+02	0
1.485375e-03	7.227659e+02	0
1.475736e-03	7.308863e+02	0
1.466309e-03	7.390067e+02	0
1.457086e-03	7.471271e+02	0
1.448062e-03	7.552475e+02	0
1.439230e-03	7.633679e+02	0
1.430584e-03	7.714883e+02	0
1.422118e-03	7.796087e+02	0
1.413827e-03	7.877291e+02	0
1.405704e-03	7.958495e+02	0
1.397746e-03	8.039699e+02	0
1.389947e-03	8.120903e+02	0
1.382302e-03	8.202107e+02	0
1.374808e-03	8.283311e+02	0
1.367458e-03	8.364515e+02	0
1.360251e-03	8.445719e+02	0
1.353180e-03	8.526923e+02	0
1.346243e-03	8.608127e+02	0
1.339435e-03	8.689331e+02	0
1.332754e-03	8.770535e+02	0
1.326195e-03	8.851739e+02	0
1.319755e-03	8.932943e+02	0
1.313432e-03	9.014147e+02	0
1.307221e-03	9.095351e+02	0
1.301120e-03	9.176555e+02	0
1.295126e-03	9.257759e+02	0
1.289237e-03	9.338963e+02	0
1.283449e-03	9.420167e+02	0
1.277760e-03	9.501371e+02	0
1.272167e-03	9.582575e+02	0
1.266668e-03	9.663779e+02	0
1.261261e-03	9.744983e+02	0
1.255944e-03	9.826187e+02	0
1.250713e-03	9.907391e+02	0
1.245568e-03	9.988595e+02	0
1.240505e-03	1.006980e+03	0
1.235524e-03	1.015100e+03	0
1.230621e-03	1.023221e+03	0
1.225796e-03	1.031341e+03	0
1.221046e-03	1.039462e+03	0
1.216370e-03	1.047582e+03	0
1.211766e-03	1.055702e+03	0
1.207232e-03	1.063823e+03	0
1.202767e-03	1.071943e+03	0
1.198369e-03	1.080064e+03	0
1.194036e-03	1.088184e+03	0
1.189768e-03	1.096304e+03	0
1.185562e-03	1.104425e+03	0
1.181418e-03	1.112545e+03	0
1.177334e-03	1.120666e+03	0
1.173309e-03	1.128786e+03	0
1.169341e-03	1.136906e+03	0
1.165430e-03	1.145027e+03	0
1.161573e-03	1.153147e+03	0
1.157771e-03	1.161268e+03	0
1.154021e-03	1.169388e+03	0
1.150323e-03	1.177508e+03	0
1.146676e-03	1.185629e+03	0
1.143078e-03	1.193749e+03	0
1.139529e-03	1.201870e+03	0
1.136028e-03	1.209990e+03	0
1.132573e-03	1.218110e+03	0
1.129164e-03	1.226231e+03	0
1.125800e-03	1.234351e+03	0
1.122479e-03	1.242472e+03	0
1.119202e-03	1.250592e+03	0
1.115968e-03	1.258712e+03	0
1.112774e-03	1.266833e+03	0
1.109622e-03	1.274953e+03	0
1.106509e-03	1.283074e+03	0
1.103435e-03	1.291194e+03	0
1.100400e-03	1.299314e+03	0
1.097403e-03	1.307435e+03	0
1.094442e-03	1.315555e+03	0
1.091518e-03	1.323676e+03	0
1.088630e-03	1.331796e+03	0
1.085776e-03	1.339916e+03	0
1.082957e-03	1.348037e+03	0
1.080172e-03	1.356157e+03	0
1.077420e-03	1.364278e+03	0
1.074700e-03	1.372398e+03	0
1.072013e-03	1.380518e+03	0
1.069356e-03	1.388639e+03	0
1.066731e-03	1.396759e+03	0
1.064136e-03	1.404880e+03	0
1.061571e-03	1.413000e+03	0
