# Supplementary material for: Self-organized synchronization of digital phase-locked loops with delayed coupling in theory and experiment
Source: PLoS One. 2017 Feb 16;12(2):e0171590. doi: 10.1371/journal.pone.0171590 (PMC5312960; doi:10.1371/journal.pone.0171590)
Supplement: S1 File — S1_File.zip. (ZIP) [file pone.0171590.s001.zip › globfreq.3x1.periodic.inphase.csv]

tau	freq
4.451999999999999794e-04	1.278907261415064795e+03
4.664000000000000068e-04	1.264030392130533301e+03
4.876000000000000343e-04	1.241127755521843937e+03
5.088000000000000075e-04	1.217461228144813276e+03
5.299999999999999807e-04	1.194617598036868685e+03
5.511999999999999539e-04	1.173234212070442936e+03
5.724000000000000355e-04	1.152138363175836957e+03
5.936000000000000087e-04	1.131905118733034669e+03
6.147999999999999819e-04	1.111646757252960924e+03
6.360000000000000635e-04	1.092861540415165564e+03
6.572000000000000368e-04	1.074587060282216498e+03
6.784000000000000100e-04	1.056962936132872073e+03
6.995999999999999832e-04	1.039341282091372022e+03
7.207999999999999564e-04	1.022874555029236603e+03
7.420000000000000380e-04	1.006527647649885012e+03
7.632000000000000112e-04	9.909342313837678375e+02
7.843999999999999844e-04	9.755558584187650695e+02
8.056000000000000660e-04	9.609576383415636656e+02
8.268000000000000392e-04	9.466633230027011905e+02
8.480000000000000124e-04	9.328575268546113648e+02
8.691999999999999857e-04	9.194728394190656218e+02
8.903999999999999589e-04	9.062056262550153178e+02
9.116000000000000405e-04	8.942767392103863813e+02
9.328000000000000137e-04	8.815918648578934835e+02
9.539999999999999869e-04	8.705199971299042545e+02
9.752000000000000685e-04	8.593604987097112371e+02
9.963999999999999333e-04	8.496075435117696770e+02
1.017600000000000015e-03	8.365619450920846703e+02
1.038800000000000097e-03	8.305042182038796454e+02
1.059999999999999961e-03	8.219872734433974983e+02
1.081200000000000043e-03	8.113466366038537672e+02
1.102399999999999908e-03	8.006605727475924823e+02
1.123599999999999989e-03	7.927573903904676627e+02
