# Supplementary material for: Self-organized synchronization of digital phase-locked loops with delayed coupling in theory and experiment
Source: PLoS One. 2017 Feb 16;12(2):e0171590. doi: 10.1371/journal.pone.0171590 (PMC5312960; doi:10.1371/journal.pone.0171590)
Supplement: S1 File — S1_File.zip. (ZIP) [file pone.0171590.s001.zip › globfreq.3x1.periodic.twist.csv]

tau	freq
1.696000000000000025e-04	1.090358959557956268e+03
1.908000000000000028e-04	1.064519946076602764e+03
2.120000000000000031e-04	1.036771789726599764e+03
2.332000000000000034e-04	1.011687002938372416e+03
2.544000000000000037e-04	9.867172748743447528e+02
2.755999999999999769e-04	9.629777459091826586e+02
2.968000000000000044e-04	9.409785807375056947e+02
3.180000000000000318e-04	9.201921308552661003e+02
3.392000000000000050e-04	9.004156973597366687e+02
1.144800000000000071e-03	1.056171007031409545e+03
1.165999999999999936e-03	1.042048995311468616e+03
1.187200000000000017e-03	1.030982222520802225e+03
1.208400000000000099e-03	1.018992340366661210e+03
1.229599999999999964e-03	1.007253902158167989e+03
1.250800000000000045e-03	9.956930597811618782e+02
1.272000000000000127e-03	9.845502329694808168e+02
