# Supplementary material for: Self-organized synchronization of digital phase-locked loops with delayed coupling in theory and experiment
Source: PLoS One. 2017 Feb 16;12(2):e0171590. doi: 10.1371/journal.pone.0171590 (PMC5312960; doi:10.1371/journal.pone.0171590)
Supplement: S1 File — S1_File.zip. (ZIP) [file pone.0171590.s001.zip › globfreq.3x1.twist.theory.csv]

tau	freq	stable
0.000000e+00	1.143222e+03	0
7.313717e-06	1.143222e+03	0
1.462743e-05	1.143222e+03	0
2.194115e-05	1.143222e+03	0
2.925487e-05	1.143222e+03	0
3.656859e-05	1.143222e+03	0
4.388230e-05	1.143222e+03	0
5.119602e-05	1.143222e+03	0
5.850974e-05	1.143222e+03	0
6.582345e-05	1.143222e+03	0
7.313717e-05	1.143222e+03	0
8.045089e-05	1.143222e+03	0
8.776461e-05	1.143222e+03	0
9.507832e-05	1.143222e+03	0
1.023920e-04	1.143222e+03	0
1.097058e-04	1.143222e+03	0
1.170195e-04	1.143222e+03	0
1.243332e-04	1.143222e+03	0
1.316469e-04	1.143222e+03	0
1.389606e-04	1.143222e+03	0
1.463899e-04	1.142320e+03	1
1.555523e-04	1.128786e+03	1
1.649372e-04	1.115252e+03	1
1.745526e-04	1.101718e+03	1
1.844071e-04	1.088184e+03	1
1.945099e-04	1.074650e+03	1
2.048705e-04	1.061116e+03	1
2.154987e-04	1.047582e+03	1
2.264051e-04	1.034048e+03	1
2.376008e-04	1.020514e+03	1
2.490974e-04	1.006980e+03	1
2.609073e-04	9.934459e+02	1
2.730434e-04	9.799119e+02	1
2.855195e-04	9.663779e+02	1
2.983499e-04	9.528439e+02	1
3.115501e-04	9.393099e+02	1
3.251363e-04	9.257759e+02	1
3.391256e-04	9.122419e+02	1
3.535362e-04	8.987079e+02	1
3.683874e-04	8.851739e+02	1
3.829072e-04	8.734444e+02	0
3.924799e-04	8.734444e+02	0
4.020526e-04	8.734444e+02	0
4.116252e-04	8.734444e+02	0
4.211979e-04	8.734444e+02	0
4.307706e-04	8.734444e+02	0
4.403433e-04	8.734444e+02	0
4.499160e-04	8.734444e+02	0
4.594886e-04	8.734444e+02	0
4.690613e-04	8.734444e+02	0
4.786340e-04	8.734444e+02	0
4.882067e-04	8.734444e+02	0
4.977794e-04	8.734444e+02	0
5.073520e-04	8.734444e+02	0
5.169247e-04	8.734444e+02	0
5.264974e-04	8.734444e+02	0
5.360701e-04	8.734444e+02	0
5.456428e-04	8.734444e+02	0
5.552154e-04	8.734444e+02	0
5.647881e-04	8.734444e+02	0
5.743608e-04	8.734444e+02	0
5.839335e-04	8.734444e+02	0
5.935061e-04	8.734444e+02	0
6.030788e-04	8.734444e+02	0
6.126515e-04	8.734444e+02	0
6.222242e-04	8.734444e+02	0
6.317969e-04	8.734444e+02	0
6.413695e-04	8.734444e+02	0
6.509422e-04	8.734444e+02	0
6.605149e-04	8.734444e+02	0
6.700876e-04	8.734444e+02	0
6.796603e-04	8.734444e+02	0
6.892329e-04	8.734444e+02	0
6.988056e-04	8.734444e+02	0
7.083783e-04	8.734444e+02	0
7.179510e-04	8.734444e+02	0
7.275237e-04	8.734444e+02	0
7.370963e-04	8.734444e+02	0
7.466690e-04	8.734444e+02	0
7.562417e-04	8.734444e+02	0
7.626631e-04	8.770535e+02	0
7.604615e-04	8.905875e+02	0
7.583259e-04	9.041215e+02	0
7.562532e-04	9.176555e+02	0
7.542408e-04	9.311895e+02	0
7.522861e-04	9.447235e+02	0
7.503865e-04	9.582575e+02	0
7.485399e-04	9.717915e+02	0
7.467440e-04	9.853255e+02	0
7.449968e-04	9.988595e+02	0
7.432963e-04	1.012394e+03	0
7.416407e-04	1.025928e+03	0
7.400281e-04	1.039462e+03	0
7.384570e-04	1.052996e+03	0
7.369258e-04	1.066530e+03	0
7.354330e-04	1.080064e+03	0
7.339771e-04	1.093598e+03	0
7.325568e-04	1.107132e+03	0
7.311709e-04	1.120666e+03	0
7.298180e-04	1.134200e+03	0
7.313717e-04	1.143222e+03	0
7.386854e-04	1.143222e+03	0
7.459992e-04	1.143222e+03	0
7.533129e-04	1.143222e+03	0
7.606266e-04	1.143222e+03	0
7.679403e-04	1.143222e+03	0
7.752540e-04	1.143222e+03	0
7.825677e-04	1.143222e+03	0
7.898815e-04	1.143222e+03	0
7.971952e-04	1.143222e+03	0
8.045089e-04	1.143222e+03	0
8.118226e-04	1.143222e+03	0
8.191363e-04	1.143222e+03	0
8.264500e-04	1.143222e+03	0
8.337638e-04	1.143222e+03	0
8.410775e-04	1.143222e+03	0
8.483912e-04	1.143222e+03	0
8.557049e-04	1.143222e+03	0
8.630186e-04	1.143222e+03	0
8.703323e-04	1.143222e+03	0
8.776461e-04	1.143222e+03	0
8.849598e-04	1.143222e+03	0
8.922735e-04	1.143222e+03	0
8.995872e-04	1.143222e+03	0
9.069009e-04	1.143222e+03	0
9.142146e-04	1.143222e+03	0
9.215284e-04	1.143222e+03	0
9.288421e-04	1.143222e+03	0
9.361558e-04	1.143222e+03	0
9.434695e-04	1.143222e+03	0
9.507832e-04	1.143222e+03	0
9.580970e-04	1.143222e+03	0
9.654107e-04	1.143222e+03	0
9.727244e-04	1.143222e+03	0
9.800381e-04	1.143222e+03	0
9.873518e-04	1.143222e+03	0
9.946655e-04	1.143222e+03	0
1.001979e-03	1.143222e+03	0
1.009293e-03	1.143222e+03	0
1.016607e-03	1.143222e+03	0
1.029609e-03	1.136906e+03	1
1.049456e-03	1.123372e+03	1
1.069787e-03	1.109838e+03	1
1.090621e-03	1.096304e+03	1
1.111975e-03	1.082770e+03	1
1.133870e-03	1.069236e+03	1
1.156326e-03	1.055702e+03	1
1.179365e-03	1.042168e+03	1
1.203011e-03	1.028634e+03	1
1.227287e-03	1.015100e+03	1
1.252219e-03	1.001566e+03	1
1.277835e-03	9.880323e+02	1
1.304161e-03	9.744983e+02	1
1.331230e-03	9.609643e+02	0
1.359071e-03	9.474303e+02	0
1.387720e-03	9.338963e+02	0
1.417211e-03	9.203623e+02	0
1.447583e-03	9.068283e+02	0
1.478875e-03	8.932943e+02	0
1.511129e-03	8.797603e+02	0
1.531629e-03	8.734444e+02	0
1.541201e-03	8.734444e+02	0
1.550774e-03	8.734444e+02	0
1.560347e-03	8.734444e+02	0
1.569919e-03	8.734444e+02	0
1.579492e-03	8.734444e+02	0
1.589065e-03	8.734444e+02	0
1.598638e-03	8.734444e+02	0
1.608210e-03	8.734444e+02	0
1.617783e-03	8.734444e+02	0
1.627356e-03	8.734444e+02	0
1.636928e-03	8.734444e+02	0
1.646501e-03	8.734444e+02	0
1.656074e-03	8.734444e+02	0
1.665646e-03	8.734444e+02	0
1.675219e-03	8.734444e+02	0
1.684792e-03	8.734444e+02	0
1.694364e-03	8.734444e+02	0
1.703937e-03	8.734444e+02	0
1.713510e-03	8.734444e+02	0
1.723082e-03	8.734444e+02	0
1.732655e-03	8.734444e+02	0
1.742228e-03	8.734444e+02	0
1.751800e-03	8.734444e+02	0
1.761373e-03	8.734444e+02	0
1.770946e-03	8.734444e+02	0
1.780518e-03	8.734444e+02	0
1.790091e-03	8.734444e+02	0
1.799664e-03	8.734444e+02	0
1.809236e-03	8.734444e+02	0
1.818809e-03	8.734444e+02	0
1.828382e-03	8.734444e+02	0
1.837955e-03	8.734444e+02	0
1.847527e-03	8.734444e+02	0
1.857100e-03	8.734444e+02	0
1.866673e-03	8.734444e+02	0
1.876245e-03	8.734444e+02	0
1.885818e-03	8.734444e+02	0
1.895391e-03	8.734444e+02	0
1.904963e-03	8.734444e+02	0
1.894961e-03	8.824671e+02	0
1.875670e-03	8.960011e+02	0
1.856952e-03	9.095351e+02	0
1.838784e-03	9.230691e+02	0
1.821140e-03	9.366031e+02	0
1.803999e-03	9.501371e+02	0
1.787340e-03	9.636711e+02	0
1.771142e-03	9.772051e+02	0
1.755387e-03	9.907391e+02	0
1.740056e-03	1.004273e+03	0
1.725133e-03	1.017807e+03	0
1.710602e-03	1.031341e+03	0
1.696447e-03	1.044875e+03	0
1.682654e-03	1.058409e+03	0
1.669209e-03	1.071943e+03	0
1.656100e-03	1.085477e+03	0
1.643314e-03	1.099011e+03	0
1.630838e-03	1.112545e+03	0
1.618663e-03	1.126079e+03	0
1.606777e-03	1.139613e+03	0
1.609018e-03	1.143222e+03	0
1.616331e-03	1.143222e+03	0
1.623645e-03	1.143222e+03	0
1.630959e-03	1.143222e+03	0
1.638273e-03	1.143222e+03	0
1.645586e-03	1.143222e+03	0
1.652900e-03	1.143222e+03	0
1.660214e-03	1.143222e+03	0
1.667528e-03	1.143222e+03	0
1.674841e-03	1.143222e+03	0
1.682155e-03	1.143222e+03	0
1.689469e-03	1.143222e+03	0
1.696782e-03	1.143222e+03	0
1.704096e-03	1.143222e+03	0
1.711410e-03	1.143222e+03	0
1.718724e-03	1.143222e+03	0
1.726037e-03	1.143222e+03	0
1.733351e-03	1.143222e+03	0
1.740665e-03	1.143222e+03	0
1.747978e-03	1.143222e+03	0
1.755292e-03	1.143222e+03	0
1.762606e-03	1.143222e+03	0
1.769920e-03	1.143222e+03	0
1.777233e-03	1.143222e+03	0
1.784547e-03	1.143222e+03	0
1.791861e-03	1.143222e+03	0
1.799174e-03	1.143222e+03	0
1.806488e-03	1.143222e+03	0
1.813802e-03	1.143222e+03	0
1.821116e-03	1.143222e+03	0
1.828429e-03	1.143222e+03	0
1.835743e-03	1.143222e+03	0
1.843057e-03	1.143222e+03	0
1.850370e-03	1.143222e+03	0
1.857684e-03	1.143222e+03	0
1.864998e-03	1.143222e+03	0
1.872312e-03	1.143222e+03	0
1.879625e-03	1.143222e+03	0
1.886939e-03	1.143222e+03	0
1.894253e-03	1.143222e+03	0
1.921279e-03	1.131493e+03	0
1.952017e-03	1.117959e+03	0
1.983508e-03	1.104425e+03	0
2.015781e-03	1.090891e+03	0
2.048864e-03	1.077357e+03	0
2.082790e-03	1.063823e+03	0
2.117589e-03	1.050289e+03	0
2.153298e-03	1.036755e+03	0
2.189950e-03	1.023221e+03	0
2.227586e-03	1.009687e+03	0
2.266244e-03	9.961527e+02	0
2.305967e-03	9.826187e+02	0
2.346799e-03	9.690847e+02	0
2.388789e-03	9.555507e+02	0
2.431984e-03	9.420167e+02	0
2.476439e-03	9.284827e+02	0
2.522209e-03	9.149487e+02	0
2.569354e-03	9.014147e+02	0
2.617936e-03	8.878807e+02	0
2.668022e-03	8.743467e+02	0
2.680350e-03	8.734444e+02	0
2.689923e-03	8.734444e+02	0
2.699496e-03	8.734444e+02	0
2.709068e-03	8.734444e+02	0
2.718641e-03	8.734444e+02	0
2.728214e-03	8.734444e+02	0
2.737786e-03	8.734444e+02	0
2.747359e-03	8.734444e+02	0
2.756932e-03	8.734444e+02	0
2.766504e-03	8.734444e+02	0
2.776077e-03	8.734444e+02	0
2.785650e-03	8.734444e+02	0
2.795223e-03	8.734444e+02	0
2.804795e-03	8.734444e+02	0
2.814368e-03	8.734444e+02	0
2.823941e-03	8.734444e+02	0
2.833513e-03	8.734444e+02	0
2.843086e-03	8.734444e+02	0
2.852659e-03	8.734444e+02	0
2.862231e-03	8.734444e+02	0
