# Supplementary material for: Self-organized synchronization of digital phase-locked loops with delayed coupling in theory and experiment
Source: PLoS One. 2017 Feb 16;12(2):e0171590. doi: 10.1371/journal.pone.0171590 (PMC5312960; doi:10.1371/journal.pone.0171590)
Supplement: S1 File — S1_File.zip. (ZIP) [file pone.0171590.s001.zip › globfreq.3x3.chequerboard.theory.csv]

tau	freq	stable
0.000000e+00	1.405000e+03	0
3.591550e-06	1.396813e+03	1
7.225451e-06	1.388625e+03	1
1.090246e-05	1.380438e+03	1
1.462334e-05	1.372251e+03	1
1.838889e-05	1.364064e+03	1
2.219991e-05	1.355876e+03	1
2.605724e-05	1.347689e+03	1
2.996172e-05	1.339502e+03	1
3.391423e-05	1.331314e+03	1
3.791565e-05	1.323127e+03	1
4.196690e-05	1.314940e+03	1
4.606891e-05	1.306753e+03	1
5.022265e-05	1.298565e+03	1
5.442910e-05	1.290378e+03	1
5.868927e-05	1.282191e+03	1
6.300420e-05	1.274003e+03	1
6.737494e-05	1.265816e+03	1
7.180259e-05	1.257629e+03	1
7.628827e-05	1.249441e+03	1
8.083312e-05	1.241254e+03	1
8.543833e-05	1.233067e+03	1
9.010510e-05	1.224880e+03	1
9.483467e-05	1.216692e+03	1
9.962833e-05	1.208505e+03	1
1.044874e-04	1.200318e+03	1
1.094132e-04	1.192130e+03	1
1.144071e-04	1.183943e+03	1
1.194706e-04	1.175756e+03	1
1.246051e-04	1.167569e+03	1
1.298121e-04	1.159381e+03	1
1.350931e-04	1.151194e+03	1
1.404498e-04	1.143007e+03	1
1.458839e-04	1.134819e+03	1
1.513969e-04	1.126632e+03	1
1.569906e-04	1.118445e+03	1
1.626668e-04	1.110258e+03	1
1.684273e-04	1.102070e+03	1
1.742741e-04	1.093883e+03	1
1.802090e-04	1.085696e+03	1
1.862342e-04	1.077508e+03	1
1.923516e-04	1.069321e+03	1
1.985634e-04	1.061134e+03	1
2.048718e-04	1.052946e+03	1
2.112791e-04	1.044759e+03	1
2.177876e-04	1.036572e+03	1
2.243997e-04	1.028385e+03	1
2.311180e-04	1.020197e+03	1
2.379449e-04	1.012010e+03	1
2.448833e-04	1.003823e+03	1
2.519357e-04	9.956355e+02	1
2.591051e-04	9.874482e+02	1
2.663944e-04	9.792609e+02	1
2.738065e-04	9.710736e+02	1
2.813448e-04	9.628863e+02	1
2.890123e-04	9.546990e+02	1
2.968124e-04	9.465117e+02	1
3.047487e-04	9.383244e+02	1
3.128247e-04	9.301371e+02	1
3.210442e-04	9.219498e+02	1
3.294109e-04	9.137625e+02	1
3.379289e-04	9.055753e+02	1
3.466024e-04	8.973880e+02	1
3.554355e-04	8.892007e+02	1
3.644329e-04	8.810134e+02	1
3.735990e-04	8.728261e+02	1
3.829387e-04	8.646388e+02	1
3.924570e-04	8.564515e+02	1
4.021590e-04	8.482642e+02	1
4.120502e-04	8.400769e+02	1
4.221360e-04	8.318896e+02	1
4.324223e-04	8.237023e+02	1
4.429152e-04	8.155151e+02	1
4.536209e-04	8.073278e+02	1
4.645459e-04	7.991405e+02	1
4.756972e-04	7.909532e+02	1
4.870817e-04	7.827659e+02	1
4.987068e-04	7.745786e+02	1
5.105804e-04	7.663913e+02	1
5.227103e-04	7.582040e+02	1
5.351051e-04	7.500167e+02	1
5.477735e-04	7.418294e+02	1
5.607247e-04	7.336421e+02	1
5.739681e-04	7.254548e+02	1
5.875139e-04	7.172676e+02	1
6.013725e-04	7.090803e+02	1
6.155549e-04	7.008930e+02	1
6.300726e-04	6.927057e+02	0
6.449375e-04	6.845184e+02	0
6.601623e-04	6.763311e+02	0
6.757602e-04	6.681438e+02	0
6.917452e-04	6.599565e+02	0
7.081317e-04	6.517692e+02	0
7.249352e-04	6.435819e+02	0
7.421717e-04	6.353946e+02	0
7.598582e-04	6.272074e+02	0
7.780125e-04	6.190201e+02	0
7.966535e-04	6.108328e+02	0
8.158010e-04	6.026455e+02	0
8.354759e-04	5.944582e+02	0
8.478073e-04	5.917291e+02	0
8.445993e-04	5.999164e+02	0
8.414777e-04	6.081037e+02	0
8.384390e-04	6.162910e+02	0
8.354801e-04	6.244783e+02	0
8.325977e-04	6.326656e+02	0
8.297889e-04	6.408528e+02	0
8.270510e-04	6.490401e+02	0
8.243813e-04	6.572274e+02	0
8.217774e-04	6.654147e+02	0
8.192367e-04	6.736020e+02	0
8.167570e-04	6.817893e+02	0
8.143362e-04	6.899766e+02	0
8.119722e-04	6.981639e+02	0
8.096629e-04	7.063512e+02	0
8.074066e-04	7.145385e+02	0
8.052014e-04	7.227258e+02	0
8.030456e-04	7.309130e+02	0
8.009376e-04	7.391003e+02	0
7.988758e-04	7.472876e+02	0
7.968586e-04	7.554749e+02	0
7.948847e-04	7.636622e+02	0
7.929527e-04	7.718495e+02	0
7.910612e-04	7.800368e+02	0
7.892091e-04	7.882241e+02	0
7.873950e-04	7.964114e+02	0
7.856178e-04	8.045987e+02	0
7.838764e-04	8.127860e+02	0
7.821698e-04	8.209732e+02	0
7.804969e-04	8.291605e+02	0
7.788566e-04	8.373478e+02	0
7.772482e-04	8.455351e+02	0
7.756706e-04	8.537224e+02	0
7.741230e-04	8.619097e+02	0
7.726044e-04	8.700970e+02	0
7.711143e-04	8.782843e+02	0
7.696516e-04	8.864716e+02	0
7.682157e-04	8.946589e+02	0
7.668058e-04	9.028462e+02	0
7.654213e-04	9.110334e+02	0
7.640615e-04	9.192207e+02	0
7.627256e-04	9.274080e+02	0
7.614132e-04	9.355953e+02	0
7.601235e-04	9.437826e+02	0
7.588560e-04	9.519699e+02	0
7.576101e-04	9.601572e+02	0
7.563852e-04	9.683445e+02	0
7.551810e-04	9.765318e+02	0
7.539967e-04	9.847191e+02	0
7.528320e-04	9.929064e+02	0
7.516863e-04	1.001094e+03	0
7.505592e-04	1.009281e+03	0
7.494502e-04	1.017468e+03	0
7.483590e-04	1.025656e+03	0
7.472850e-04	1.033843e+03	0
7.462279e-04	1.042030e+03	0
7.451873e-04	1.050217e+03	0
7.441628e-04	1.058405e+03	0
7.431540e-04	1.066592e+03	0
7.421606e-04	1.074779e+03	0
7.411822e-04	1.082967e+03	0
7.402185e-04	1.091154e+03	0
7.392692e-04	1.099341e+03	0
7.383339e-04	1.107528e+03	0
7.374123e-04	1.115716e+03	0
7.365041e-04	1.123903e+03	0
7.356091e-04	1.132090e+03	0
7.347269e-04	1.140278e+03	0
7.338573e-04	1.148465e+03	0
7.330000e-04	1.156652e+03	0
7.321548e-04	1.164839e+03	0
7.313214e-04	1.173027e+03	0
7.304995e-04	1.181214e+03	0
7.296889e-04	1.189401e+03	0
7.288894e-04	1.197589e+03	0
7.281008e-04	1.205776e+03	0
7.273228e-04	1.213963e+03	0
7.265553e-04	1.222151e+03	0
7.257979e-04	1.230338e+03	0
7.250506e-04	1.238525e+03	0
7.243130e-04	1.246712e+03	0
7.235851e-04	1.254900e+03	0
7.228667e-04	1.263087e+03	0
7.221575e-04	1.271274e+03	0
7.214573e-04	1.279462e+03	0
7.207661e-04	1.287649e+03	0
7.200836e-04	1.295836e+03	0
7.194097e-04	1.304023e+03	0
7.187442e-04	1.312211e+03	0
7.180869e-04	1.320398e+03	0
7.174378e-04	1.328585e+03	0
7.167966e-04	1.336773e+03	0
7.161632e-04	1.344960e+03	0
7.155374e-04	1.353147e+03	0
7.149192e-04	1.361334e+03	0
7.143084e-04	1.369522e+03	0
7.137048e-04	1.377709e+03	0
7.131084e-04	1.385896e+03	0
7.125190e-04	1.394084e+03	0
7.119364e-04	1.402271e+03	0
7.169093e-04	1.399542e+03	0
7.247335e-04	1.391355e+03	0
7.326503e-04	1.383167e+03	0
7.406615e-04	1.374980e+03	0
7.487686e-04	1.366793e+03	0
7.569734e-04	1.358605e+03	0
7.652777e-04	1.350418e+03	0
7.736833e-04	1.342231e+03	0
7.821921e-04	1.334043e+03	0
7.908060e-04	1.325856e+03	0
7.995269e-04	1.317669e+03	0
8.083569e-04	1.309482e+03	0
8.172979e-04	1.301294e+03	0
8.263522e-04	1.293107e+03	0
8.355219e-04	1.284920e+03	0
8.448092e-04	1.276732e+03	0
8.542164e-04	1.268545e+03	0
8.637458e-04	1.260358e+03	0
8.733998e-04	1.252171e+03	0
8.831808e-04	1.243983e+03	0
8.930915e-04	1.235796e+03	0
9.031344e-04	1.227609e+03	0
9.133121e-04	1.219421e+03	0
9.236275e-04	1.211234e+03	0
9.340832e-04	1.203047e+03	0
9.446822e-04	1.194860e+03	0
9.554275e-04	1.186672e+03	0
9.663220e-04	1.178485e+03	0
9.773690e-04	1.170298e+03	0
9.885717e-04	1.162110e+03	0
9.999333e-04	1.153923e+03	0
1.011457e-03	1.145736e+03	0
1.023147e-03	1.137548e+03	0
1.035007e-03	1.129361e+03	0
1.047039e-03	1.121174e+03	0
1.059249e-03	1.112987e+03	0
1.071639e-03	1.104799e+03	0
1.084215e-03	1.096612e+03	0
1.096980e-03	1.088425e+03	0
1.109938e-03	1.080237e+03	0
1.123094e-03	1.072050e+03	0
1.136453e-03	1.063863e+03	0
1.150019e-03	1.055676e+03	0
1.163797e-03	1.047488e+03	0
1.177792e-03	1.039301e+03	0
1.192009e-03	1.031114e+03	0
1.206454e-03	1.022926e+03	0
1.221132e-03	1.014739e+03	0
1.236049e-03	1.006552e+03	0
1.251210e-03	9.983645e+02	0
1.266622e-03	9.901773e+02	0
1.282291e-03	9.819900e+02	0
1.298224e-03	9.738027e+02	0
1.314427e-03	9.656154e+02	0
1.330907e-03	9.574281e+02	0
1.347671e-03	9.492408e+02	0
1.364727e-03	9.410535e+02	0
1.382082e-03	9.328662e+02	0
1.399745e-03	9.246789e+02	0
1.417723e-03	9.164916e+02	0
1.436025e-03	9.083043e+02	0
1.454660e-03	9.001171e+02	0
1.473638e-03	8.919298e+02	0
1.492967e-03	8.837425e+02	0
1.512657e-03	8.755552e+02	0
1.532719e-03	8.673679e+02	0
1.553164e-03	8.591806e+02	0
1.574002e-03	8.509933e+02	0
1.595244e-03	8.428060e+02	0
1.616904e-03	8.346187e+02	0
1.638993e-03	8.264314e+02	0
1.661523e-03	8.182441e+02	0
1.684510e-03	8.100569e+02	0
1.707965e-03	8.018696e+02	0
1.731905e-03	7.936823e+02	0
1.756343e-03	7.854950e+02	0
1.781296e-03	7.773077e+02	0
1.806781e-03	7.691204e+02	0
1.832814e-03	7.609331e+02	0
1.859413e-03	7.527458e+02	0
1.886598e-03	7.445585e+02	0
1.914386e-03	7.363712e+02	0
1.942800e-03	7.281839e+02	0
1.971860e-03	7.199967e+02	0
2.001588e-03	7.118094e+02	0
2.032008e-03	7.036221e+02	0
2.063145e-03	6.954348e+02	0
2.095023e-03	6.872475e+02	0
2.127670e-03	6.790602e+02	0
2.161114e-03	6.708729e+02	0
2.195384e-03	6.626856e+02	0
2.230512e-03	6.544983e+02	0
2.266529e-03	6.463110e+02	0
2.303471e-03	6.381237e+02	0
2.341373e-03	6.299365e+02	0
2.380274e-03	6.217492e+02	0
2.420212e-03	6.135619e+02	0
2.461231e-03	6.053746e+02	0
2.503374e-03	5.971873e+02	0
2.546689e-03	5.890000e+02	0
