# Supplementary material for: Self-organized synchronization of digital phase-locked loops with delayed coupling in theory and experiment
Source: PLoS One. 2017 Feb 16;12(2):e0171590. doi: 10.1371/journal.pone.0171590 (PMC5312960; doi:10.1371/journal.pone.0171590)
Supplement: S1 File — S1_File.zip. (ZIP) [file pone.0171590.s001.zip › globfreq.3x3.inphase.theory.csv]

tau	freq	stable
0.000000e+00	5.890000e+02	0
8.400585e-06	5.971873e+02	0
1.657394e-05	6.053746e+02	0
2.452918e-05	6.135619e+02	0
3.227490e-05	6.217492e+02	0
3.981927e-05	6.299365e+02	0
4.717006e-05	6.381237e+02	0
5.433461e-05	6.463110e+02	0
6.131991e-05	6.544983e+02	0
6.813261e-05	6.626856e+02	0
7.477903e-05	6.708729e+02	0
8.126518e-05	6.790602e+02	0
8.759678e-05	6.872475e+02	0
9.377931e-05	6.954348e+02	0
9.981795e-05	7.036221e+02	0
1.057177e-04	7.118094e+02	0
1.114832e-04	7.199967e+02	0
1.171191e-04	7.281839e+02	0
1.226297e-04	7.363712e+02	0
1.280191e-04	7.445585e+02	0
1.332913e-04	7.527458e+02	0
1.384500e-04	7.609331e+02	0
1.434988e-04	7.691204e+02	0
1.484414e-04	7.773077e+02	0
1.532808e-04	7.854950e+02	0
1.580205e-04	7.936823e+02	0
1.626633e-04	8.018696e+02	0
1.672123e-04	8.100569e+02	0
1.716703e-04	8.182441e+02	0
1.760400e-04	8.264314e+02	0
1.803239e-04	8.346187e+02	0
1.845245e-04	8.428060e+02	0
1.886444e-04	8.509933e+02	0
1.926857e-04	8.591806e+02	0
1.966508e-04	8.673679e+02	0
2.005417e-04	8.755552e+02	0
2.043604e-04	8.837425e+02	0
2.081091e-04	8.919298e+02	0
2.117896e-04	9.001171e+02	0
2.154038e-04	9.083043e+02	0
2.189533e-04	9.164916e+02	0
2.224400e-04	9.246789e+02	0
2.258655e-04	9.328662e+02	0
2.292315e-04	9.410535e+02	0
2.325393e-04	9.492408e+02	0
2.357906e-04	9.574281e+02	0
2.389867e-04	9.656154e+02	0
2.421291e-04	9.738027e+02	0
2.452191e-04	9.819900e+02	0
2.482580e-04	9.901773e+02	0
2.512470e-04	9.983645e+02	0
2.541874e-04	1.006552e+03	0
2.570804e-04	1.014739e+03	0
2.599271e-04	1.022926e+03	0
2.627285e-04	1.031114e+03	0
2.654859e-04	1.039301e+03	0
2.682001e-04	1.047488e+03	0
2.708722e-04	1.055676e+03	0
2.735032e-04	1.063863e+03	0
2.760940e-04	1.072050e+03	0
2.786455e-04	1.080237e+03	0
2.811587e-04	1.088425e+03	0
2.836343e-04	1.096612e+03	0
2.860732e-04	1.104799e+03	0
2.884763e-04	1.112987e+03	0
2.908442e-04	1.121174e+03	0
2.931778e-04	1.129361e+03	0
2.954779e-04	1.137548e+03	0
2.977450e-04	1.145736e+03	0
2.999800e-04	1.153923e+03	0
3.021835e-04	1.162110e+03	0
3.043562e-04	1.170298e+03	0
3.064986e-04	1.178485e+03	0
3.086115e-04	1.186672e+03	0
3.106955e-04	1.194860e+03	0
3.127511e-04	1.203047e+03	0
3.147789e-04	1.211234e+03	0
3.167794e-04	1.219421e+03	0
3.187533e-04	1.227609e+03	0
3.207010e-04	1.235796e+03	0
3.226231e-04	1.243983e+03	0
3.245201e-04	1.252171e+03	0
3.263924e-04	1.260358e+03	0
3.282406e-04	1.268545e+03	0
3.300650e-04	1.276732e+03	0
3.318662e-04	1.284920e+03	0
3.336446e-04	1.293107e+03	0
3.354006e-04	1.301294e+03	0
3.371346e-04	1.309482e+03	0
3.388471e-04	1.317669e+03	0
3.405385e-04	1.325856e+03	0
3.422090e-04	1.334043e+03	0
3.438592e-04	1.342231e+03	0
3.454894e-04	1.350418e+03	0
3.471000e-04	1.358605e+03	0
3.486912e-04	1.366793e+03	0
3.502635e-04	1.374980e+03	0
3.518172e-04	1.383167e+03	0
3.533526e-04	1.391355e+03	0
3.548701e-04	1.399542e+03	0
3.577570e-04	1.402271e+03	1
3.634567e-04	1.394084e+03	1
3.692236e-04	1.385896e+03	1
3.750592e-04	1.377709e+03	1
3.809645e-04	1.369522e+03	1
3.869408e-04	1.361334e+03	1
3.929895e-04	1.353147e+03	1
3.991118e-04	1.344960e+03	1
4.053090e-04	1.336773e+03	1
4.115827e-04	1.328585e+03	1
4.179342e-04	1.320398e+03	1
4.243649e-04	1.312211e+03	1
4.308764e-04	1.304023e+03	1
4.374702e-04	1.295836e+03	1
4.441478e-04	1.287649e+03	1
4.509108e-04	1.279462e+03	1
4.577610e-04	1.271274e+03	1
4.647000e-04	1.263087e+03	1
4.717295e-04	1.254900e+03	1
4.788514e-04	1.246712e+03	1
4.860674e-04	1.238525e+03	1
4.933795e-04	1.230338e+03	1
5.007895e-04	1.222151e+03	1
5.082995e-04	1.213963e+03	1
5.159114e-04	1.205776e+03	1
5.236275e-04	1.197589e+03	1
5.314497e-04	1.189401e+03	1
5.393804e-04	1.181214e+03	1
5.474218e-04	1.173027e+03	1
5.555763e-04	1.164839e+03	1
5.638462e-04	1.156652e+03	1
5.722340e-04	1.148465e+03	1
5.807422e-04	1.140278e+03	1
5.893736e-04	1.132090e+03	1
5.981306e-04	1.123903e+03	1
6.070162e-04	1.115716e+03	1
6.160332e-04	1.107528e+03	1
6.251844e-04	1.099341e+03	1
6.344730e-04	1.091154e+03	1
6.439021e-04	1.082967e+03	1
6.534748e-04	1.074779e+03	1
6.631944e-04	1.066592e+03	1
6.730645e-04	1.058405e+03	1
6.830884e-04	1.050217e+03	1
6.932698e-04	1.042030e+03	1
7.036125e-04	1.033843e+03	1
7.141203e-04	1.025656e+03	1
7.247973e-04	1.017468e+03	1
7.356474e-04	1.009281e+03	1
7.466750e-04	1.001094e+03	1
7.578845e-04	9.929064e+02	1
7.692804e-04	9.847191e+02	1
7.808674e-04	9.765318e+02	1
7.926503e-04	9.683445e+02	1
8.046341e-04	9.601572e+02	1
8.168241e-04	9.519699e+02	1
8.292256e-04	9.437826e+02	1
8.418441e-04	9.355953e+02	1
8.546854e-04	9.274080e+02	1
8.677555e-04	9.192207e+02	1
8.810605e-04	9.110334e+02	1
8.946068e-04	9.028462e+02	1
9.084010e-04	8.946589e+02	1
9.224501e-04	8.864716e+02	1
9.367610e-04	8.782843e+02	1
9.513413e-04	8.700970e+02	1
9.661986e-04	8.619097e+02	1
9.813408e-04	8.537224e+02	1
9.967763e-04	8.455351e+02	1
1.012514e-03	8.373478e+02	1
1.028562e-03	8.291605e+02	1
1.044930e-03	8.209732e+02	1
1.061628e-03	8.127860e+02	1
1.078666e-03	8.045987e+02	1
1.096054e-03	7.964114e+02	1
1.113803e-03	7.882241e+02	1
1.131925e-03	7.800368e+02	1
1.150431e-03	7.718495e+02	1
1.169335e-03	7.636622e+02	1
1.188647e-03	7.554749e+02	1
1.208383e-03	7.472876e+02	1
1.228557e-03	7.391003e+02	1
1.249182e-03	7.309130e+02	1
1.270275e-03	7.227258e+02	1
1.291851e-03	7.145385e+02	1
1.313927e-03	7.063512e+02	0
1.336521e-03	6.981639e+02	0
1.359651e-03	6.899766e+02	0
1.383336e-03	6.817893e+02	0
1.407598e-03	6.736020e+02	0
1.432456e-03	6.654147e+02	0
1.457934e-03	6.572274e+02	0
1.484054e-03	6.490401e+02	0
1.510842e-03	6.408528e+02	0
1.538323e-03	6.326656e+02	0
1.566525e-03	6.244783e+02	0
1.595476e-03	6.162910e+02	0
1.625207e-03	6.081037e+02	0
1.655749e-03	5.999164e+02	0
1.687137e-03	5.917291e+02	0
1.687830e-03	5.944582e+02	0
1.673225e-03	6.026455e+02	0
1.659010e-03	6.108328e+02	0
1.645172e-03	6.190201e+02	0
1.631695e-03	6.272074e+02	0
1.618566e-03	6.353946e+02	0
1.605770e-03	6.435819e+02	0
1.593296e-03	6.517692e+02	0
1.581132e-03	6.599565e+02	0
1.569265e-03	6.681438e+02	0
1.557686e-03	6.763311e+02	0
1.546384e-03	6.845184e+02	0
1.535349e-03	6.927057e+02	0
1.524572e-03	7.008930e+02	0
1.514044e-03	7.090803e+02	0
1.503756e-03	7.172676e+02	0
1.493700e-03	7.254548e+02	0
1.483869e-03	7.336421e+02	0
1.474255e-03	7.418294e+02	0
1.464850e-03	7.500167e+02	0
1.455649e-03	7.582040e+02	0
1.446644e-03	7.663913e+02	0
1.437830e-03	7.745786e+02	0
1.429200e-03	7.827659e+02	0
1.420749e-03	7.909532e+02	0
1.412471e-03	7.991405e+02	0
1.404361e-03	8.073278e+02	0
1.396413e-03	8.155151e+02	0
1.388624e-03	8.237023e+02	0
1.380988e-03	8.318896e+02	0
1.373501e-03	8.400769e+02	0
1.366158e-03	8.482642e+02	0
1.358956e-03	8.564515e+02	0
1.351890e-03	8.646388e+02	0
1.344956e-03	8.728261e+02	0
1.338152e-03	8.810134e+02	0
1.331473e-03	8.892007e+02	0
1.324915e-03	8.973880e+02	0
1.318477e-03	9.055753e+02	0
1.312153e-03	9.137625e+02	0
1.305942e-03	9.219498e+02	0
1.299841e-03	9.301371e+02	0
1.293846e-03	9.383244e+02	0
1.287954e-03	9.465117e+02	0
1.282164e-03	9.546990e+02	0
1.276472e-03	9.628863e+02	0
1.270876e-03	9.710736e+02	0
1.265373e-03	9.792609e+02	0
1.259962e-03	9.874482e+02	0
1.254640e-03	9.956355e+02	0
1.249404e-03	1.003823e+03	0
1.244254e-03	1.012010e+03	0
1.239186e-03	1.020197e+03	0
1.234199e-03	1.028385e+03	0
1.229290e-03	1.036572e+03	0
1.224458e-03	1.044759e+03	0
1.219702e-03	1.052946e+03	0
1.215019e-03	1.061134e+03	0
1.210408e-03	1.069321e+03	0
1.205866e-03	1.077508e+03	0
1.201394e-03	1.085696e+03	0
1.196988e-03	1.093883e+03	0
1.192647e-03	1.102070e+03	0
1.188371e-03	1.110258e+03	0
1.184157e-03	1.118445e+03	0
1.180005e-03	1.126632e+03	0
1.175912e-03	1.134819e+03	0
1.171878e-03	1.143007e+03	0
1.167902e-03	1.151194e+03	0
1.163981e-03	1.159381e+03	0
1.160116e-03	1.167569e+03	0
1.156304e-03	1.175756e+03	0
1.152546e-03	1.183943e+03	0
1.148838e-03	1.192130e+03	0
1.145182e-03	1.200318e+03	0
1.141575e-03	1.208505e+03	0
1.138016e-03	1.216692e+03	0
1.134505e-03	1.224880e+03	0
1.131041e-03	1.233067e+03	0
1.127622e-03	1.241254e+03	0
1.124248e-03	1.249441e+03	0
1.120918e-03	1.257629e+03	0
1.117631e-03	1.265816e+03	0
1.114387e-03	1.274003e+03	0
1.111184e-03	1.282191e+03	0
1.108021e-03	1.290378e+03	0
1.104898e-03	1.298565e+03	0
1.101815e-03	1.306753e+03	0
1.098770e-03	1.314940e+03	0
1.095762e-03	1.323127e+03	0
1.092792e-03	1.331314e+03	0
1.089858e-03	1.339502e+03	0
1.086959e-03	1.347689e+03	0
1.084096e-03	1.355876e+03	0
1.081267e-03	1.364064e+03	0
1.078471e-03	1.372251e+03	0
1.075709e-03	1.380438e+03	0
1.072979e-03	1.388625e+03	0
1.070282e-03	1.396813e+03	0
1.067616e-03	1.405000e+03	0
