# Supplementary material for: Self-organized synchronization of digital phase-locked loops with delayed coupling in theory and experiment
Source: PLoS One. 2017 Feb 16;12(2):e0171590. doi: 10.1371/journal.pone.0171590 (PMC5312960; doi:10.1371/journal.pone.0171590)
Supplement: S1 File — S1_File.zip. (ZIP) [file pone.0171590.s001.zip › globfreq.3x3.open.chequerboard.csv]

tau	freq
5.300000000000000078e-05	nan
1.060000000000000016e-04	1.164292807721395548e+03
1.590000000000000159e-04	1.098568000709282842e+03
2.120000000000000031e-04	1.035068008215944928e+03
2.649999999999999903e-04	9.781164931922984351e+02
3.180000000000000318e-04	9.268758171026129276e+02
3.710000000000000190e-04	nan
4.240000000000000062e-04	nan
4.769999999999999934e-04	nan
5.299999999999999807e-04	nan
9.009999999999999997e-04	nan
9.539999999999999869e-04	nan
1.007000000000000083e-03	nan
1.059999999999999961e-03	nan
