# Supplementary material for: Self-organized synchronization of digital phase-locked loops with delayed coupling in theory and experiment
Source: PLoS One. 2017 Feb 16;12(2):e0171590. doi: 10.1371/journal.pone.0171590 (PMC5312960; doi:10.1371/journal.pone.0171590)
Supplement: S1 File — S1_File.zip. (ZIP) [file pone.0171590.s001.zip › globfreq.3x3.open.inphase.csv]

tau	freq
5.299999999999999807e-04	nan
5.829999999999999679e-04	1.121207648841730133e+03
6.360000000000000635e-04	1.080839684291908497e+03
6.890000000000000508e-04	1.039327299457964045e+03
7.420000000000000380e-04	1.001104046048278178e+03
7.950000000000000252e-04	9.677421300298451570e+02
8.480000000000000124e-04	nan
9.009999999999999997e-04	nan
9.539999999999999869e-04	nan
2.056399999999999895e-03	nan
