# Supplementary material for: Self-organized synchronization of digital phase-locked loops with delayed coupling in theory and experiment
Source: PLoS One. 2017 Feb 16;12(2):e0171590. doi: 10.1371/journal.pone.0171590 (PMC5312960; doi:10.1371/journal.pone.0171590)
Supplement: S1 File — S1_File.zip. (ZIP) [file pone.0171590.s001.zip › globfreq.3x3.open.theory.csv]

tauI	freqI	tauC	freqC
0	3784.6	0	8901.1
8.1913e-06	3835.3	3.5496e-06	8850.5
1.6167e-05	3886.4	7.1405e-06	8799.3
2.3935e-05	3937.6	1.0773e-05	8748.1
3.1504e-05	3988.8	1.4449e-05	8697
3.8881e-05	4040	1.8168e-05	8645.8
4.6074e-05	4091.1	2.1932e-05	8594.6
5.3089e-05	4142.3	2.574e-05	8543.4
5.9933e-05	4193.5	2.9595e-05	8492.3
6.6611e-05	4244.7	3.3496e-05	8441.1
7.3131e-05	4295.8	3.7445e-05	8389.9
7.9497e-05	4347	4.1442e-05	8338.7
8.5715e-05	4398.2	4.5489e-05	8287.6
9.179e-05	4449.4	4.9586e-05	8236.4
9.7726e-05	4500.6	5.3734e-05	8185.2
0.00010353	4551.7	5.7934e-05	8134
0.0001092	4602.9	6.2188e-05	8082.8
0.00011475	4654.1	6.6496e-05	8031.7
0.00012018	4705.3	7.0859e-05	7980.5
0.00012549	4756.4	7.5278e-05	7929.3
0.00013069	4807.6	7.9755e-05	7878.1
0.00013578	4858.8	8.429e-05	7827
0.00014077	4910	8.8885e-05	7775.8
0.00014565	4961.1	9.3541e-05	7724.6
0.00015043	5012.3	9.8259e-05	7673.4
0.00015511	5063.5	0.00010304	7622.3
0.0001597	5114.7	0.00010789	7571.1
0.0001642	5165.8	0.0001128	7519.9
0.00016861	5217	0.00011778	7468.7
0.00017294	5268.2	0.00012282	7417.6
0.00017718	5319.4	0.00012794	7366.4
0.00018134	5370.5	0.00013313	7315.2
0.00018542	5421.7	0.0001384	7264
0.00018943	5472.9	0.00014373	7212.9
0.00019336	5524.1	0.00014915	7161.7
0.00019722	5575.2	0.00015464	7110.5
0.00020101	5626.4	0.00016021	7059.3
0.00020473	5677.6	0.00016586	7008.2
0.00020839	5728.8	0.0001716	6957
0.00021198	5779.9	0.00017742	6905.8
0.00021551	5831.1	0.00018333	6854.6
0.00021897	5882.3	0.00018932	6803.5
0.00022238	5933.5	0.00019541	6752.3
0.00022573	5984.6	0.00020159	6701.1
0.00022902	6035.8	0.00020787	6649.9
0.00023225	6087	0.00021424	6598.8
0.00023543	6138.2	0.00022071	6547.6
0.00023856	6189.3	0.00022729	6496.4
0.00024164	6240.5	0.00023397	6445.2
0.00024467	6291.7	0.00024075	6394.1
0.00024765	6342.9	0.00024765	6342.9
0.00025058	6394.1	0.00025465	6291.7
0.00025346	6445.2	0.00026178	6240.5
0.0002563	6496.4	0.00026902	6189.3
0.0002591	6547.6	0.00027638	6138.2
0.00026185	6598.8	0.00028386	6087
0.00026456	6649.9	0.00029148	6035.8
0.00026723	6701.1	0.00029922	5984.6
0.00026985	6752.3	0.00030709	5933.5
0.00027244	6803.5	0.0003151	5882.3
0.00027499	6854.6	0.00032326	5831.1
0.0002775	6905.8	0.00033156	5779.9
0.00027998	6957	0.00034	5728.8
0.00028241	7008.2	0.0003486	5677.6
0.00028482	7059.3	0.00035735	5626.4
0.00028719	7110.5	0.00036627	5575.2
0.00028952	7161.7	0.00037535	5524.1
0.00029182	7212.9	0.0003846	5472.9
0.00029409	7264	0.00039402	5421.7
0.00029633	7315.2	0.00040363	5370.5
0.00029853	7366.4	0.00041342	5319.4
0.00030071	7417.6	0.0004234	5268.2
0.00030286	7468.7	0.00043357	5217
0.00030497	7519.9	0.00044395	5165.8
0.00030706	7571.1	0.00045453	5114.7
0.00030912	7622.3	0.00046533	5063.5
0.00031115	7673.4	0.00047635	5012.3
0.00031316	7724.6	0.0004876	4961.1
0.00031514	7775.8	0.00049908	4910
0.00031709	7827	0.0005108	4858.8
0.00031902	7878.1	0.00052277	4807.6
0.00032092	7929.3	0.000535	4756.4
0.0003228	7980.5	0.0005475	4705.3
0.00032465	8031.7	0.00056027	4654.1
0.00032649	8082.8	0.00057332	4602.9
0.00032829	8134	0.00058667	4551.7
0.00033008	8185.2	0.00060032	4500.6
0.00033184	8236.4	0.00061429	4449.4
0.00033358	8287.6	0.00062858	4398.2
0.00033531	8338.7	0.0006432	4347
0.000337	8389.9	0.00065818	4295.8
0.00033868	8441.1	0.00067351	4244.7
0.00034034	8492.3	0.00068923	4193.5
0.00034198	8543.4	0.00070532	4142.3
0.0003436	8594.6	0.00072183	4091.1
0.0003452	8645.8	0.00073875	4040
0.00034678	8697	0.0007561	3988.8
0.00034834	8748.1	0.00077391	3937.6
0.00034989	8799.3	0.00079218	3886.4
0.00035141	8850.5	0.00081094	3835.3
0.00035294	8901.1	0.0008301	3784.6
0.00035851	8850.5	0.00082732	3835.3
0.00036417	8799.3	0.00082451	3886.4
0.00036989	8748.1	0.00082178	3937.6
0.00037568	8697	0.00081911	3988.8
0.00038154	8645.8	0.00081651	4040
0.00038746	8594.6	0.00081397	4091.1
0.00039346	8543.4	0.0008115	4142.3
0.00039953	8492.3	0.00080909	4193.5
0.00040568	8441.1	0.00080674	4244.7
0.00041189	8389.9	0.00080444	4295.8
0.00041819	8338.7	0.0008022	4347
0.00042456	8287.6	0.00080001	4398.2
0.00043101	8236.4	0.00079786	4449.4
0.00043755	8185.2	0.00079577	4500.6
0.00044416	8134	0.00079373	4551.7
0.00045086	8082.8	0.00079173	4602.9
0.00045765	8031.7	0.00078977	4654.1
0.00046452	7980.5	0.00078786	4705.3
0.00047148	7929.3	0.00078599	4756.4
0.00047853	7878.1	0.00078416	4807.6
0.00048567	7827	0.00078236	4858.8
0.00049291	7775.8	0.00078061	4910
0.00050024	7724.6	0.00077889	4961.1
0.00050767	7673.4	0.0007772	5012.3
0.0005152	7622.3	0.00077555	5063.5
0.00052283	7571.1	0.00077393	5114.7
0.00053057	7519.9	0.00077235	5165.8
0.00053841	7468.7	0.00077079	5217
0.00054636	7417.6	0.00076927	5268.2
0.00055442	7366.4	0.00076777	5319.4
0.00056259	7315.2	0.00076631	5370.5
0.00057088	7264	0.00076487	5421.7
0.00057929	7212.9	0.00076346	5472.9
0.00058781	7161.7	0.00076207	5524.1
0.00059646	7110.5	0.00076071	5575.2
0.00060524	7059.3	0.00075938	5626.4
0.00061414	7008.2	0.00075806	5677.6
0.00062317	6957	0.00075678	5728.8
0.00063234	6905.8	0.00075551	5779.9
0.00064164	6854.6	0.00075427	5831.1
0.00065109	6803.5	0.00075305	5882.3
0.00066067	6752.3	0.00075185	5933.5
0.00067041	6701.1	0.00075067	5984.6
0.00068029	6649.9	0.00074951	6035.8
0.00069033	6598.8	0.00074837	6087
0.00070052	6547.6	0.00074725	6138.2
0.00071088	6496.4	0.00074614	6189.3
0.0007214	6445.2	0.00074506	6240.5
0.00073208	6394.1	0.00074399	6291.7
0.00074294	6342.9	0.00074294	6342.9
0.00075398	6291.7	0.00074191	6394.1
0.0007652	6240.5	0.00074089	6445.2
0.0007766	6189.3	0.00073989	6496.4
0.00078819	6138.2	0.00073891	6547.6
0.00079998	6087	0.00073794	6598.8
0.00081197	6035.8	0.00073698	6649.9
0.00082416	5984.6	0.00073604	6701.1
0.00083656	5933.5	0.00073512	6752.3
0.00084918	5882.3	0.00073421	6803.5
0.00086202	5831.1	0.00073331	6854.6
0.00087509	5779.9	0.00073242	6905.8
0.00088839	5728.8	0.00073155	6957
0.00090193	5677.6	0.00073069	7008.2
0.00091572	5626.4	0.00072984	7059.3
0.00092976	5575.2	0.00072901	7110.5
0.00094406	5524.1	0.00072819	7161.7
0.00095863	5472.9	0.00072738	7212.9
0.00097347	5421.7	0.00072658	7264
0.0009886	5370.5	0.00072579	7315.2
0.001004	5319.4	0.00072501	7366.4
0.0010197	5268.2	0.00072424	7417.6
0.0010358	5217	0.00072349	7468.7
0.0010521	5165.8	0.00072274	7519.9
0.0010688	5114.7	0.00072201	7571.1
0.0010858	5063.5	0.00072128	7622.3
0.0011031	5012.3	0.00072056	7673.4
0.0011208	4961.1	0.00071986	7724.6
0.0011389	4910	0.00071916	7775.8
0.0011574	4858.8	0.00071847	7827
0.0011762	4807.6	0.00071779	7878.1
0.0011955	4756.4	0.00071712	7929.3
0.0012152	4705.3	0.00071646	7980.5
0.0012353	4654.1	0.00071581	8031.7
0.0012558	4602.9	0.00071516	8082.8
0.0012769	4551.7	0.00071452	8134
0.0012984	4500.6	0.00071389	8185.2
0.0013204	4449.4	0.00071327	8236.4
0.0013429	4398.2	0.00071266	8287.6
0.0013659	4347	0.00071205	8338.7
0.0013895	4295.8	0.00071145	8389.9
0.0014136	4244.7	0.00071086	8441.1
0.0014384	4193.5	0.00071028	8492.3
0.0014637	4142.3	0.0007097	8543.4
0.0014897	4091.1	0.00070913	8594.6
0.0015164	4040	0.00070857	8645.8
0.0015437	3988.8	0.00070801	8697
0.0015717	3937.6	0.00070746	8748.1
0.0016005	3886.4	0.00070691	8799.3
0.0016301	3835.3	0.00070638	8850.5
0.0016602	3784.6	0.00070589	8901.1
0.0016465	3835.3	0.00071348	8850.5
0.0016329	3886.4	0.0007212	8799.3
0.0016196	3937.6	0.00072901	8748.1
0.0016067	3988.8	0.00073691	8697
0.0015941	4040	0.0007449	8645.8
0.0015819	4091.1	0.00075299	8594.6
0.0015699	4142.3	0.00076118	8543.4
0.0015582	4193.5	0.00076947	8492.3
0.0015469	4244.7	0.00077785	8441.1
0.0015357	4295.8	0.00078634	8389.9
0.0015249	4347	0.00079494	8338.7
0.0015143	4398.2	0.00080364	8287.6
0.0015039	4449.4	0.00081244	8236.4
0.0014938	4500.6	0.00082136	8185.2
0.0014839	4551.7	0.00083039	8134
0.0014743	4602.9	0.00083954	8082.8
0.0014648	4654.1	0.0008488	8031.7
0.0014555	4705.3	0.00085818	7980.5
0.0014465	4756.4	0.00086768	7929.3
0.0014376	4807.6	0.0008773	7878.1
0.0014289	4858.8	0.00088705	7827
0.0014204	4910	0.00089693	7775.8
0.0014121	4961.1	0.00090694	7724.6
0.001404	5012.3	0.00091708	7673.4
0.001396	5063.5	0.00092736	7622.3
0.0013882	5114.7	0.00093778	7571.1
0.0013805	5165.8	0.00094834	7519.9
0.001373	5217	0.00095904	7468.7
0.0013656	5268.2	0.00096989	7417.6
0.0013584	5319.4	0.0009809	7366.4
0.0013513	5370.5	0.00099205	7315.2
0.0013443	5421.7	0.0010034	7264
0.0013375	5472.9	0.0010148	7212.9
0.0013308	5524.1	0.0010265	7161.7
0.0013242	5575.2	0.0010383	7110.5
0.0013177	5626.4	0.0010503	7059.3
0.0013114	5677.6	0.0010624	7008.2
0.0013052	5728.8	0.0010747	6957
0.001299	5779.9	0.0010873	6905.8
0.001293	5831.1	0.0011	6854.6
0.0012871	5882.3	0.0011129	6803.5
0.0012813	5933.5	0.0011259	6752.3
0.0012756	5984.6	0.0011392	6701.1
0.00127	6035.8	0.0011527	6649.9
0.0012645	6087	0.0011664	6598.8
0.0012591	6138.2	0.0011803	6547.6
0.0012537	6189.3	0.0011945	6496.4
0.0012485	6240.5	0.0012088	6445.2
0.0012433	6291.7	0.0012234	6394.1
0.0012382	6342.9	0.0012382	6342.9
0.0012332	6394.1	0.0012533	6291.7
0.0012283	6445.2	0.0012686	6240.5
0.0012235	6496.4	0.0012842	6189.3
0.0012187	6547.6	0.0013	6138.2
0.001214	6598.8	0.0013161	6087
0.0012094	6649.9	0.0013325	6035.8
0.0012049	6701.1	0.0013491	5984.6
0.0012004	6752.3	0.001366	5933.5
0.001196	6803.5	0.0013833	5882.3
0.0011916	6854.6	0.0014008	5831.1
0.0011873	6905.8	0.0014186	5779.9
0.0011831	6957	0.0014368	5728.8
0.001179	7008.2	0.0014553	5677.6
0.0011749	7059.3	0.0014741	5626.4
0.0011708	7110.5	0.0014932	5575.2
0.0011669	7161.7	0.0015128	5524.1
0.0011629	7212.9	0.0015327	5472.9
0.0011591	7264	0.0015529	5421.7
0.0011552	7315.2	0.0015736	5370.5
0.0011515	7366.4	0.0015946	5319.4
0.0011478	7417.6	0.0016161	5268.2
0.0011441	7468.7	0.0016379	5217
0.0011405	7519.9	0.0016602	5165.8
0.001137	7571.1	0.001683	5114.7
0.0011334	7622.3	0.0017062	5063.5
0.00113	7673.4	0.0017299	5012.3
0.0011266	7724.6	0.0017541	4961.1
0.0011232	7775.8	0.0017788	4910
0.0011199	7827	0.001804	4858.8
0.0011166	7878.1	0.0018297	4807.6
0.0011133	7929.3	0.001856	4756.4
0.0011101	7980.5	0.0018829	4705.3
0.001107	8031.7	0.0019103	4654.1
0.0011038	8082.8	0.0019384	4602.9
0.0011008	8134	0.0019671	4551.7
0.0010977	8185.2	0.0019964	4500.6
0.0010947	8236.4	0.0020264	4449.4
0.0010917	8287.6	0.0020572	4398.2
0.0010888	8338.7	0.0020886	4347
0.0010859	8389.9	0.0021208	4295.8
0.001083	8441.1	0.0021538	4244.7
0.0010802	8492.3	0.0021875	4193.5
0.0010774	8543.4	0.0022222	4142.3
0.0010747	8594.6	0.0022576	4091.1
0.0010719	8645.8	0.002294	4040
0.0010692	8697	0.0023313	3988.8
0.0010666	8748.1	0.0023696	3937.6
0.0010639	8799.3	0.0024089	3886.4
0.0010613	8850.5	0.0024492	3835.3
0.0010588	8901.1	0.0024903	3784.6
0.0010684	8850.5	0.0024656	3835.3
0.0010782	8799.3	0.0024412	3886.4
0.0010881	8748.1	0.0024175	3937.6
0.0010981	8697	0.0023943	3988.8
0.0011083	8645.8	0.0023718	4040
0.0011185	8594.6	0.0023498	4091.1
0.0011289	8543.4	0.0023283	4142.3
0.0011394	8492.3	0.0023074	4193.5
0.00115	8441.1	0.002287	4244.7
0.0011608	8389.9	0.0022671	4295.8
0.0011717	8338.7	0.0022476	4347
0.0011827	8287.6	0.0022286	4398.2
0.0011939	8236.4	0.00221	4449.4
0.0012052	8185.2	0.0021919	4500.6
0.0012166	8134	0.0021741	4551.7
0.0012282	8082.8	0.0021568	4602.9
0.0012399	8031.7	0.0021398	4654.1
0.0012518	7980.5	0.0021232	4705.3
0.0012639	7929.3	0.002107	4756.4
0.0012761	7878.1	0.0020911	4807.6
0.0012884	7827	0.0020755	4858.8
0.001301	7775.8	0.0020603	4910
0.0013136	7724.6	0.0020454	4961.1
0.0013265	7673.4	0.0020308	5012.3
0.0013395	7622.3	0.0020164	5063.5
0.0013527	7571.1	0.0020024	5114.7
0.0013661	7519.9	0.0019886	5165.8
0.0013797	7468.7	0.0019752	5217
0.0013934	7417.6	0.0019619	5268.2
0.0014074	7366.4	0.001949	5319.4
0.0014215	7315.2	0.0019362	5370.5
0.0014359	7264	0.0019238	5421.7
0.0014504	7212.9	0.0019115	5472.9
0.0014651	7161.7	0.0018995	5524.1
0.0014801	7110.5	0.0018877	5575.2
0.0014953	7059.3	0.0018761	5626.4
0.0015107	7008.2	0.0018647	5677.6
0.0015263	6957	0.0018536	5728.8
0.0015422	6905.8	0.0018426	5779.9
0.0015583	6854.6	0.0018318	5831.1
0.0015746	6803.5	0.0018212	5882.3
0.0015912	6752.3	0.0018108	5933.5
0.001608	6701.1	0.0018006	5984.6
0.0016251	6649.9	0.0017905	6035.8
0.0016425	6598.8	0.0017806	6087
0.0016601	6547.6	0.0017709	6138.2
0.0016781	6496.4	0.0017613	6189.3
0.0016963	6445.2	0.0017519	6240.5
0.0017147	6394.1	0.0017426	6291.7
0.0017335	6342.9	0.0017335	6342.9
0.0017526	6291.7	0.0017246	6394.1
0.001772	6240.5	0.0017158	6445.2
0.0017918	6189.3	0.0017071	6496.4
0.0018118	6138.2	0.0016985	6547.6
0.0018322	6087	0.0016901	6598.8
0.0018529	6035.8	0.0016818	6649.9
0.001874	5984.6	0.0016737	6701.1
0.0018955	5933.5	0.0016656	6752.3
0.0019173	5882.3	0.0016577	6803.5
0.0019395	5831.1	0.0016499	6854.6
0.0019622	5779.9	0.0016423	6905.8
0.0019852	5728.8	0.0016347	6957
0.0020086	5677.6	0.0016272	7008.2
0.0020324	5626.4	0.0016199	7059.3
0.0020567	5575.2	0.0016127	7110.5
0.0020815	5524.1	0.0016055	7161.7
0.0021067	5472.9	0.0015985	7212.9
0.0021324	5421.7	0.0015915	7264
0.0021585	5370.5	0.0015847	7315.2
0.0021852	5319.4	0.001578	7366.4
0.0022124	5268.2	0.0015713	7417.6
0.0022401	5217	0.0015648	7468.7
0.0022684	5165.8	0.0015583	7519.9
0.0022972	5114.7	0.0015519	7571.1
0.0023267	5063.5	0.0015456	7622.3
0.0023567	5012.3	0.0015394	7673.4
0.0023873	4961.1	0.0015333	7724.6
0.0024186	4910	0.0015272	7775.8
0.0024505	4858.8	0.0015212	7827
0.0024832	4807.6	0.0015153	7878.1
0.0025165	4756.4	0.0015095	7929.3
0.0025505	4705.3	0.0015038	7980.5
0.0025853	4654.1	0.0014981	8031.7
0.0026209	4602.9	0.0014925	8082.8
0.0026573	4551.7	0.001487	8134
0.0026945	4500.6	0.0014815	8185.2
0.0027325	4449.4	0.0014761	8236.4
0.0027714	4398.2	0.0014708	8287.6
0.0028113	4347	0.0014655	8338.7
0.0028521	4295.8	0.0014604	8389.9
0.0028939	4244.7	0.0014552	8441.1
0.0029367	4193.5	0.0014502	8492.3
0.0029806	4142.3	0.0014451	8543.4
0.0030255	4091.1	0.0014402	8594.6
0.0030716	4040	0.0014353	8645.8
0.0031189	3988.8	0.0014305	8697
0.0031674	3937.6	0.0014257	8748.1
0.0032172	3886.4	0.001421	8799.3
0.0032683	3835.3	0.0014163	8850.5
0.0033204	3784.6	0.0014118	8901.1
0.0032847	3835.3	0.0014234	8850.5
0.0032496	3886.4	0.0014352	8799.3
0.0032153	3937.6	0.0014472	8748.1
0.0031819	3988.8	0.0014594	8697
0.0031494	4040	0.0014716	8645.8
0.0031177	4091.1	0.0014841	8594.6
0.0030867	4142.3	0.0014966	8543.4
0.0030566	4193.5	0.0015093	8492.3
0.0030271	4244.7	0.0015222	8441.1
0.0029984	4295.8	0.0015352	8389.9
0.0029703	4347	0.0015484	8338.7
0.0029429	4398.2	0.0015618	8287.6
0.0029161	4449.4	0.0015753	8236.4
0.0028899	4500.6	0.001589	8185.2
0.0028643	4551.7	0.0016028	8134
0.0028393	4602.9	0.0016169	8082.8
0.0028148	4654.1	0.0016311	8031.7
0.0027909	4705.3	0.0016455	7980.5
0.0027675	4756.4	0.0016601	7929.3
0.0027445	4807.6	0.0016748	7878.1
0.0027221	4858.8	0.0016898	7827
0.0027001	4910	0.001705	7775.8
0.0026786	4961.1	0.0017203	7724.6
0.0026575	5012.3	0.0017359	7673.4
0.0026369	5063.5	0.0017517	7622.3
0.0026166	5114.7	0.0017677	7571.1
0.0025968	5165.8	0.0017839	7519.9
0.0025773	5217	0.0018003	7468.7
0.0025583	5268.2	0.001817	7417.6
0.0025396	5319.4	0.0018338	7366.4
0.0025212	5370.5	0.001851	7315.2
0.0025032	5421.7	0.0018683	7264
0.0024855	5472.9	0.0018859	7212.9
0.0024682	5524.1	0.0019038	7161.7
0.0024512	5575.2	0.0019219	7110.5
0.0024345	5626.4	0.0019403	7059.3
0.0024181	5677.6	0.001959	7008.2
0.0024019	5728.8	0.0019779	6957
0.0023861	5779.9	0.0019971	6905.8
0.0023706	5831.1	0.0020166	6854.6
0.0023553	5882.3	0.0020364	6803.5
0.0023403	5933.5	0.0020565	6752.3
0.0023255	5984.6	0.0020769	6701.1
0.002311	6035.8	0.0020976	6649.9
0.0022967	6087	0.0021186	6598.8
0.0022827	6138.2	0.00214	6547.6
0.0022689	6189.3	0.0021616	6496.4
0.0022553	6240.5	0.0021837	6445.2
0.002242	6291.7	0.0022061	6394.1
0.0022288	6342.9	0.0022288	6342.9
0.0022159	6394.1	0.0022519	6291.7
0.0022032	6445.2	0.0022754	6240.5
0.0021907	6496.4	0.0022993	6189.3
0.0021783	6547.6	0.0023236	6138.2
0.0021662	6598.8	0.0023483	6087
0.0021543	6649.9	0.0023734	6035.8
0.0021425	6701.1	0.002399	5984.6
0.0021309	6752.3	0.002425	5933.5
0.0021195	6803.5	0.0024514	5882.3
0.0021083	6854.6	0.0024783	5831.1
0.0020972	6905.8	0.0025057	5779.9
0.0020863	6957	0.0025336	5728.8
0.0020755	7008.2	0.0025619	5677.6
0.0020649	7059.3	0.0025908	5626.4
0.0020545	7110.5	0.0026202	5575.2
0.0020442	7161.7	0.0026502	5524.1
0.002034	7212.9	0.0026807	5472.9
0.002024	7264	0.0027118	5421.7
0.0020142	7315.2	0.0027435	5370.5
0.0020044	7366.4	0.0027758	5319.4
0.0019948	7417.6	0.0028087	5268.2
0.0019854	7468.7	0.0028423	5217
0.0019761	7519.9	0.0028765	5165.8
0.0019668	7571.1	0.0029115	5114.7
0.0019578	7622.3	0.0029471	5063.5
0.0019488	7673.4	0.0029835	5012.3
0.00194	7724.6	0.0030206	4961.1
0.0019312	7775.8	0.0030584	4910
0.0019226	7827	0.0030971	4858.8
0.0019141	7878.1	0.0031366	4807.6
0.0019057	7929.3	0.003177	4756.4
0.0018974	7980.5	0.0032182	4705.3
0.0018893	8031.7	0.0032603	4654.1
0.0018812	8082.8	0.0033034	4602.9
0.0018732	8134	0.0033475	4551.7
0.0018653	8185.2	0.0033925	4500.6
0.0018576	8236.4	0.0034386	4449.4
0.0018499	8287.6	0.0034857	4398.2
0.0018423	8338.7	0.003534	4347
0.0018348	8389.9	0.0035834	4295.8
0.0018274	8441.1	0.003634	4244.7
0.0018201	8492.3	0.0036859	4193.5
0.0018129	8543.4	0.003739	4142.3
0.0018057	8594.6	0.0037934	4091.1
0.0017987	8645.8	0.0038493	4040
0.0017917	8697	0.0039065	3988.8
0.0017848	8748.1	0.0039653	3937.6
0.001778	8799.3	0.0040256	3886.4
0.0017713	8850.5	0.0040875	3835.3
0.0017647	8901.1	0.0041505	3784.6
