# Supplementary material for: Self-organized synchronization of digital phase-locked loops with delayed coupling in theory and experiment
Source: PLoS One. 2017 Feb 16;12(2):e0171590. doi: 10.1371/journal.pone.0171590 (PMC5312960; doi:10.1371/journal.pone.0171590)
Supplement: S1 File — S1_File.zip. (ZIP) [file pone.0171590.s001.zip › globfreq.3x3.periodic.inphase.csv]

tau	freq
5.511999999999999539e-04	1.143944354412143184e+03
5.724000000000000355e-04	1.142678734788506517e+03
5.936000000000000087e-04	1.123780829368934519e+03
6.147999999999999819e-04	1.106799373576573089e+03
6.360000000000000635e-04	1.088268484382576389e+03
6.572000000000000368e-04	1.070161181723658729e+03
6.784000000000000100e-04	1.052374089824160592e+03
6.995999999999999832e-04	1.034747476441855724e+03
7.207999999999999564e-04	1.018223239570623718e+03
7.420000000000000380e-04	1.002233039455449102e+03
7.632000000000000112e-04	9.866358845509774937e+02
7.843999999999999844e-04	9.715022369825219357e+02
8.056000000000000660e-04	9.569664582187749602e+02
8.268000000000000392e-04	9.424121485046907765e+02
8.480000000000000124e-04	9.289296195154929592e+02
8.691999999999999857e-04	9.153312269704085793e+02
8.903999999999999589e-04	9.024865774443542250e+02
9.116000000000000405e-04	8.901129650624300211e+02
9.328000000000000137e-04	8.782440835177972076e+02
9.539999999999999869e-04	8.668688089702586694e+02
9.752000000000000685e-04	8.717355247281884658e+02
9.963999999999999333e-04	8.442515690799185677e+02
1.017600000000000015e-03	8.398724897848982209e+02
