# Supplementary material for: Self-organized synchronization of digital phase-locked loops with delayed coupling in theory and experiment
Source: PLoS One. 2017 Feb 16;12(2):e0171590. doi: 10.1371/journal.pone.0171590 (PMC5312960; doi:10.1371/journal.pone.0171590)
Supplement: S1 File — S1_File.zip. (ZIP) [file pone.0171590.s001.zip › globfreq.3x3.periodic.twist.csv]

tau	freq
1.696000000000000025e-04	1.080698471645162726e+03
1.908000000000000028e-04	1.059286818229898245e+03
2.120000000000000031e-04	1.034583293795392137e+03
2.332000000000000034e-04	1.008935584483159801e+03
2.544000000000000037e-04	9.833596433723228074e+02
2.755999999999999769e-04	9.604947090480627594e+02
2.968000000000000044e-04	9.373172803804590103e+02
3.180000000000000318e-04	9.196807535716584425e+02
