# Supplementary material for: Self-organized synchronization of digital phase-locked loops with delayed coupling in theory and experiment
Source: PLoS One. 2017 Feb 16;12(2):e0171590. doi: 10.1371/journal.pone.0171590 (PMC5312960; doi:10.1371/journal.pone.0171590)
Supplement: S1 File — S1_File.zip. (ZIP) [file pone.0171590.s001.zip › globfreq.3x3.twist.theory.csv]

tau	freq	stable
0.000000e+00	1.133000e+03	0
4.427822e-06	1.133000e+03	0
8.855644e-06	1.133000e+03	0
1.328347e-05	1.133000e+03	0
1.771129e-05	1.133000e+03	0
2.213911e-05	1.133000e+03	0
2.656693e-05	1.133000e+03	0
3.099475e-05	1.133000e+03	0
3.542258e-05	1.133000e+03	0
3.985040e-05	1.133000e+03	0
4.427822e-05	1.133000e+03	0
4.870604e-05	1.133000e+03	0
5.313386e-05	1.133000e+03	0
5.756169e-05	1.133000e+03	0
6.198951e-05	1.133000e+03	0
6.641733e-05	1.133000e+03	0
7.084515e-05	1.133000e+03	0
7.527298e-05	1.133000e+03	0
7.970080e-05	1.133000e+03	0
8.412862e-05	1.133000e+03	0
8.855644e-05	1.133000e+03	0
9.298426e-05	1.133000e+03	0
9.741209e-05	1.133000e+03	0
1.018399e-04	1.133000e+03	0
1.062677e-04	1.133000e+03	0
1.106956e-04	1.133000e+03	0
1.151234e-04	1.133000e+03	0
1.195512e-04	1.133000e+03	0
1.239790e-04	1.133000e+03	0
1.284068e-04	1.133000e+03	0
1.328347e-04	1.133000e+03	0
1.372625e-04	1.133000e+03	0
1.416903e-04	1.133000e+03	0
1.461181e-04	1.133000e+03	0
1.513969e-04	1.126632e+03	1
1.569906e-04	1.118445e+03	1
1.626668e-04	1.110258e+03	1
1.684273e-04	1.102070e+03	1
1.742741e-04	1.093883e+03	1
1.802090e-04	1.085696e+03	1
1.862342e-04	1.077508e+03	1
1.923516e-04	1.069321e+03	1
1.985634e-04	1.061134e+03	1
2.048718e-04	1.052946e+03	1
2.112791e-04	1.044759e+03	1
2.177876e-04	1.036572e+03	1
2.243997e-04	1.028385e+03	1
2.311180e-04	1.020197e+03	1
2.379449e-04	1.012010e+03	1
2.448833e-04	1.003823e+03	1
2.519357e-04	9.956355e+02	1
2.591051e-04	9.874482e+02	1
2.663944e-04	9.792609e+02	1
2.738065e-04	9.710736e+02	1
2.813448e-04	9.628863e+02	1
2.890123e-04	9.546990e+02	1
2.968124e-04	9.465117e+02	1
3.047487e-04	9.383244e+02	1
3.128247e-04	9.301371e+02	1
3.210442e-04	9.219498e+02	1
3.294109e-04	9.137625e+02	1
3.379289e-04	9.055753e+02	1
3.466024e-04	8.973880e+02	1
3.554355e-04	8.892007e+02	1
3.644329e-04	8.810134e+02	1
3.735990e-04	8.728261e+02	1
3.829387e-04	8.646388e+02	1
3.903837e-04	8.610000e+02	0
3.962104e-04	8.610000e+02	0
4.020370e-04	8.610000e+02	0
4.078636e-04	8.610000e+02	0
4.136902e-04	8.610000e+02	0
4.195169e-04	8.610000e+02	0
4.253435e-04	8.610000e+02	0
4.311701e-04	8.610000e+02	0
4.369967e-04	8.610000e+02	0
4.428233e-04	8.610000e+02	0
4.486500e-04	8.610000e+02	0
4.544766e-04	8.610000e+02	0
4.603032e-04	8.610000e+02	0
4.661298e-04	8.610000e+02	0
4.719565e-04	8.610000e+02	0
4.777831e-04	8.610000e+02	0
4.836097e-04	8.610000e+02	0
4.894363e-04	8.610000e+02	0
4.952630e-04	8.610000e+02	0
5.010896e-04	8.610000e+02	0
5.069162e-04	8.610000e+02	0
5.127428e-04	8.610000e+02	0
5.185694e-04	8.610000e+02	0
5.243961e-04	8.610000e+02	0
5.302227e-04	8.610000e+02	0
5.360493e-04	8.610000e+02	0
5.418759e-04	8.610000e+02	0
5.477026e-04	8.610000e+02	0
5.535292e-04	8.610000e+02	0
5.593558e-04	8.610000e+02	0
5.651824e-04	8.610000e+02	0
5.710091e-04	8.610000e+02	0
5.768357e-04	8.610000e+02	0
5.826623e-04	8.610000e+02	0
5.884889e-04	8.610000e+02	0
5.943155e-04	8.610000e+02	0
6.001422e-04	8.610000e+02	0
6.059688e-04	8.610000e+02	0
6.117954e-04	8.610000e+02	0
6.176220e-04	8.610000e+02	0
6.234487e-04	8.610000e+02	0
6.292753e-04	8.610000e+02	0
6.351019e-04	8.610000e+02	0
6.409285e-04	8.610000e+02	0
6.467552e-04	8.610000e+02	0
6.525818e-04	8.610000e+02	0
6.584084e-04	8.610000e+02	0
6.642350e-04	8.610000e+02	0
6.700616e-04	8.610000e+02	0
6.758883e-04	8.610000e+02	0
6.817149e-04	8.610000e+02	0
6.875415e-04	8.610000e+02	0
6.933681e-04	8.610000e+02	0
6.991948e-04	8.610000e+02	0
7.050214e-04	8.610000e+02	0
7.108480e-04	8.610000e+02	0
7.166746e-04	8.610000e+02	0
7.225013e-04	8.610000e+02	0
7.283279e-04	8.610000e+02	0
7.341545e-04	8.610000e+02	0
7.399811e-04	8.610000e+02	0
7.458077e-04	8.610000e+02	0
7.516344e-04	8.610000e+02	0
7.574610e-04	8.610000e+02	0
7.632876e-04	8.610000e+02	0
7.691142e-04	8.610000e+02	0
7.741230e-04	8.619097e+02	0
7.726044e-04	8.700970e+02	0
7.711143e-04	8.782843e+02	0
7.696516e-04	8.864716e+02	0
7.682157e-04	8.946589e+02	0
7.668058e-04	9.028462e+02	0
7.654213e-04	9.110334e+02	0
7.640615e-04	9.192207e+02	0
7.627256e-04	9.274080e+02	0
7.614132e-04	9.355953e+02	0
7.601235e-04	9.437826e+02	0
7.588560e-04	9.519699e+02	0
7.576101e-04	9.601572e+02	0
7.563852e-04	9.683445e+02	0
7.551810e-04	9.765318e+02	0
7.539967e-04	9.847191e+02	0
7.528320e-04	9.929064e+02	0
7.516863e-04	1.001094e+03	0
7.505592e-04	1.009281e+03	0
7.494502e-04	1.017468e+03	0
7.483590e-04	1.025656e+03	0
7.472850e-04	1.033843e+03	0
7.462279e-04	1.042030e+03	0
7.451873e-04	1.050217e+03	0
7.441628e-04	1.058405e+03	0
7.431540e-04	1.066592e+03	0
7.421606e-04	1.074779e+03	0
7.411822e-04	1.082967e+03	0
7.402185e-04	1.091154e+03	0
7.392692e-04	1.099341e+03	0
7.383339e-04	1.107528e+03	0
7.374123e-04	1.115716e+03	0
7.365041e-04	1.123903e+03	0
7.356091e-04	1.132090e+03	0
7.394463e-04	1.133000e+03	0
7.438741e-04	1.133000e+03	0
7.483019e-04	1.133000e+03	0
7.527298e-04	1.133000e+03	0
7.571576e-04	1.133000e+03	0
7.615854e-04	1.133000e+03	0
7.660132e-04	1.133000e+03	0
7.704410e-04	1.133000e+03	0
7.748689e-04	1.133000e+03	0
7.792967e-04	1.133000e+03	0
7.837245e-04	1.133000e+03	0
7.881523e-04	1.133000e+03	0
7.925802e-04	1.133000e+03	0
7.970080e-04	1.133000e+03	0
8.014358e-04	1.133000e+03	0
8.058636e-04	1.133000e+03	0
8.102914e-04	1.133000e+03	0
8.147193e-04	1.133000e+03	0
8.191471e-04	1.133000e+03	0
8.235749e-04	1.133000e+03	0
8.280027e-04	1.133000e+03	0
8.324305e-04	1.133000e+03	0
8.368584e-04	1.133000e+03	0
8.412862e-04	1.133000e+03	0
8.457140e-04	1.133000e+03	0
8.501418e-04	1.133000e+03	0
8.545697e-04	1.133000e+03	0
8.589975e-04	1.133000e+03	0
8.634253e-04	1.133000e+03	0
8.678531e-04	1.133000e+03	0
8.722809e-04	1.133000e+03	0
8.767088e-04	1.133000e+03	0
8.811366e-04	1.133000e+03	0
8.855644e-04	1.133000e+03	0
8.899922e-04	1.133000e+03	0
8.944201e-04	1.133000e+03	0
8.988479e-04	1.133000e+03	0
9.032757e-04	1.133000e+03	0
9.077035e-04	1.133000e+03	0
9.121313e-04	1.133000e+03	0
9.165592e-04	1.133000e+03	0
9.209870e-04	1.133000e+03	0
9.254148e-04	1.133000e+03	0
9.298426e-04	1.133000e+03	0
9.342705e-04	1.133000e+03	0
9.386983e-04	1.133000e+03	0
9.431261e-04	1.133000e+03	0
9.475539e-04	1.133000e+03	0
9.519817e-04	1.133000e+03	0
9.564096e-04	1.133000e+03	0
9.608374e-04	1.133000e+03	0
9.652652e-04	1.133000e+03	0
9.696930e-04	1.133000e+03	0
9.741209e-04	1.133000e+03	0
9.785487e-04	1.133000e+03	0
9.829765e-04	1.133000e+03	0
9.874043e-04	1.133000e+03	0
9.918321e-04	1.133000e+03	0
9.962600e-04	1.133000e+03	0
1.000688e-03	1.133000e+03	0
1.005116e-03	1.133000e+03	0
1.009543e-03	1.133000e+03	0
1.013971e-03	1.133000e+03	0
1.018399e-03	1.133000e+03	0
1.022827e-03	1.133000e+03	0
1.027255e-03	1.133000e+03	0
1.035007e-03	1.129361e+03	1
1.047039e-03	1.121174e+03	1
1.059249e-03	1.112987e+03	1
1.071639e-03	1.104799e+03	1
1.084215e-03	1.096612e+03	1
1.096980e-03	1.088425e+03	1
1.109938e-03	1.080237e+03	1
1.123094e-03	1.072050e+03	1
1.136453e-03	1.063863e+03	1
1.150019e-03	1.055676e+03	1
1.163797e-03	1.047488e+03	1
1.177792e-03	1.039301e+03	1
1.192009e-03	1.031114e+03	1
1.206454e-03	1.022926e+03	1
1.221132e-03	1.014739e+03	1
1.236049e-03	1.006552e+03	1
1.251210e-03	9.983645e+02	1
1.266622e-03	9.901773e+02	1
1.282291e-03	9.819900e+02	1
1.298224e-03	9.738027e+02	1
1.314427e-03	9.656154e+02	0
1.330907e-03	9.574281e+02	0
1.347671e-03	9.492408e+02	0
1.364727e-03	9.410535e+02	0
1.382082e-03	9.328662e+02	0
1.399745e-03	9.246789e+02	0
1.417723e-03	9.164916e+02	0
1.436025e-03	9.083043e+02	0
1.454660e-03	9.001171e+02	0
1.473638e-03	8.919298e+02	0
1.492967e-03	8.837425e+02	0
1.512657e-03	8.755552e+02	0
1.532719e-03	8.673679e+02	0
1.549882e-03	8.610000e+02	0
1.555708e-03	8.610000e+02	0
1.561535e-03	8.610000e+02	0
1.567362e-03	8.610000e+02	0
1.573188e-03	8.610000e+02	0
1.579015e-03	8.610000e+02	0
1.584841e-03	8.610000e+02	0
1.590668e-03	8.610000e+02	0
1.596495e-03	8.610000e+02	0
1.602321e-03	8.610000e+02	0
1.608148e-03	8.610000e+02	0
1.613975e-03	8.610000e+02	0
1.619801e-03	8.610000e+02	0
1.625628e-03	8.610000e+02	0
1.631454e-03	8.610000e+02	0
1.637281e-03	8.610000e+02	0
1.643108e-03	8.610000e+02	0
1.648934e-03	8.610000e+02	0
1.654761e-03	8.610000e+02	0
1.660588e-03	8.610000e+02	0
1.666414e-03	8.610000e+02	0
1.672241e-03	8.610000e+02	0
1.678067e-03	8.610000e+02	0
1.683894e-03	8.610000e+02	0
1.689721e-03	8.610000e+02	0
1.695547e-03	8.610000e+02	0
1.701374e-03	8.610000e+02	0
1.707201e-03	8.610000e+02	0
1.713027e-03	8.610000e+02	0
1.718854e-03	8.610000e+02	0
1.724680e-03	8.610000e+02	0
1.730507e-03	8.610000e+02	0
1.736334e-03	8.610000e+02	0
1.742160e-03	8.610000e+02	0
