# Supplementary material for: Self-organized synchronization of digital phase-locked loops with delayed coupling in theory and experiment
Source: PLoS One. 2017 Feb 16;12(2):e0171590. doi: 10.1371/journal.pone.0171590 (PMC5312960; doi:10.1371/journal.pone.0171590)
Supplement: S1 File — S1_File.zip. (ZIP) [file pone.0171590.s001.zip › omega-closed-form.csv]

OmegaTau	left	right
0.000000e+00	1.000000e+00	-2.000000e+00
5.005005e-03	9.799800e-01	-1.995996e+00
1.001001e-02	9.599600e-01	-1.991992e+00
1.501502e-02	9.399399e-01	-1.987988e+00
2.002002e-02	9.199199e-01	-1.983984e+00
2.502503e-02	8.998999e-01	-1.979980e+00
3.003003e-02	8.798799e-01	-1.975976e+00
3.503504e-02	8.598599e-01	-1.971972e+00
4.004004e-02	8.398398e-01	-1.967968e+00
4.504505e-02	8.198198e-01	-1.963964e+00
5.005005e-02	7.997998e-01	-1.959960e+00
5.505506e-02	7.797798e-01	-1.955956e+00
6.006006e-02	7.597598e-01	-1.951952e+00
6.506507e-02	7.397397e-01	-1.947948e+00
7.007007e-02	7.197197e-01	-1.943944e+00
7.507508e-02	6.996997e-01	-1.939940e+00
8.008008e-02	6.796797e-01	-1.935936e+00
8.508509e-02	6.596597e-01	-1.931932e+00
9.009009e-02	6.396396e-01	-1.927928e+00
9.509510e-02	6.196196e-01	-1.923924e+00
1.001001e-01	5.995996e-01	-1.919920e+00
1.051051e-01	5.795796e-01	-1.915916e+00
1.101101e-01	5.595596e-01	-1.911912e+00
1.151151e-01	5.395395e-01	-1.907908e+00
1.201201e-01	5.195195e-01	-1.903904e+00
1.251251e-01	4.994995e-01	-1.899900e+00
1.301301e-01	4.794795e-01	-1.895896e+00
1.351351e-01	4.594595e-01	-1.891892e+00
1.401401e-01	4.394394e-01	-1.887888e+00
1.451451e-01	4.194194e-01	-1.883884e+00
1.501502e-01	3.993994e-01	-1.879880e+00
1.551552e-01	3.793794e-01	-1.875876e+00
1.601602e-01	3.593594e-01	-1.871872e+00
1.651652e-01	3.393393e-01	-1.867868e+00
1.701702e-01	3.193193e-01	-1.863864e+00
1.751752e-01	2.992993e-01	-1.859860e+00
1.801802e-01	2.792793e-01	-1.855856e+00
1.851852e-01	2.592593e-01	-1.851852e+00
1.901902e-01	2.392392e-01	-1.847848e+00
1.951952e-01	2.192192e-01	-1.843844e+00
2.002002e-01	1.991992e-01	-1.839840e+00
2.052052e-01	1.791792e-01	-1.835836e+00
2.102102e-01	1.591592e-01	-1.831832e+00
2.152152e-01	1.391391e-01	-1.827828e+00
2.202202e-01	1.191191e-01	-1.823824e+00
2.252252e-01	9.909910e-02	-1.819820e+00
2.302302e-01	7.907908e-02	-1.815816e+00
2.352352e-01	5.905906e-02	-1.811812e+00
2.402402e-01	3.903904e-02	-1.807808e+00
2.452452e-01	1.901902e-02	-1.803804e+00
2.502503e-01	-1.001001e-03	-1.799800e+00
2.552553e-01	-2.102102e-02	-1.795796e+00
2.602603e-01	-4.104104e-02	-1.791792e+00
2.652653e-01	-6.106106e-02	-1.787788e+00
2.702703e-01	-8.108108e-02	-1.783784e+00
2.752753e-01	-1.011011e-01	-1.779780e+00
2.802803e-01	-1.211211e-01	-1.775776e+00
2.852853e-01	-1.411411e-01	-1.771772e+00
2.902903e-01	-1.611612e-01	-1.767768e+00
2.952953e-01	-1.811812e-01	-1.763764e+00
3.003003e-01	-2.012012e-01	-1.759760e+00
3.053053e-01	-2.212212e-01	-1.755756e+00
3.103103e-01	-2.412412e-01	-1.751752e+00
3.153153e-01	-2.612613e-01	-1.747748e+00
3.203203e-01	-2.812813e-01	-1.743744e+00
3.253253e-01	-3.013013e-01	-1.739740e+00
3.303303e-01	-3.213213e-01	-1.735736e+00
3.353353e-01	-3.413413e-01	-1.731732e+00
3.403403e-01	-3.613614e-01	-1.727728e+00
3.453453e-01	-3.813814e-01	-1.723724e+00
3.503504e-01	-4.014014e-01	-1.719720e+00
3.553554e-01	-4.214214e-01	-1.715716e+00
3.603604e-01	-4.414414e-01	-1.711712e+00
3.653654e-01	-4.614615e-01	-1.707708e+00
3.703704e-01	-4.814815e-01	-1.703704e+00
3.753754e-01	-5.015015e-01	-1.699700e+00
3.803804e-01	-5.215215e-01	-1.695696e+00
3.853854e-01	-5.415415e-01	-1.691692e+00
3.903904e-01	-5.615616e-01	-1.687688e+00
3.953954e-01	-5.815816e-01	-1.683684e+00
4.004004e-01	-6.016016e-01	-1.679680e+00
4.054054e-01	-6.216216e-01	-1.675676e+00
4.104104e-01	-6.416416e-01	-1.671672e+00
4.154154e-01	-6.616617e-01	-1.667668e+00
4.204204e-01	-6.816817e-01	-1.663664e+00
4.254254e-01	-7.017017e-01	-1.659660e+00
4.304304e-01	-7.217217e-01	-1.655656e+00
4.354354e-01	-7.417417e-01	-1.651652e+00
4.404404e-01	-7.617618e-01	-1.647648e+00
4.454454e-01	-7.817818e-01	-1.643644e+00
4.504505e-01	-8.018018e-01	-1.639640e+00
4.554555e-01	-8.218218e-01	-1.635636e+00
4.604605e-01	-8.418418e-01	-1.631632e+00
4.654655e-01	-8.618619e-01	-1.627628e+00
4.704705e-01	-8.818819e-01	-1.623624e+00
4.754755e-01	-9.019019e-01	-1.619620e+00
4.804805e-01	-9.219219e-01	-1.615616e+00
4.854855e-01	-9.419419e-01	-1.611612e+00
4.904905e-01	-9.619620e-01	-1.607608e+00
4.954955e-01	-9.819820e-01	-1.603604e+00
5.005005e-01	-9.979980e-01	-1.599600e+00
5.055055e-01	-9.779780e-01	-1.595596e+00
5.105105e-01	-9.579580e-01	-1.591592e+00
5.155155e-01	-9.379379e-01	-1.587588e+00
5.205205e-01	-9.179179e-01	-1.583584e+00
5.255255e-01	-8.978979e-01	-1.579580e+00
5.305305e-01	-8.778779e-01	-1.575576e+00
5.355355e-01	-8.578579e-01	-1.571572e+00
5.405405e-01	-8.378378e-01	-1.567568e+00
5.455455e-01	-8.178178e-01	-1.563564e+00
5.505506e-01	-7.977978e-01	-1.559560e+00
5.555556e-01	-7.777778e-01	-1.555556e+00
5.605606e-01	-7.577578e-01	-1.551552e+00
5.655656e-01	-7.377377e-01	-1.547548e+00
5.705706e-01	-7.177177e-01	-1.543544e+00
5.755756e-01	-6.976977e-01	-1.539540e+00
5.805806e-01	-6.776777e-01	-1.535536e+00
5.855856e-01	-6.576577e-01	-1.531532e+00
5.905906e-01	-6.376376e-01	-1.527528e+00
5.955956e-01	-6.176176e-01	-1.523524e+00
6.006006e-01	-5.975976e-01	-1.519520e+00
6.056056e-01	-5.775776e-01	-1.515516e+00
6.106106e-01	-5.575576e-01	-1.511512e+00
6.156156e-01	-5.375375e-01	-1.507508e+00
6.206206e-01	-5.175175e-01	-1.503504e+00
6.256256e-01	-4.974975e-01	-1.499499e+00
6.306306e-01	-4.774775e-01	-1.495495e+00
6.356356e-01	-4.574575e-01	-1.491491e+00
6.406406e-01	-4.374374e-01	-1.487487e+00
6.456456e-01	-4.174174e-01	-1.483483e+00
6.506507e-01	-3.973974e-01	-1.479479e+00
6.556557e-01	-3.773774e-01	-1.475475e+00
6.606607e-01	-3.573574e-01	-1.471471e+00
6.656657e-01	-3.373373e-01	-1.467467e+00
6.706707e-01	-3.173173e-01	-1.463463e+00
6.756757e-01	-2.972973e-01	-1.459459e+00
6.806807e-01	-2.772773e-01	-1.455455e+00
6.856857e-01	-2.572573e-01	-1.451451e+00
6.906907e-01	-2.372372e-01	-1.447447e+00
6.956957e-01	-2.172172e-01	-1.443443e+00
7.007007e-01	-1.971972e-01	-1.439439e+00
7.057057e-01	-1.771772e-01	-1.435435e+00
7.107107e-01	-1.571572e-01	-1.431431e+00
7.157157e-01	-1.371371e-01	-1.427427e+00
7.207207e-01	-1.171171e-01	-1.423423e+00
7.257257e-01	-9.709710e-02	-1.419419e+00
7.307307e-01	-7.707708e-02	-1.415415e+00
7.357357e-01	-5.705706e-02	-1.411411e+00
7.407407e-01	-3.703704e-02	-1.407407e+00
7.457457e-01	-1.701702e-02	-1.403403e+00
7.507508e-01	3.003003e-03	-1.399399e+00
7.557558e-01	2.302302e-02	-1.395395e+00
7.607608e-01	4.304304e-02	-1.391391e+00
7.657658e-01	6.306306e-02	-1.387387e+00
7.707708e-01	8.308308e-02	-1.383383e+00
7.757758e-01	1.031031e-01	-1.379379e+00
7.807808e-01	1.231231e-01	-1.375375e+00
7.857858e-01	1.431431e-01	-1.371371e+00
7.907908e-01	1.631632e-01	-1.367367e+00
7.957958e-01	1.831832e-01	-1.363363e+00
8.008008e-01	2.032032e-01	-1.359359e+00
8.058058e-01	2.232232e-01	-1.355355e+00
8.108108e-01	2.432432e-01	-1.351351e+00
8.158158e-01	2.632633e-01	-1.347347e+00
8.208208e-01	2.832833e-01	-1.343343e+00
8.258258e-01	3.033033e-01	-1.339339e+00
8.308308e-01	3.233233e-01	-1.335335e+00
8.358358e-01	3.433433e-01	-1.331331e+00
8.408408e-01	3.633634e-01	-1.327327e+00
8.458458e-01	3.833834e-01	-1.323323e+00
8.508509e-01	4.034034e-01	-1.319319e+00
8.558559e-01	4.234234e-01	-1.315315e+00
8.608609e-01	4.434434e-01	-1.311311e+00
8.658659e-01	4.634635e-01	-1.307307e+00
8.708709e-01	4.834835e-01	-1.303303e+00
8.758759e-01	5.035035e-01	-1.299299e+00
8.808809e-01	5.235235e-01	-1.295295e+00
8.858859e-01	5.435435e-01	-1.291291e+00
8.908909e-01	5.635636e-01	-1.287287e+00
8.958959e-01	5.835836e-01	-1.283283e+00
9.009009e-01	6.036036e-01	-1.279279e+00
9.059059e-01	6.236236e-01	-1.275275e+00
9.109109e-01	6.436436e-01	-1.271271e+00
9.159159e-01	6.636637e-01	-1.267267e+00
9.209209e-01	6.836837e-01	-1.263263e+00
9.259259e-01	7.037037e-01	-1.259259e+00
9.309309e-01	7.237237e-01	-1.255255e+00
9.359359e-01	7.437437e-01	-1.251251e+00
9.409409e-01	7.637638e-01	-1.247247e+00
9.459459e-01	7.837838e-01	-1.243243e+00
9.509510e-01	8.038038e-01	-1.239239e+00
9.559560e-01	8.238238e-01	-1.235235e+00
9.609610e-01	8.438438e-01	-1.231231e+00
9.659660e-01	8.638639e-01	-1.227227e+00
9.709710e-01	8.838839e-01	-1.223223e+00
9.759760e-01	9.039039e-01	-1.219219e+00
9.809810e-01	9.239239e-01	-1.215215e+00
9.859860e-01	9.439439e-01	-1.211211e+00
9.909910e-01	9.639640e-01	-1.207207e+00
9.959960e-01	9.839840e-01	-1.203203e+00
1.001001e+00	9.959960e-01	-1.199199e+00
1.006006e+00	9.759760e-01	-1.195195e+00
1.011011e+00	9.559560e-01	-1.191191e+00
1.016016e+00	9.359359e-01	-1.187187e+00
1.021021e+00	9.159159e-01	-1.183183e+00
1.026026e+00	8.958959e-01	-1.179179e+00
1.031031e+00	8.758759e-01	-1.175175e+00
1.036036e+00	8.558559e-01	-1.171171e+00
1.041041e+00	8.358358e-01	-1.167167e+00
1.046046e+00	8.158158e-01	-1.163163e+00
1.051051e+00	7.957958e-01	-1.159159e+00
1.056056e+00	7.757758e-01	-1.155155e+00
1.061061e+00	7.557558e-01	-1.151151e+00
1.066066e+00	7.357357e-01	-1.147147e+00
1.071071e+00	7.157157e-01	-1.143143e+00
1.076076e+00	6.956957e-01	-1.139139e+00
1.081081e+00	6.756757e-01	-1.135135e+00
1.086086e+00	6.556557e-01	-1.131131e+00
1.091091e+00	6.356356e-01	-1.127127e+00
1.096096e+00	6.156156e-01	-1.123123e+00
1.101101e+00	5.955956e-01	-1.119119e+00
1.106106e+00	5.755756e-01	-1.115115e+00
1.111111e+00	5.555556e-01	-1.111111e+00
1.116116e+00	5.355355e-01	-1.107107e+00
1.121121e+00	5.155155e-01	-1.103103e+00
1.126126e+00	4.954955e-01	-1.099099e+00
1.131131e+00	4.754755e-01	-1.095095e+00
1.136136e+00	4.554555e-01	-1.091091e+00
1.141141e+00	4.354354e-01	-1.087087e+00
1.146146e+00	4.154154e-01	-1.083083e+00
1.151151e+00	3.953954e-01	-1.079079e+00
1.156156e+00	3.753754e-01	-1.075075e+00
1.161161e+00	3.553554e-01	-1.071071e+00
1.166166e+00	3.353353e-01	-1.067067e+00
1.171171e+00	3.153153e-01	-1.063063e+00
1.176176e+00	2.952953e-01	-1.059059e+00
1.181181e+00	2.752753e-01	-1.055055e+00
1.186186e+00	2.552553e-01	-1.051051e+00
1.191191e+00	2.352352e-01	-1.047047e+00
1.196196e+00	2.152152e-01	-1.043043e+00
1.201201e+00	1.951952e-01	-1.039039e+00
1.206206e+00	1.751752e-01	-1.035035e+00
1.211211e+00	1.551552e-01	-1.031031e+00
1.216216e+00	1.351351e-01	-1.027027e+00
1.221221e+00	1.151151e-01	-1.023023e+00
1.226226e+00	9.509510e-02	-1.019019e+00
1.231231e+00	7.507508e-02	-1.015015e+00
1.236236e+00	5.505506e-02	-1.011011e+00
1.241241e+00	3.503504e-02	-1.007007e+00
1.246246e+00	1.501502e-02	-1.003003e+00
1.251251e+00	-5.005005e-03	-9.989990e-01
1.256256e+00	-2.502503e-02	-9.949950e-01
1.261261e+00	-4.504505e-02	-9.909910e-01
1.266266e+00	-6.506507e-02	-9.869870e-01
1.271271e+00	-8.508509e-02	-9.829830e-01
1.276276e+00	-1.051051e-01	-9.789790e-01
1.281281e+00	-1.251251e-01	-9.749750e-01
1.286286e+00	-1.451451e-01	-9.709710e-01
1.291291e+00	-1.651652e-01	-9.669670e-01
1.296296e+00	-1.851852e-01	-9.629630e-01
1.301301e+00	-2.052052e-01	-9.589590e-01
1.306306e+00	-2.252252e-01	-9.549550e-01
1.311311e+00	-2.452452e-01	-9.509510e-01
1.316316e+00	-2.652653e-01	-9.469469e-01
1.321321e+00	-2.852853e-01	-9.429429e-01
1.326326e+00	-3.053053e-01	-9.389389e-01
1.331331e+00	-3.253253e-01	-9.349349e-01
1.336336e+00	-3.453453e-01	-9.309309e-01
1.341341e+00	-3.653654e-01	-9.269269e-01
1.346346e+00	-3.853854e-01	-9.229229e-01
1.351351e+00	-4.054054e-01	-9.189189e-01
1.356356e+00	-4.254254e-01	-9.149149e-01
1.361361e+00	-4.454454e-01	-9.109109e-01
1.366366e+00	-4.654655e-01	-9.069069e-01
1.371371e+00	-4.854855e-01	-9.029029e-01
1.376376e+00	-5.055055e-01	-8.988989e-01
1.381381e+00	-5.255255e-01	-8.948949e-01
1.386386e+00	-5.455455e-01	-8.908909e-01
1.391391e+00	-5.655656e-01	-8.868869e-01
1.396396e+00	-5.855856e-01	-8.828829e-01
1.401401e+00	-6.056056e-01	-8.788789e-01
1.406406e+00	-6.256256e-01	-8.748749e-01
1.411411e+00	-6.456456e-01	-8.708709e-01
1.416416e+00	-6.656657e-01	-8.668669e-01
1.421421e+00	-6.856857e-01	-8.628629e-01
1.426426e+00	-7.057057e-01	-8.588589e-01
1.431431e+00	-7.257257e-01	-8.548549e-01
1.436436e+00	-7.457457e-01	-8.508509e-01
1.441441e+00	-7.657658e-01	-8.468468e-01
1.446446e+00	-7.857858e-01	-8.428428e-01
1.451451e+00	-8.058058e-01	-8.388388e-01
1.456456e+00	-8.258258e-01	-8.348348e-01
1.461461e+00	-8.458458e-01	-8.308308e-01
1.466466e+00	-8.658659e-01	-8.268268e-01
1.471471e+00	-8.858859e-01	-8.228228e-01
1.476476e+00	-9.059059e-01	-8.188188e-01
1.481481e+00	-9.259259e-01	-8.148148e-01
1.486486e+00	-9.459459e-01	-8.108108e-01
1.491491e+00	-9.659660e-01	-8.068068e-01
1.496496e+00	-9.859860e-01	-8.028028e-01
1.501502e+00	-9.939940e-01	-7.987988e-01
1.506507e+00	-9.739740e-01	-7.947948e-01
1.511512e+00	-9.539540e-01	-7.907908e-01
1.516517e+00	-9.339339e-01	-7.867868e-01
1.521522e+00	-9.139139e-01	-7.827828e-01
1.526527e+00	-8.938939e-01	-7.787788e-01
1.531532e+00	-8.738739e-01	-7.747748e-01
1.536537e+00	-8.538539e-01	-7.707708e-01
1.541542e+00	-8.338338e-01	-7.667668e-01
1.546547e+00	-8.138138e-01	-7.627628e-01
1.551552e+00	-7.937938e-01	-7.587588e-01
1.556557e+00	-7.737738e-01	-7.547548e-01
1.561562e+00	-7.537538e-01	-7.507508e-01
1.566567e+00	-7.337337e-01	-7.467467e-01
1.571572e+00	-7.137137e-01	-7.427427e-01
1.576577e+00	-6.936937e-01	-7.387387e-01
1.581582e+00	-6.736737e-01	-7.347347e-01
1.586587e+00	-6.536537e-01	-7.307307e-01
1.591592e+00	-6.336336e-01	-7.267267e-01
1.596597e+00	-6.136136e-01	-7.227227e-01
1.601602e+00	-5.935936e-01	-7.187187e-01
1.606607e+00	-5.735736e-01	-7.147147e-01
1.611612e+00	-5.535536e-01	-7.107107e-01
1.616617e+00	-5.335335e-01	-7.067067e-01
1.621622e+00	-5.135135e-01	-7.027027e-01
1.626627e+00	-4.934935e-01	-6.986987e-01
1.631632e+00	-4.734735e-01	-6.946947e-01
1.636637e+00	-4.534535e-01	-6.906907e-01
1.641642e+00	-4.334334e-01	-6.866867e-01
1.646647e+00	-4.134134e-01	-6.826827e-01
1.651652e+00	-3.933934e-01	-6.786787e-01
1.656657e+00	-3.733734e-01	-6.746747e-01
1.661662e+00	-3.533534e-01	-6.706707e-01
1.666667e+00	-3.333333e-01	-6.666667e-01
1.671672e+00	-3.133133e-01	-6.626627e-01
1.676677e+00	-2.932933e-01	-6.586587e-01
1.681682e+00	-2.732733e-01	-6.546547e-01
1.686687e+00	-2.532533e-01	-6.506507e-01
1.691692e+00	-2.332332e-01	-6.466466e-01
1.696697e+00	-2.132132e-01	-6.426426e-01
1.701702e+00	-1.931932e-01	-6.386386e-01
1.706707e+00	-1.731732e-01	-6.346346e-01
1.711712e+00	-1.531532e-01	-6.306306e-01
1.716717e+00	-1.331331e-01	-6.266266e-01
1.721722e+00	-1.131131e-01	-6.226226e-01
1.726727e+00	-9.309309e-02	-6.186186e-01
1.731732e+00	-7.307307e-02	-6.146146e-01
1.736737e+00	-5.305305e-02	-6.106106e-01
1.741742e+00	-3.303303e-02	-6.066066e-01
1.746747e+00	-1.301301e-02	-6.026026e-01
1.751752e+00	7.007007e-03	-5.985986e-01
1.756757e+00	2.702703e-02	-5.945946e-01
1.761762e+00	4.704705e-02	-5.905906e-01
1.766767e+00	6.706707e-02	-5.865866e-01
1.771772e+00	8.708709e-02	-5.825826e-01
1.776777e+00	1.071071e-01	-5.785786e-01
1.781782e+00	1.271271e-01	-5.745746e-01
1.786787e+00	1.471471e-01	-5.705706e-01
1.791792e+00	1.671672e-01	-5.665666e-01
1.796797e+00	1.871872e-01	-5.625626e-01
1.801802e+00	2.072072e-01	-5.585586e-01
1.806807e+00	2.272272e-01	-5.545546e-01
1.811812e+00	2.472472e-01	-5.505506e-01
1.816817e+00	2.672673e-01	-5.465465e-01
1.821822e+00	2.872873e-01	-5.425425e-01
1.826827e+00	3.073073e-01	-5.385385e-01
1.831832e+00	3.273273e-01	-5.345345e-01
1.836837e+00	3.473473e-01	-5.305305e-01
1.841842e+00	3.673674e-01	-5.265265e-01
1.846847e+00	3.873874e-01	-5.225225e-01
1.851852e+00	4.074074e-01	-5.185185e-01
1.856857e+00	4.274274e-01	-5.145145e-01
1.861862e+00	4.474474e-01	-5.105105e-01
1.866867e+00	4.674675e-01	-5.065065e-01
1.871872e+00	4.874875e-01	-5.025025e-01
1.876877e+00	5.075075e-01	-4.984985e-01
1.881882e+00	5.275275e-01	-4.944945e-01
1.886887e+00	5.475475e-01	-4.904905e-01
1.891892e+00	5.675676e-01	-4.864865e-01
1.896897e+00	5.875876e-01	-4.824825e-01
1.901902e+00	6.076076e-01	-4.784785e-01
1.906907e+00	6.276276e-01	-4.744745e-01
1.911912e+00	6.476476e-01	-4.704705e-01
1.916917e+00	6.676677e-01	-4.664665e-01
1.921922e+00	6.876877e-01	-4.624625e-01
1.926927e+00	7.077077e-01	-4.584585e-01
1.931932e+00	7.277277e-01	-4.544545e-01
1.936937e+00	7.477477e-01	-4.504505e-01
1.941942e+00	7.677678e-01	-4.464464e-01
1.946947e+00	7.877878e-01	-4.424424e-01
1.951952e+00	8.078078e-01	-4.384384e-01
1.956957e+00	8.278278e-01	-4.344344e-01
1.961962e+00	8.478478e-01	-4.304304e-01
1.966967e+00	8.678679e-01	-4.264264e-01
1.971972e+00	8.878879e-01	-4.224224e-01
1.976977e+00	9.079079e-01	-4.184184e-01
1.981982e+00	9.279279e-01	-4.144144e-01
1.986987e+00	9.479479e-01	-4.104104e-01
1.991992e+00	9.679680e-01	-4.064064e-01
1.996997e+00	9.879880e-01	-4.024024e-01
2.002002e+00	9.919920e-01	-3.983984e-01
2.007007e+00	9.719720e-01	-3.943944e-01
2.012012e+00	9.519520e-01	-3.903904e-01
2.017017e+00	9.319319e-01	-3.863864e-01
2.022022e+00	9.119119e-01	-3.823824e-01
2.027027e+00	8.918919e-01	-3.783784e-01
2.032032e+00	8.718719e-01	-3.743744e-01
2.037037e+00	8.518519e-01	-3.703704e-01
2.042042e+00	8.318318e-01	-3.663664e-01
2.047047e+00	8.118118e-01	-3.623624e-01
2.052052e+00	7.917918e-01	-3.583584e-01
2.057057e+00	7.717718e-01	-3.543544e-01
2.062062e+00	7.517518e-01	-3.503504e-01
2.067067e+00	7.317317e-01	-3.463463e-01
2.072072e+00	7.117117e-01	-3.423423e-01
2.077077e+00	6.916917e-01	-3.383383e-01
2.082082e+00	6.716717e-01	-3.343343e-01
2.087087e+00	6.516517e-01	-3.303303e-01
2.092092e+00	6.316316e-01	-3.263263e-01
2.097097e+00	6.116116e-01	-3.223223e-01
2.102102e+00	5.915916e-01	-3.183183e-01
2.107107e+00	5.715716e-01	-3.143143e-01
2.112112e+00	5.515516e-01	-3.103103e-01
2.117117e+00	5.315315e-01	-3.063063e-01
2.122122e+00	5.115115e-01	-3.023023e-01
2.127127e+00	4.914915e-01	-2.982983e-01
2.132132e+00	4.714715e-01	-2.942943e-01
2.137137e+00	4.514515e-01	-2.902903e-01
2.142142e+00	4.314314e-01	-2.862863e-01
2.147147e+00	4.114114e-01	-2.822823e-01
2.152152e+00	3.913914e-01	-2.782783e-01
2.157157e+00	3.713714e-01	-2.742743e-01
2.162162e+00	3.513514e-01	-2.702703e-01
2.167167e+00	3.313313e-01	-2.662663e-01
2.172172e+00	3.113113e-01	-2.622623e-01
2.177177e+00	2.912913e-01	-2.582583e-01
2.182182e+00	2.712713e-01	-2.542543e-01
2.187187e+00	2.512513e-01	-2.502503e-01
2.192192e+00	2.312312e-01	-2.462462e-01
2.197197e+00	2.112112e-01	-2.422422e-01
2.202202e+00	1.911912e-01	-2.382382e-01
2.207207e+00	1.711712e-01	-2.342342e-01
2.212212e+00	1.511512e-01	-2.302302e-01
2.217217e+00	1.311311e-01	-2.262262e-01
2.222222e+00	1.111111e-01	-2.222222e-01
2.227227e+00	9.109109e-02	-2.182182e-01
2.232232e+00	7.107107e-02	-2.142142e-01
2.237237e+00	5.105105e-02	-2.102102e-01
2.242242e+00	3.103103e-02	-2.062062e-01
2.247247e+00	1.101101e-02	-2.022022e-01
2.252252e+00	-9.009009e-03	-1.981982e-01
2.257257e+00	-2.902903e-02	-1.941942e-01
2.262262e+00	-4.904905e-02	-1.901902e-01
2.267267e+00	-6.906907e-02	-1.861862e-01
2.272272e+00	-8.908909e-02	-1.821822e-01
2.277277e+00	-1.091091e-01	-1.781782e-01
2.282282e+00	-1.291291e-01	-1.741742e-01
2.287287e+00	-1.491491e-01	-1.701702e-01
2.292292e+00	-1.691692e-01	-1.661662e-01
2.297297e+00	-1.891892e-01	-1.621622e-01
2.302302e+00	-2.092092e-01	-1.581582e-01
2.307307e+00	-2.292292e-01	-1.541542e-01
2.312312e+00	-2.492492e-01	-1.501502e-01
2.317317e+00	-2.692693e-01	-1.461461e-01
2.322322e+00	-2.892893e-01	-1.421421e-01
2.327327e+00	-3.093093e-01	-1.381381e-01
2.332332e+00	-3.293293e-01	-1.341341e-01
2.337337e+00	-3.493493e-01	-1.301301e-01
2.342342e+00	-3.693694e-01	-1.261261e-01
2.347347e+00	-3.893894e-01	-1.221221e-01
2.352352e+00	-4.094094e-01	-1.181181e-01
2.357357e+00	-4.294294e-01	-1.141141e-01
2.362362e+00	-4.494494e-01	-1.101101e-01
2.367367e+00	-4.694695e-01	-1.061061e-01
2.372372e+00	-4.894895e-01	-1.021021e-01
2.377377e+00	-5.095095e-01	-9.809810e-02
2.382382e+00	-5.295295e-01	-9.409409e-02
2.387387e+00	-5.495495e-01	-9.009009e-02
2.392392e+00	-5.695696e-01	-8.608609e-02
2.397397e+00	-5.895896e-01	-8.208208e-02
2.402402e+00	-6.096096e-01	-7.807808e-02
2.407407e+00	-6.296296e-01	-7.407407e-02
2.412412e+00	-6.496496e-01	-7.007007e-02
2.417417e+00	-6.696697e-01	-6.606607e-02
2.422422e+00	-6.896897e-01	-6.206206e-02
2.427427e+00	-7.097097e-01	-5.805806e-02
2.432432e+00	-7.297297e-01	-5.405405e-02
2.437437e+00	-7.497497e-01	-5.005005e-02
2.442442e+00	-7.697698e-01	-4.604605e-02
2.447447e+00	-7.897898e-01	-4.204204e-02
2.452452e+00	-8.098098e-01	-3.803804e-02
2.457457e+00	-8.298298e-01	-3.403403e-02
2.462462e+00	-8.498498e-01	-3.003003e-02
2.467467e+00	-8.698699e-01	-2.602603e-02
2.472472e+00	-8.898899e-01	-2.202202e-02
2.477477e+00	-9.099099e-01	-1.801802e-02
2.482482e+00	-9.299299e-01	-1.401401e-02
2.487487e+00	-9.499499e-01	-1.001001e-02
2.492492e+00	-9.699700e-01	-6.006006e-03
2.497497e+00	-9.899900e-01	-2.002002e-03
2.502503e+00	-9.899900e-01	2.002002e-03
2.507508e+00	-9.699700e-01	6.006006e-03
2.512513e+00	-9.499499e-01	1.001001e-02
2.517518e+00	-9.299299e-01	1.401401e-02
2.522523e+00	-9.099099e-01	1.801802e-02
2.527528e+00	-8.898899e-01	2.202202e-02
2.532533e+00	-8.698699e-01	2.602603e-02
2.537538e+00	-8.498498e-01	3.003003e-02
2.542543e+00	-8.298298e-01	3.403403e-02
2.547548e+00	-8.098098e-01	3.803804e-02
2.552553e+00	-7.897898e-01	4.204204e-02
2.557558e+00	-7.697698e-01	4.604605e-02
2.562563e+00	-7.497497e-01	5.005005e-02
2.567568e+00	-7.297297e-01	5.405405e-02
2.572573e+00	-7.097097e-01	5.805806e-02
2.577578e+00	-6.896897e-01	6.206206e-02
2.582583e+00	-6.696697e-01	6.606607e-02
2.587588e+00	-6.496496e-01	7.007007e-02
2.592593e+00	-6.296296e-01	7.407407e-02
2.597598e+00	-6.096096e-01	7.807808e-02
2.602603e+00	-5.895896e-01	8.208208e-02
2.607608e+00	-5.695696e-01	8.608609e-02
2.612613e+00	-5.495495e-01	9.009009e-02
2.617618e+00	-5.295295e-01	9.409409e-02
2.622623e+00	-5.095095e-01	9.809810e-02
2.627628e+00	-4.894895e-01	1.021021e-01
2.632633e+00	-4.694695e-01	1.061061e-01
2.637638e+00	-4.494494e-01	1.101101e-01
2.642643e+00	-4.294294e-01	1.141141e-01
2.647648e+00	-4.094094e-01	1.181181e-01
2.652653e+00	-3.893894e-01	1.221221e-01
2.657658e+00	-3.693694e-01	1.261261e-01
2.662663e+00	-3.493493e-01	1.301301e-01
2.667668e+00	-3.293293e-01	1.341341e-01
2.672673e+00	-3.093093e-01	1.381381e-01
2.677678e+00	-2.892893e-01	1.421421e-01
2.682683e+00	-2.692693e-01	1.461461e-01
2.687688e+00	-2.492492e-01	1.501502e-01
2.692693e+00	-2.292292e-01	1.541542e-01
2.697698e+00	-2.092092e-01	1.581582e-01
2.702703e+00	-1.891892e-01	1.621622e-01
2.707708e+00	-1.691692e-01	1.661662e-01
2.712713e+00	-1.491491e-01	1.701702e-01
2.717718e+00	-1.291291e-01	1.741742e-01
2.722723e+00	-1.091091e-01	1.781782e-01
2.727728e+00	-8.908909e-02	1.821822e-01
2.732733e+00	-6.906907e-02	1.861862e-01
2.737738e+00	-4.904905e-02	1.901902e-01
2.742743e+00	-2.902903e-02	1.941942e-01
2.747748e+00	-9.009009e-03	1.981982e-01
2.752753e+00	1.101101e-02	2.022022e-01
2.757758e+00	3.103103e-02	2.062062e-01
2.762763e+00	5.105105e-02	2.102102e-01
2.767768e+00	7.107107e-02	2.142142e-01
2.772773e+00	9.109109e-02	2.182182e-01
2.777778e+00	1.111111e-01	2.222222e-01
2.782783e+00	1.311311e-01	2.262262e-01
2.787788e+00	1.511512e-01	2.302302e-01
2.792793e+00	1.711712e-01	2.342342e-01
2.797798e+00	1.911912e-01	2.382382e-01
2.802803e+00	2.112112e-01	2.422422e-01
2.807808e+00	2.312312e-01	2.462462e-01
2.812813e+00	2.512513e-01	2.502503e-01
2.817818e+00	2.712713e-01	2.542543e-01
2.822823e+00	2.912913e-01	2.582583e-01
2.827828e+00	3.113113e-01	2.622623e-01
2.832833e+00	3.313313e-01	2.662663e-01
2.837838e+00	3.513514e-01	2.702703e-01
2.842843e+00	3.713714e-01	2.742743e-01
2.847848e+00	3.913914e-01	2.782783e-01
2.852853e+00	4.114114e-01	2.822823e-01
2.857858e+00	4.314314e-01	2.862863e-01
2.862863e+00	4.514515e-01	2.902903e-01
2.867868e+00	4.714715e-01	2.942943e-01
2.872873e+00	4.914915e-01	2.982983e-01
2.877878e+00	5.115115e-01	3.023023e-01
2.882883e+00	5.315315e-01	3.063063e-01
2.887888e+00	5.515516e-01	3.103103e-01
2.892893e+00	5.715716e-01	3.143143e-01
2.897898e+00	5.915916e-01	3.183183e-01
2.902903e+00	6.116116e-01	3.223223e-01
2.907908e+00	6.316316e-01	3.263263e-01
2.912913e+00	6.516517e-01	3.303303e-01
2.917918e+00	6.716717e-01	3.343343e-01
2.922923e+00	6.916917e-01	3.383383e-01
2.927928e+00	7.117117e-01	3.423423e-01
2.932933e+00	7.317317e-01	3.463463e-01
2.937938e+00	7.517518e-01	3.503504e-01
2.942943e+00	7.717718e-01	3.543544e-01
2.947948e+00	7.917918e-01	3.583584e-01
2.952953e+00	8.118118e-01	3.623624e-01
2.957958e+00	8.318318e-01	3.663664e-01
2.962963e+00	8.518519e-01	3.703704e-01
2.967968e+00	8.718719e-01	3.743744e-01
2.972973e+00	8.918919e-01	3.783784e-01
2.977978e+00	9.119119e-01	3.823824e-01
2.982983e+00	9.319319e-01	3.863864e-01
2.987988e+00	9.519520e-01	3.903904e-01
2.992993e+00	9.719720e-01	3.943944e-01
2.997998e+00	9.919920e-01	3.983984e-01
3.003003e+00	9.879880e-01	4.024024e-01
3.008008e+00	9.679680e-01	4.064064e-01
3.013013e+00	9.479479e-01	4.104104e-01
3.018018e+00	9.279279e-01	4.144144e-01
3.023023e+00	9.079079e-01	4.184184e-01
3.028028e+00	8.878879e-01	4.224224e-01
3.033033e+00	8.678679e-01	4.264264e-01
3.038038e+00	8.478478e-01	4.304304e-01
3.043043e+00	8.278278e-01	4.344344e-01
3.048048e+00	8.078078e-01	4.384384e-01
3.053053e+00	7.877878e-01	4.424424e-01
3.058058e+00	7.677678e-01	4.464464e-01
3.063063e+00	7.477477e-01	4.504505e-01
3.068068e+00	7.277277e-01	4.544545e-01
3.073073e+00	7.077077e-01	4.584585e-01
3.078078e+00	6.876877e-01	4.624625e-01
3.083083e+00	6.676677e-01	4.664665e-01
3.088088e+00	6.476476e-01	4.704705e-01
3.093093e+00	6.276276e-01	4.744745e-01
3.098098e+00	6.076076e-01	4.784785e-01
3.103103e+00	5.875876e-01	4.824825e-01
3.108108e+00	5.675676e-01	4.864865e-01
3.113113e+00	5.475475e-01	4.904905e-01
3.118118e+00	5.275275e-01	4.944945e-01
3.123123e+00	5.075075e-01	4.984985e-01
3.128128e+00	4.874875e-01	5.025025e-01
3.133133e+00	4.674675e-01	5.065065e-01
3.138138e+00	4.474474e-01	5.105105e-01
3.143143e+00	4.274274e-01	5.145145e-01
3.148148e+00	4.074074e-01	5.185185e-01
3.153153e+00	3.873874e-01	5.225225e-01
3.158158e+00	3.673674e-01	5.265265e-01
3.163163e+00	3.473473e-01	5.305305e-01
3.168168e+00	3.273273e-01	5.345345e-01
3.173173e+00	3.073073e-01	5.385385e-01
3.178178e+00	2.872873e-01	5.425425e-01
3.183183e+00	2.672673e-01	5.465465e-01
3.188188e+00	2.472472e-01	5.505506e-01
3.193193e+00	2.272272e-01	5.545546e-01
3.198198e+00	2.072072e-01	5.585586e-01
3.203203e+00	1.871872e-01	5.625626e-01
3.208208e+00	1.671672e-01	5.665666e-01
3.213213e+00	1.471471e-01	5.705706e-01
3.218218e+00	1.271271e-01	5.745746e-01
3.223223e+00	1.071071e-01	5.785786e-01
3.228228e+00	8.708709e-02	5.825826e-01
3.233233e+00	6.706707e-02	5.865866e-01
3.238238e+00	4.704705e-02	5.905906e-01
3.243243e+00	2.702703e-02	5.945946e-01
3.248248e+00	7.007007e-03	5.985986e-01
3.253253e+00	-1.301301e-02	6.026026e-01
3.258258e+00	-3.303303e-02	6.066066e-01
3.263263e+00	-5.305305e-02	6.106106e-01
3.268268e+00	-7.307307e-02	6.146146e-01
3.273273e+00	-9.309309e-02	6.186186e-01
3.278278e+00	-1.131131e-01	6.226226e-01
3.283283e+00	-1.331331e-01	6.266266e-01
3.288288e+00	-1.531532e-01	6.306306e-01
3.293293e+00	-1.731732e-01	6.346346e-01
3.298298e+00	-1.931932e-01	6.386386e-01
3.303303e+00	-2.132132e-01	6.426426e-01
3.308308e+00	-2.332332e-01	6.466466e-01
3.313313e+00	-2.532533e-01	6.506507e-01
3.318318e+00	-2.732733e-01	6.546547e-01
3.323323e+00	-2.932933e-01	6.586587e-01
3.328328e+00	-3.133133e-01	6.626627e-01
3.333333e+00	-3.333333e-01	6.666667e-01
3.338338e+00	-3.533534e-01	6.706707e-01
3.343343e+00	-3.733734e-01	6.746747e-01
3.348348e+00	-3.933934e-01	6.786787e-01
3.353353e+00	-4.134134e-01	6.826827e-01
3.358358e+00	-4.334334e-01	6.866867e-01
3.363363e+00	-4.534535e-01	6.906907e-01
3.368368e+00	-4.734735e-01	6.946947e-01
3.373373e+00	-4.934935e-01	6.986987e-01
3.378378e+00	-5.135135e-01	7.027027e-01
3.383383e+00	-5.335335e-01	7.067067e-01
3.388388e+00	-5.535536e-01	7.107107e-01
3.393393e+00	-5.735736e-01	7.147147e-01
3.398398e+00	-5.935936e-01	7.187187e-01
3.403403e+00	-6.136136e-01	7.227227e-01
3.408408e+00	-6.336336e-01	7.267267e-01
3.413413e+00	-6.536537e-01	7.307307e-01
3.418418e+00	-6.736737e-01	7.347347e-01
3.423423e+00	-6.936937e-01	7.387387e-01
3.428428e+00	-7.137137e-01	7.427427e-01
3.433433e+00	-7.337337e-01	7.467467e-01
3.438438e+00	-7.537538e-01	7.507508e-01
3.443443e+00	-7.737738e-01	7.547548e-01
3.448448e+00	-7.937938e-01	7.587588e-01
3.453453e+00	-8.138138e-01	7.627628e-01
3.458458e+00	-8.338338e-01	7.667668e-01
3.463463e+00	-8.538539e-01	7.707708e-01
3.468468e+00	-8.738739e-01	7.747748e-01
3.473473e+00	-8.938939e-01	7.787788e-01
3.478478e+00	-9.139139e-01	7.827828e-01
3.483483e+00	-9.339339e-01	7.867868e-01
3.488488e+00	-9.539540e-01	7.907908e-01
3.493493e+00	-9.739740e-01	7.947948e-01
3.498498e+00	-9.939940e-01	7.987988e-01
3.503504e+00	-9.859860e-01	8.028028e-01
3.508509e+00	-9.659660e-01	8.068068e-01
3.513514e+00	-9.459459e-01	8.108108e-01
3.518519e+00	-9.259259e-01	8.148148e-01
3.523524e+00	-9.059059e-01	8.188188e-01
3.528529e+00	-8.858859e-01	8.228228e-01
3.533534e+00	-8.658659e-01	8.268268e-01
3.538539e+00	-8.458458e-01	8.308308e-01
3.543544e+00	-8.258258e-01	8.348348e-01
3.548549e+00	-8.058058e-01	8.388388e-01
3.553554e+00	-7.857858e-01	8.428428e-01
3.558559e+00	-7.657658e-01	8.468468e-01
3.563564e+00	-7.457457e-01	8.508509e-01
3.568569e+00	-7.257257e-01	8.548549e-01
3.573574e+00	-7.057057e-01	8.588589e-01
3.578579e+00	-6.856857e-01	8.628629e-01
3.583584e+00	-6.656657e-01	8.668669e-01
3.588589e+00	-6.456456e-01	8.708709e-01
3.593594e+00	-6.256256e-01	8.748749e-01
3.598599e+00	-6.056056e-01	8.788789e-01
3.603604e+00	-5.855856e-01	8.828829e-01
3.608609e+00	-5.655656e-01	8.868869e-01
3.613614e+00	-5.455455e-01	8.908909e-01
3.618619e+00	-5.255255e-01	8.948949e-01
3.623624e+00	-5.055055e-01	8.988989e-01
3.628629e+00	-4.854855e-01	9.029029e-01
3.633634e+00	-4.654655e-01	9.069069e-01
3.638639e+00	-4.454454e-01	9.109109e-01
3.643644e+00	-4.254254e-01	9.149149e-01
3.648649e+00	-4.054054e-01	9.189189e-01
3.653654e+00	-3.853854e-01	9.229229e-01
3.658659e+00	-3.653654e-01	9.269269e-01
3.663664e+00	-3.453453e-01	9.309309e-01
3.668669e+00	-3.253253e-01	9.349349e-01
3.673674e+00	-3.053053e-01	9.389389e-01
3.678679e+00	-2.852853e-01	9.429429e-01
3.683684e+00	-2.652653e-01	9.469469e-01
3.688689e+00	-2.452452e-01	9.509510e-01
3.693694e+00	-2.252252e-01	9.549550e-01
3.698699e+00	-2.052052e-01	9.589590e-01
3.703704e+00	-1.851852e-01	9.629630e-01
3.708709e+00	-1.651652e-01	9.669670e-01
3.713714e+00	-1.451451e-01	9.709710e-01
3.718719e+00	-1.251251e-01	9.749750e-01
3.723724e+00	-1.051051e-01	9.789790e-01
3.728729e+00	-8.508509e-02	9.829830e-01
3.733734e+00	-6.506507e-02	9.869870e-01
3.738739e+00	-4.504505e-02	9.909910e-01
3.743744e+00	-2.502503e-02	9.949950e-01
3.748749e+00	-5.005005e-03	9.989990e-01
3.753754e+00	1.501502e-02	1.003003e+00
3.758759e+00	3.503504e-02	1.007007e+00
3.763764e+00	5.505506e-02	1.011011e+00
3.768769e+00	7.507508e-02	1.015015e+00
3.773774e+00	9.509510e-02	1.019019e+00
3.778779e+00	1.151151e-01	1.023023e+00
3.783784e+00	1.351351e-01	1.027027e+00
3.788789e+00	1.551552e-01	1.031031e+00
3.793794e+00	1.751752e-01	1.035035e+00
3.798799e+00	1.951952e-01	1.039039e+00
3.803804e+00	2.152152e-01	1.043043e+00
3.808809e+00	2.352352e-01	1.047047e+00
3.813814e+00	2.552553e-01	1.051051e+00
3.818819e+00	2.752753e-01	1.055055e+00
3.823824e+00	2.952953e-01	1.059059e+00
3.828829e+00	3.153153e-01	1.063063e+00
3.833834e+00	3.353353e-01	1.067067e+00
3.838839e+00	3.553554e-01	1.071071e+00
3.843844e+00	3.753754e-01	1.075075e+00
3.848849e+00	3.953954e-01	1.079079e+00
3.853854e+00	4.154154e-01	1.083083e+00
3.858859e+00	4.354354e-01	1.087087e+00
3.863864e+00	4.554555e-01	1.091091e+00
3.868869e+00	4.754755e-01	1.095095e+00
3.873874e+00	4.954955e-01	1.099099e+00
3.878879e+00	5.155155e-01	1.103103e+00
3.883884e+00	5.355355e-01	1.107107e+00
3.888889e+00	5.555556e-01	1.111111e+00
3.893894e+00	5.755756e-01	1.115115e+00
3.898899e+00	5.955956e-01	1.119119e+00
3.903904e+00	6.156156e-01	1.123123e+00
3.908909e+00	6.356356e-01	1.127127e+00
3.913914e+00	6.556557e-01	1.131131e+00
3.918919e+00	6.756757e-01	1.135135e+00
3.923924e+00	6.956957e-01	1.139139e+00
3.928929e+00	7.157157e-01	1.143143e+00
3.933934e+00	7.357357e-01	1.147147e+00
3.938939e+00	7.557558e-01	1.151151e+00
3.943944e+00	7.757758e-01	1.155155e+00
3.948949e+00	7.957958e-01	1.159159e+00
3.953954e+00	8.158158e-01	1.163163e+00
3.958959e+00	8.358358e-01	1.167167e+00
3.963964e+00	8.558559e-01	1.171171e+00
3.968969e+00	8.758759e-01	1.175175e+00
3.973974e+00	8.958959e-01	1.179179e+00
3.978979e+00	9.159159e-01	1.183183e+00
3.983984e+00	9.359359e-01	1.187187e+00
3.988989e+00	9.559560e-01	1.191191e+00
3.993994e+00	9.759760e-01	1.195195e+00
3.998999e+00	9.959960e-01	1.199199e+00
4.004004e+00	9.839840e-01	1.203203e+00
4.009009e+00	9.639640e-01	1.207207e+00
4.014014e+00	9.439439e-01	1.211211e+00
4.019019e+00	9.239239e-01	1.215215e+00
4.024024e+00	9.039039e-01	1.219219e+00
4.029029e+00	8.838839e-01	1.223223e+00
4.034034e+00	8.638639e-01	1.227227e+00
4.039039e+00	8.438438e-01	1.231231e+00
4.044044e+00	8.238238e-01	1.235235e+00
4.049049e+00	8.038038e-01	1.239239e+00
4.054054e+00	7.837838e-01	1.243243e+00
4.059059e+00	7.637638e-01	1.247247e+00
4.064064e+00	7.437437e-01	1.251251e+00
4.069069e+00	7.237237e-01	1.255255e+00
4.074074e+00	7.037037e-01	1.259259e+00
4.079079e+00	6.836837e-01	1.263263e+00
4.084084e+00	6.636637e-01	1.267267e+00
4.089089e+00	6.436436e-01	1.271271e+00
4.094094e+00	6.236236e-01	1.275275e+00
4.099099e+00	6.036036e-01	1.279279e+00
4.104104e+00	5.835836e-01	1.283283e+00
4.109109e+00	5.635636e-01	1.287287e+00
4.114114e+00	5.435435e-01	1.291291e+00
4.119119e+00	5.235235e-01	1.295295e+00
4.124124e+00	5.035035e-01	1.299299e+00
4.129129e+00	4.834835e-01	1.303303e+00
4.134134e+00	4.634635e-01	1.307307e+00
4.139139e+00	4.434434e-01	1.311311e+00
4.144144e+00	4.234234e-01	1.315315e+00
4.149149e+00	4.034034e-01	1.319319e+00
4.154154e+00	3.833834e-01	1.323323e+00
4.159159e+00	3.633634e-01	1.327327e+00
4.164164e+00	3.433433e-01	1.331331e+00
4.169169e+00	3.233233e-01	1.335335e+00
4.174174e+00	3.033033e-01	1.339339e+00
4.179179e+00	2.832833e-01	1.343343e+00
4.184184e+00	2.632633e-01	1.347347e+00
4.189189e+00	2.432432e-01	1.351351e+00
4.194194e+00	2.232232e-01	1.355355e+00
4.199199e+00	2.032032e-01	1.359359e+00
4.204204e+00	1.831832e-01	1.363363e+00
4.209209e+00	1.631632e-01	1.367367e+00
4.214214e+00	1.431431e-01	1.371371e+00
4.219219e+00	1.231231e-01	1.375375e+00
4.224224e+00	1.031031e-01	1.379379e+00
4.229229e+00	8.308308e-02	1.383383e+00
4.234234e+00	6.306306e-02	1.387387e+00
4.239239e+00	4.304304e-02	1.391391e+00
4.244244e+00	2.302302e-02	1.395395e+00
4.249249e+00	3.003003e-03	1.399399e+00
4.254254e+00	-1.701702e-02	1.403403e+00
4.259259e+00	-3.703704e-02	1.407407e+00
4.264264e+00	-5.705706e-02	1.411411e+00
4.269269e+00	-7.707708e-02	1.415415e+00
4.274274e+00	-9.709710e-02	1.419419e+00
4.279279e+00	-1.171171e-01	1.423423e+00
4.284284e+00	-1.371371e-01	1.427427e+00
4.289289e+00	-1.571572e-01	1.431431e+00
4.294294e+00	-1.771772e-01	1.435435e+00
4.299299e+00	-1.971972e-01	1.439439e+00
4.304304e+00	-2.172172e-01	1.443443e+00
4.309309e+00	-2.372372e-01	1.447447e+00
4.314314e+00	-2.572573e-01	1.451451e+00
4.319319e+00	-2.772773e-01	1.455455e+00
4.324324e+00	-2.972973e-01	1.459459e+00
4.329329e+00	-3.173173e-01	1.463463e+00
4.334334e+00	-3.373373e-01	1.467467e+00
4.339339e+00	-3.573574e-01	1.471471e+00
4.344344e+00	-3.773774e-01	1.475475e+00
4.349349e+00	-3.973974e-01	1.479479e+00
4.354354e+00	-4.174174e-01	1.483483e+00
4.359359e+00	-4.374374e-01	1.487487e+00
4.364364e+00	-4.574575e-01	1.491491e+00
4.369369e+00	-4.774775e-01	1.495495e+00
4.374374e+00	-4.974975e-01	1.499499e+00
4.379379e+00	-5.175175e-01	1.503504e+00
4.384384e+00	-5.375375e-01	1.507508e+00
4.389389e+00	-5.575576e-01	1.511512e+00
4.394394e+00	-5.775776e-01	1.515516e+00
4.399399e+00	-5.975976e-01	1.519520e+00
4.404404e+00	-6.176176e-01	1.523524e+00
4.409409e+00	-6.376376e-01	1.527528e+00
4.414414e+00	-6.576577e-01	1.531532e+00
4.419419e+00	-6.776777e-01	1.535536e+00
4.424424e+00	-6.976977e-01	1.539540e+00
4.429429e+00	-7.177177e-01	1.543544e+00
4.434434e+00	-7.377377e-01	1.547548e+00
4.439439e+00	-7.577578e-01	1.551552e+00
4.444444e+00	-7.777778e-01	1.555556e+00
4.449449e+00	-7.977978e-01	1.559560e+00
4.454454e+00	-8.178178e-01	1.563564e+00
4.459459e+00	-8.378378e-01	1.567568e+00
4.464464e+00	-8.578579e-01	1.571572e+00
4.469469e+00	-8.778779e-01	1.575576e+00
4.474474e+00	-8.978979e-01	1.579580e+00
4.479479e+00	-9.179179e-01	1.583584e+00
4.484484e+00	-9.379379e-01	1.587588e+00
4.489489e+00	-9.579580e-01	1.591592e+00
4.494494e+00	-9.779780e-01	1.595596e+00
4.499499e+00	-9.979980e-01	1.599600e+00
4.504505e+00	-9.819820e-01	1.603604e+00
4.509510e+00	-9.619620e-01	1.607608e+00
4.514515e+00	-9.419419e-01	1.611612e+00
4.519520e+00	-9.219219e-01	1.615616e+00
4.524525e+00	-9.019019e-01	1.619620e+00
4.529530e+00	-8.818819e-01	1.623624e+00
4.534535e+00	-8.618619e-01	1.627628e+00
4.539540e+00	-8.418418e-01	1.631632e+00
4.544545e+00	-8.218218e-01	1.635636e+00
4.549550e+00	-8.018018e-01	1.639640e+00
4.554555e+00	-7.817818e-01	1.643644e+00
4.559560e+00	-7.617618e-01	1.647648e+00
4.564565e+00	-7.417417e-01	1.651652e+00
4.569570e+00	-7.217217e-01	1.655656e+00
4.574575e+00	-7.017017e-01	1.659660e+00
4.579580e+00	-6.816817e-01	1.663664e+00
4.584585e+00	-6.616617e-01	1.667668e+00
4.589590e+00	-6.416416e-01	1.671672e+00
4.594595e+00	-6.216216e-01	1.675676e+00
4.599600e+00	-6.016016e-01	1.679680e+00
4.604605e+00	-5.815816e-01	1.683684e+00
4.609610e+00	-5.615616e-01	1.687688e+00
4.614615e+00	-5.415415e-01	1.691692e+00
4.619620e+00	-5.215215e-01	1.695696e+00
4.624625e+00	-5.015015e-01	1.699700e+00
4.629630e+00	-4.814815e-01	1.703704e+00
4.634635e+00	-4.614615e-01	1.707708e+00
4.639640e+00	-4.414414e-01	1.711712e+00
4.644645e+00	-4.214214e-01	1.715716e+00
4.649650e+00	-4.014014e-01	1.719720e+00
4.654655e+00	-3.813814e-01	1.723724e+00
4.659660e+00	-3.613614e-01	1.727728e+00
4.664665e+00	-3.413413e-01	1.731732e+00
4.669670e+00	-3.213213e-01	1.735736e+00
4.674675e+00	-3.013013e-01	1.739740e+00
4.679680e+00	-2.812813e-01	1.743744e+00
4.684685e+00	-2.612613e-01	1.747748e+00
4.689690e+00	-2.412412e-01	1.751752e+00
4.694695e+00	-2.212212e-01	1.755756e+00
4.699700e+00	-2.012012e-01	1.759760e+00
4.704705e+00	-1.811812e-01	1.763764e+00
4.709710e+00	-1.611612e-01	1.767768e+00
4.714715e+00	-1.411411e-01	1.771772e+00
4.719720e+00	-1.211211e-01	1.775776e+00
4.724725e+00	-1.011011e-01	1.779780e+00
4.729730e+00	-8.108108e-02	1.783784e+00
4.734735e+00	-6.106106e-02	1.787788e+00
4.739740e+00	-4.104104e-02	1.791792e+00
4.744745e+00	-2.102102e-02	1.795796e+00
4.749750e+00	-1.001001e-03	1.799800e+00
4.754755e+00	1.901902e-02	1.803804e+00
4.759760e+00	3.903904e-02	1.807808e+00
4.764765e+00	5.905906e-02	1.811812e+00
4.769770e+00	7.907908e-02	1.815816e+00
4.774775e+00	9.909910e-02	1.819820e+00
4.779780e+00	1.191191e-01	1.823824e+00
4.784785e+00	1.391391e-01	1.827828e+00
4.789790e+00	1.591592e-01	1.831832e+00
4.794795e+00	1.791792e-01	1.835836e+00
4.799800e+00	1.991992e-01	1.839840e+00
4.804805e+00	2.192192e-01	1.843844e+00
4.809810e+00	2.392392e-01	1.847848e+00
4.814815e+00	2.592593e-01	1.851852e+00
4.819820e+00	2.792793e-01	1.855856e+00
4.824825e+00	2.992993e-01	1.859860e+00
4.829830e+00	3.193193e-01	1.863864e+00
4.834835e+00	3.393393e-01	1.867868e+00
4.839840e+00	3.593594e-01	1.871872e+00
4.844845e+00	3.793794e-01	1.875876e+00
4.849850e+00	3.993994e-01	1.879880e+00
4.854855e+00	4.194194e-01	1.883884e+00
4.859860e+00	4.394394e-01	1.887888e+00
4.864865e+00	4.594595e-01	1.891892e+00
4.869870e+00	4.794795e-01	1.895896e+00
4.874875e+00	4.994995e-01	1.899900e+00
4.879880e+00	5.195195e-01	1.903904e+00
4.884885e+00	5.395395e-01	1.907908e+00
4.889890e+00	5.595596e-01	1.911912e+00
4.894895e+00	5.795796e-01	1.915916e+00
4.899900e+00	5.995996e-01	1.919920e+00
4.904905e+00	6.196196e-01	1.923924e+00
4.909910e+00	6.396396e-01	1.927928e+00
4.914915e+00	6.596597e-01	1.931932e+00
4.919920e+00	6.796797e-01	1.935936e+00
4.924925e+00	6.996997e-01	1.939940e+00
4.929930e+00	7.197197e-01	1.943944e+00
4.934935e+00	7.397397e-01	1.947948e+00
4.939940e+00	7.597598e-01	1.951952e+00
4.944945e+00	7.797798e-01	1.955956e+00
4.949950e+00	7.997998e-01	1.959960e+00
4.954955e+00	8.198198e-01	1.963964e+00
4.959960e+00	8.398398e-01	1.967968e+00
4.964965e+00	8.598599e-01	1.971972e+00
4.969970e+00	8.798799e-01	1.975976e+00
4.974975e+00	8.998999e-01	1.979980e+00
4.979980e+00	9.199199e-01	1.983984e+00
4.984985e+00	9.399399e-01	1.987988e+00
4.989990e+00	9.599600e-01	1.991992e+00
4.994995e+00	9.799800e-01	1.995996e+00
5.000000e+00	1.000000e+00	2.000000e+00
