# Supplementary material for: Self-organized synchronization of digital phase-locked loops with delayed coupling in theory and experiment
Source: PLoS One. 2017 Feb 16;12(2):e0171590. doi: 10.1371/journal.pone.0171590 (PMC5312960; doi:10.1371/journal.pone.0171590)
Supplement: S1 File — S1_File.zip. (ZIP) [file pone.0171590.s001.zip › perdec.2x1.csv]

tauOmega	sigma-mean	sigma-std
3.88	-10.559	0
3.93	-13.8	1.8744
3.97	-11.848	2.2846
4.01	-9.533	1.966
4.05	-8.4365	1.7801
4.09	-7.408	0.5001
4.13	-6.5749	1.1262
4.17	-6.1132	0.7638
4.2	-5.3292	0.46388
4.25	-4.6508	0.58169
4.28	-4.1668	0.36314
4.31	-4.5714	1.4641
4.35	-3.0189	0.57204
4.39	-2.4487	0.51249
