# Supplementary material for: Self-organized synchronization of digital phase-locked loops with delayed coupling in theory and experiment
Source: PLoS One. 2017 Feb 16;12(2):e0171590. doi: 10.1371/journal.pone.0171590 (PMC5312960; doi:10.1371/journal.pone.0171590)
Supplement: S1 File — S1_File.zip. (ZIP) [file pone.0171590.s001.zip › perdec.2x1.inphase.theory.csv]

tau	Omega	OmegaTau	lambda
0.000000000000000000e+00	5.654866776461627609e+00	0.000000000000000000e+00	0.000000000000000000e+00
2.777006387114689962e-03	5.661155202123525854e+00	1.572106415474458507e-02	2.512787092754104057e-01
5.547850208044382940e-03	5.667443627785423210e+00	3.144212830948917015e-02	2.512301586318427260e-01
8.312551953449707695e-03	5.673732053447321455e+00	4.716319246423375522e-02	2.511817596374548711e-01
1.107113202324937727e-02	5.680020479109218812e+00	6.288425661897834029e-02	2.511335115777739158e-01
1.382361072712192350e-02	5.686308904771117056e+00	7.860532077372292536e-02	2.510854137428434329e-01
1.657000828500414247e-02	5.692597330433014413e+00	9.432638492846751044e-02	2.510374654271872452e-01
1.931034482758620455e-02	5.698885756094912658e+00	1.100474490832120955e-01	2.509896659297742860e-01
2.204464039680352830e-02	5.705174181756810015e+00	1.257685132379566806e-01	2.509420145539830727e-01
2.477291494632534799e-02	5.711462607418708259e+00	1.414895773927012657e-01	2.508945106075669007e-01
2.749518834204014300e-02	5.717751033080605616e+00	1.572106415474458507e-01	2.508471534026192051e-01
3.021148036253776259e-02	5.724039458742503861e+00	1.729317057021904358e-01	2.507999422555393654e-01
3.292181069958848016e-02	5.730327884404401217e+00	1.886527698569350486e-01	2.507528764869989546e-01
3.562619895861880021e-02	5.736616310066299462e+00	2.043738340116796337e-01	2.507059554219078779e-01
3.832466465918422938e-02	5.742904735728197707e+00	2.200948981664242188e-01	2.506591783893812320e-01
4.101722723543888005e-02	5.749193161390095064e+00	2.358159623211687761e-01	2.506125447227064984e-01
4.370390603660201378e-02	5.755481587051993309e+00	2.515370264759133612e-01	2.505660537593105697e-01
4.638472032742155943e-02	5.761770012713890665e+00	2.672580906306579740e-01	2.505197048407278304e-01
4.905968928863450179e-02	5.768058438375788910e+00	2.829791547854025313e-01	2.504734973125676278e-01
5.172883201742443926e-02	5.774346864037686267e+00	2.987002189401470886e-01	2.504274305244831300e-01
5.439216752787597725e-02	5.780635289699584511e+00	3.144212830948917015e-01	2.503815038301394069e-01
5.704971475142624898e-02	5.786923715361481868e+00	3.301423472496363143e-01	2.503357165871825107e-01
5.970149253731342476e-02	5.793212141023380113e+00	3.458634114043808716e-01	2.502900681572087227e-01
6.234751965302249427e-02	5.799500566685277470e+00	3.615844755591254289e-01	2.502445579057337444e-01
6.498781478472785700e-02	5.805788992347175714e+00	3.773055397138700418e-01	2.501991852021626106e-01
6.762239653773330361e-02	5.812077418009073071e+00	3.930266038686146546e-01	2.501539494197598246e-01
7.025128343690893729e-02	5.818365843670971316e+00	4.087476680233592119e-01	2.501088499356193817e-01
7.287449392712548601e-02	5.824654269332869561e+00	4.244687321781037137e-01	2.500638861306352934e-01
7.549204637368563120e-02	5.830942694994766917e+00	4.401897963328484376e-01	2.500190573894729429e-01
7.810395906275248434e-02	5.837231120656665162e+00	4.559108604875929949e-01	2.499743631005396649e-01
8.071025020177562126e-02	5.843519546318562519e+00	4.716319246423375522e-01	2.499298026559562402e-01
8.331093791991399378e-02	5.849807971980460763e+00	4.873529887970821650e-01	2.498853754515287517e-01
8.590604026845637120e-02	5.856096397642358120e+00	5.030740529518267223e-01	2.498410808867203292e-01
8.849557522123893682e-02	5.862384823304256365e+00	5.187951171065713352e-01	2.497969183646232549e-01
9.107956067506027542e-02	5.868673248966153722e+00	5.345161812613159480e-01	2.497528872919316245e-01
9.365801445009364068e-02	5.874961674628051966e+00	5.502372454160604498e-01	2.497089870789137023e-01
9.623095429029671077e-02	5.881250100289949323e+00	5.659583095708050626e-01	2.496652171393850816e-01
9.879839786381841571e-02	5.887538525951847568e+00	5.816793737255496755e-01	2.496215768906818178e-01
1.013603627634035720e-01	5.893826951613744924e+00	5.974004378802941773e-01	2.495780657536337543e-01
1.039168665067945474e-01	5.900115377275643169e+00	6.131215020350387901e-01	2.495346831525382947e-01
1.064679265371306915e-01	5.906403802937540526e+00	6.288425661897834029e-01	2.494914285151341726e-01
1.090135602233448520e-01	5.912692228599438771e+00	6.445636303445280157e-01	2.494483012725757509e-01
1.115537848605577670e-01	5.918980654261337015e+00	6.602846944992726286e-01	2.494053008594072085e-01
1.140886176704696137e-01	5.925269079923234372e+00	6.760057586540171304e-01	2.493624267135373107e-01
1.166180758017492519e-01	5.931557505585132617e+00	6.917268228087617432e-01	2.493196782762141239e-01
1.191421763304209708e-01	5.937845931247029974e+00	7.074478869635063560e-01	2.492770549920001466e-01
1.216609362602485839e-01	5.944134356908928218e+00	7.231689511182508578e-01	2.492345563087475513e-01
1.241743725231175682e-01	5.950422782570825575e+00	7.388900152729954707e-01	2.491921816775737042e-01
1.266825019794140805e-01	5.956711208232723820e+00	7.546110794277400835e-01	2.491499305528369068e-01
1.291853414184023219e-01	5.962999633894621176e+00	7.703321435824846963e-01	2.491078023921123041e-01
1.316829075585989051e-01	5.969288059556519421e+00	7.860532077372294202e-01	2.490657966561680980e-01
1.341752170481452233e-01	5.975576485218416778e+00	8.017742718919738110e-01	2.490239128089418719e-01
1.366622864651773905e-01	5.981864910880315023e+00	8.174953360467184238e-01	2.489821503175171924e-01
1.391441323181937251e-01	5.988153336542213268e+00	8.332164002014629256e-01	2.489405086521004618e-01
1.416207710464201242e-01	5.994441762204110624e+00	8.489374643562075384e-01	2.488989872859977415e-01
1.440922190201729125e-01	6.000730187866007981e+00	8.646585285109521513e-01	2.488575856955921872e-01
1.465584925412195816e-01	6.007018613527906226e+00	8.803795926656968751e-01	2.488163033603213170e-01
1.490196078431372528e-01	6.013307039189804470e+00	8.961006568204414879e-01	2.487751397626545846e-01
1.514755810916688372e-01	6.019595464851701827e+00	9.118217209751858787e-01	2.487340943880713695e-01
1.539264283850769466e-01	6.025883890513600072e+00	9.275427851299304915e-01	2.486931667250386335e-01
1.563721657544956956e-01	6.032172316175497429e+00	9.432638492846751044e-01	2.486523562649896324e-01
1.588128091642801165e-01	6.038460741837395673e+00	9.589849134394197172e-01	2.486116625023017390e-01
1.612483745123536871e-01	6.044749167499293030e+00	9.747059775941642190e-01	2.485710849342754603e-01
1.636788776305533599e-01	6.051037593161191275e+00	9.904270417489087208e-01	2.485306230611128986e-01
1.661043342849727600e-01	6.057326018823088631e+00	1.006148105903653445e+00	2.484902763858969910e-01
1.685247601763028014e-01	6.063614444484986876e+00	1.021869170058397946e+00	2.484500444145702758e-01
1.709401709401709157e-01	6.069902870146885121e+00	1.037590234213142670e+00	2.484099266559146313e-01
1.733505821474773390e-01	6.076191295808782478e+00	1.053311298367887172e+00	2.483699226215304590e-01
1.757560093047298988e-01	6.082479721470680722e+00	1.069032362522631896e+00	2.483300318258163941e-01
1.781564678543764435e-01	6.088768147132578079e+00	1.084753426677376398e+00	2.482902537859494052e-01
1.805519731751353829e-01	6.095056572794476324e+00	1.100474490832120900e+00	2.482505880218644767e-01
1.829425405823241479e-01	6.101344998456373681e+00	1.116195554986865623e+00	2.482110340562351525e-01
1.853281853281853186e-01	6.107633424118271925e+00	1.131916619141610125e+00	2.481715914144535240e-01
1.877089226022113366e-01	6.113921849780169282e+00	1.147637683296354627e+00	2.481322596246112178e-01
1.900847675314667196e-01	6.120210275442067527e+00	1.163358747451099351e+00	2.480930382174796611e-01
1.924557351809083883e-01	6.126498701103964883e+00	1.179079811605843853e+00	2.480539267264913195e-01
1.948218405537041342e-01	6.132787126765863128e+00	1.194800875760588355e+00	2.480149246877205449e-01
1.971830985915493106e-01	6.139075552427760485e+00	1.210521939915333078e+00	2.479760316398648690e-01
1.995395241749808035e-01	6.145363978089658730e+00	1.226243004070077580e+00	2.479372471242262399e-01
2.018911321236902534e-01	6.151652403751556974e+00	1.241964068224822304e+00	2.478985706846926762e-01
2.042379371968343071e-01	6.157940829413454331e+00	1.257685132379566806e+00	2.478600018677199757e-01
2.065799540933434819e-01	6.164229255075352576e+00	1.273406196534311308e+00	2.478215402223133967e-01
2.089171974522293085e-01	6.170517680737249933e+00	1.289127260689056031e+00	2.477831853000098117e-01
2.112496818528887543e-01	6.176806106399148177e+00	1.304848324843800533e+00	2.477449366548596932e-01
2.135774218154080917e-01	6.183094532061045534e+00	1.320569388998545257e+00	2.477067938434096561e-01
2.159004318008635737e-01	6.189382957722943779e+00	1.336290453153289759e+00	2.476687564246846662e-01
2.182187262116213888e-01	6.195671383384841135e+00	1.352011517308034261e+00	2.476308239601707484e-01
2.205323193916349789e-01	6.201959809046739380e+00	1.367732581462778985e+00	2.475929960137977781e-01
2.228412256267409408e-01	6.208248234708636737e+00	1.383453645617523486e+00	2.475552721519221899e-01
2.251454591449531806e-01	6.214536660370534982e+00	1.399174709772267988e+00	2.475176519433102962e-01
2.274450341167551237e-01	6.220825086032432338e+00	1.414895773927012712e+00	2.474801349591212729e-01
2.297399646553900388e-01	6.227113511694330583e+00	1.430616838081757214e+00	2.474427207728904232e-01
2.320302648171500559e-01	6.233401937356227940e+00	1.446337902236501716e+00	2.474054089605128570e-01
2.343159486016628823e-01	6.239690363018126185e+00	1.462058966391246440e+00	2.473681991002269209e-01
2.365970299521771847e-01	6.245978788680023541e+00	1.477780030545990941e+00	2.473310907725979613e-01
2.388735227558461127e-01	6.252267214341921786e+00	1.493501094700735665e+00	2.472940835605023091e-01
2.411454408440090180e-01	6.258555640003820031e+00	1.509222158855480167e+00	2.472571770491111265e-01
2.434127979924717577e-01	6.264844065665717388e+00	1.524943223010224669e+00	2.472203708258746968e-01
2.456756079217848887e-01	6.271132491327615632e+00	1.540664287164969393e+00	2.471836644805065486e-01
2.479338842975206403e-01	6.277420916989512989e+00	1.556385351319713894e+00	2.471470576049679957e-01
2.501876407305478889e-01	6.283709342651411234e+00	1.572106415474458618e+00	2.471105497934526218e-01
2.524368907773056891e-01	6.289997768313308590e+00	1.587827479629203120e+00	2.470741406423709319e-01
2.546816479400748623e-01	6.296286193975206835e+00	1.603548543783947622e+00	2.470378297503351417e-01
2.569219256672486962e-01	6.302574619637104192e+00	1.619269607938692346e+00	2.470016167181441069e-01
2.591577373536007589e-01	6.308863045299002437e+00	1.634990672093436626e+00	2.469655011487684459e-01
2.613890963405526291e-01	6.315151470960899793e+00	1.650711736248181349e+00	2.469294826473354132e-01
2.636160159164386840e-01	6.321439896622798038e+00	1.666432800402926073e+00	2.468935608211146049e-01
2.658385093167701663e-01	6.327728322284695395e+00	1.682153864557670353e+00	2.468577352795030266e-01
2.680565897244973628e-01	6.334016747946593640e+00	1.697874928712415077e+00	2.468220056340108548e-01
2.702702702702702298e-01	6.340305173608491884e+00	1.713595992867159801e+00	2.467863714982468371e-01
2.724795640326975188e-01	6.346593599270389241e+00	1.729317057021904303e+00	2.467508324879043036e-01
2.746844840386042930e-01	6.352882024932287486e+00	1.745038121176649026e+00	2.467153882207469007e-01
2.768850432632879999e-01	6.359170450594184842e+00	1.760759185331393528e+00	2.466800383165946298e-01
2.790812546307729902e-01	6.365458876256083087e+00	1.776480249486138030e+00	2.466447823973099140e-01
2.812731310140636487e-01	6.371747301917980444e+00	1.792201313640882754e+00	2.466096200867838872e-01
2.834606852353955819e-01	6.378035727579878689e+00	1.807922377795627256e+00	2.465745510109227379e-01
2.856439300664860848e-01	6.384324153241776045e+00	1.823643441950371757e+00	2.465395747976340257e-01
2.878228782287822751e-01	6.390612578903674290e+00	1.839364506105116481e+00	2.465046910768133870e-01
2.899975423937085073e-01	6.396901004565571647e+00	1.855085570259860983e+00	2.464698994803311005e-01
2.921679351829118421e-01	6.403189430227469892e+00	1.870806634414605707e+00	2.464351996420189872e-01
2.943340691685062405e-01	6.409477855889367248e+00	1.886527698569349987e+00	2.464005911976570595e-01
2.964959568733153139e-01	6.415766281551265493e+00	1.902248762724094489e+00	2.463660737849607540e-01
2.986536107711137977e-01	6.422054707213163738e+00	1.917969826878839434e+00	2.463316470435678585e-01
3.008070432868671928e-01	6.428343132875061094e+00	1.933690891033583936e+00	2.462973106150257718e-01
3.029562667969704082e-01	6.434631558536959339e+00	1.949411955188328660e+00	2.462630641427788203e-01
3.051012936294849598e-01	6.440919984198856696e+00	1.965133019343072940e+00	2.462289072721555727e-01
3.072421360643745047e-01	6.447208409860754941e+00	1.980854083497817664e+00	2.461948396503564340e-01
3.093788063337393757e-01	6.453496835522652297e+00	1.996575147652562610e+00	2.461608609264411274e-01
3.115113166220491170e-01	6.459785261184550542e+00	2.012296211807306889e+00	2.461269707513166205e-01
3.136396790663749101e-01	6.466073686846447899e+00	2.028017275962051613e+00	2.460931687777245802e-01
3.157639057566188345e-01	6.472362112508346144e+00	2.043738340116795893e+00	2.460594546602296040e-01
3.178840087357437394e-01	6.478650538170243500e+00	2.059459404271540617e+00	2.460258280552068966e-01
3.200000000000000067e-01	6.484938963832141745e+00	2.075180468426285341e+00	2.459922886208306958e-01
3.221118914991523141e-01	6.491227389494039102e+00	2.090901532581029620e+00	2.459588360170621713e-01
3.242196951367045665e-01	6.497515815155937347e+00	2.106622596735774344e+00	2.459254699056378224e-01
3.263234227701232726e-01	6.503804240817835591e+00	2.122343660890519068e+00	2.458921899500577657e-01
3.284230862110601445e-01	6.510092666479732948e+00	2.138064725045263792e+00	2.458589958155743549e-01
3.305186972255729216e-01	6.516381092141631193e+00	2.153785789200008072e+00	2.458258871691805236e-01
3.326102675343456383e-01	6.522669517803528549e+00	2.169506853354752796e+00	2.457928636795985444e-01
3.346978088129063389e-01	6.528957943465426794e+00	2.185227917509497519e+00	2.457599250172688432e-01
3.367813326918450700e-01	6.535246369127324151e+00	2.200948981664241799e+00	2.457270708543385085e-01
3.388608507570295414e-01	6.541534794789222396e+00	2.216670045818986523e+00	2.456943008646506055e-01
3.409363745498199538e-01	6.547823220451119752e+00	2.232391109973731247e+00	2.456616147237328240e-01
3.430079155672822733e-01	6.554111646113017997e+00	2.248112174128475527e+00	2.456290121087867095e-01
3.450754852624011715e-01	6.560400071774915354e+00	2.263833238283220251e+00	2.455964926986768104e-01
3.471390950442901357e-01	6.566688497436813599e+00	2.279554302437964974e+00	2.455640561739199923e-01
3.491987562784023003e-01	6.572976923098710955e+00	2.295275366592709254e+00	2.455317022166746410e-01
3.512544802867383353e-01	6.579265348760609200e+00	2.310996430747453978e+00	2.454994305107300601e-01
3.533062783480543922e-01	6.585553774422507445e+00	2.326717494902198702e+00	2.454672407414962010e-01
3.553541616980681606e-01	6.591842200084404801e+00	2.342438559056942982e+00	2.454351325959929497e-01
3.573981415296639819e-01	6.598130625746303046e+00	2.358159623211687705e+00	2.454031057628400236e-01
3.594382289930969088e-01	6.604419051408200403e+00	2.373880687366432429e+00	2.453711599322465353e-01
3.614744351961949320e-01	6.610707477070098648e+00	2.389601751521176709e+00	2.453392947960008619e-01
3.635067712045616517e-01	6.616995902731996004e+00	2.405322815675921433e+00	2.453075100474606252e-01
3.655352480417754513e-01	6.623284328393894249e+00	2.421043879830666157e+00	2.452758053815425610e-01
3.675598766895897818e-01	6.629572754055791606e+00	2.436764943985410881e+00	2.452441804947126380e-01
3.695806680881307260e-01	6.635861179717689851e+00	2.452486008140155160e+00	2.452126350849761494e-01
3.715976331360946738e-01	6.642149605379587207e+00	2.468207072294899884e+00	2.451811688518678867e-01
3.736107826909434992e-01	6.648438031041485452e+00	2.483928136449644608e+00	2.451497814964425093e-01
3.756201275690999042e-01	6.654726456703382809e+00	2.499649200604388888e+00	2.451184727212648851e-01
3.776256785461410970e-01	6.661014882365281053e+00	2.515370264759133612e+00	2.450872422304003762e-01
3.796274463569912494e-01	6.667303308027179298e+00	2.531091328913878336e+00	2.450560897294055684e-01
3.816254416961130103e-01	6.673591733689076655e+00	2.546812393068622615e+00	2.450250149253185294e-01
3.836196752176982416e-01	6.679880159350974900e+00	2.562533457223367339e+00	2.449940175266498710e-01
3.856101575358570344e-01	6.686168585012872256e+00	2.578254521378112063e+00	2.449630972433730902e-01
3.875968992248061129e-01	6.692457010674770501e+00	2.593975585532856343e+00	2.449322537869155769e-01
3.895799108190565185e-01	6.698745436336667858e+00	2.609696649687601067e+00	2.449014868701493430e-01
3.915592028135990166e-01	6.705033861998566103e+00	2.625417713842345790e+00	2.448707962073820299e-01
3.935347856640900033e-01	6.711322287660463459e+00	2.641138777997090514e+00	2.448401815143478877e-01
3.955066697870348036e-01	6.717610713322361704e+00	2.656859842151834794e+00	2.448096425081988103e-01
3.974748655599719682e-01	6.723899138984259061e+00	2.672580906306579518e+00	2.447791789074954538e-01
3.994393833216537959e-01	6.730187564646157306e+00	2.688301970461324242e+00	2.447487904321984931e-01
4.014002333722286875e-01	6.736475990308054662e+00	2.704023034616068522e+00	2.447184768036598790e-01
4.033574259734203360e-01	6.742764415969952907e+00	2.719744098770813245e+00	2.446882377446140677e-01
4.053109713487071941e-01	6.749052841631851152e+00	2.735465162925557969e+00	2.446580729791694997e-01
4.072608796835000544e-01	6.755341267293748508e+00	2.751186227080302249e+00	2.446279822328001619e-01
4.092071611253196295e-01	6.761629692955646753e+00	2.766907291235046973e+00	2.445979652323367892e-01
4.111498257839721338e-01	6.767918118617544110e+00	2.782628355389791697e+00	2.445680217059587880e-01
4.130888837317242546e-01	6.774206544279442355e+00	2.798349419544535976e+00	2.445381513831857423e-01
4.150243450034778459e-01	6.780494969941339711e+00	2.814070483699280700e+00	2.445083539948691154e-01
4.169562195969422902e-01	6.786783395603237956e+00	2.829791547854025424e+00	2.444786292731840616e-01
4.188845174728071941e-01	6.793071821265135313e+00	2.845512612008769704e+00	2.444489769516211275e-01
4.208092485549132511e-01	6.799360246927033558e+00	2.861233676163514428e+00	2.444193967649783972e-01
4.227304227304227169e-01	6.805648672588930914e+00	2.876954740318259152e+00	2.443898884493532486e-01
4.246480498499883849e-01	6.811937098250829159e+00	2.892675804473003431e+00	2.443604517421344158e-01
4.265621397279225069e-01	6.818225523912726516e+00	2.908396868627748155e+00	2.443310863819940781e-01
4.284727021423634929e-01	6.824513949574624760e+00	2.924117932782492879e+00	2.443017921088799782e-01
4.303797468354430000e-01	6.830802375236523005e+00	2.939838996937237603e+00	2.442725686640076499e-01
4.322832835134513552e-01	6.837090800898420362e+00	2.955560061091981883e+00	2.442434157898526192e-01
4.341833218470020350e-01	6.843379226560318607e+00	2.971281125246726607e+00	2.442143332301426883e-01
4.360798714711958124e-01	6.849667652222215963e+00	2.987002189401471330e+00	2.441853207298504413e-01
4.379729419857830153e-01	6.855956077884114208e+00	3.002723253556215610e+00	2.441563780351853619e-01
4.398625429553264521e-01	6.862244503546011565e+00	3.018444317710960334e+00	2.441275048935867276e-01
4.417486839093613948e-01	6.868532929207909810e+00	3.034165381865705058e+00	2.440987010537157276e-01
4.436313743425565614e-01	6.874821354869807166e+00	3.049886446020449338e+00	2.440699662654483570e-01
4.455106237148731552e-01	6.881109780531705411e+00	3.065607510175194061e+00	2.440413002798678399e-01
4.473864414517232935e-01	6.887398206193603656e+00	3.081328574329938785e+00	2.440127028492574124e-01
4.492588369441276597e-01	6.893686631855501012e+00	3.097049638484683065e+00	2.439841737270931066e-01
4.511278195488721554e-01	6.899975057517398369e+00	3.112770702639427789e+00	2.439557126680364785e-01
4.529933985886637759e-01	6.906263483179296614e+00	3.128491766794172513e+00	2.439273194279274193e-01
4.549935542579813808e-01	6.910455766953894852e+00	3.144212830948917237e+00	-2.236728547119812283e-02
4.576850094876659947e-01	6.904167341291997495e+00	3.159933895103661516e+00	-2.231372560695606133e-02
4.603813720276532795e-01	6.897878915630099250e+00	3.175654959258406240e+00	-2.226007203678688484e-02
4.630826553113831512e-01	6.891590489968201894e+00	3.191376023413150964e+00	-2.220632459074779394e-02
4.657888728213714358e-01	6.885302064306303649e+00	3.207097087567895244e+00	-2.215248309883022237e-02
4.685000380894339678e-01	6.879013638644406292e+00	3.222818151722639968e+00	-2.209854739096240445e-02
4.712161646969119655e-01	6.872725212982508047e+00	3.238539215877384692e+00	-2.204451729701204302e-02
4.739372662748987941e-01	6.866436787320610691e+00	3.254260280032128971e+00	-2.199039264678917874e-02
4.766633565044686716e-01	6.860148361658712446e+00	3.269981344186873695e+00	-2.193617327004871581e-02
4.793944491169049305e-01	6.853859935996815089e+00	3.285702408341618419e+00	-2.188185899649349939e-02
4.821305578939312220e-01	6.847571510334916844e+00	3.301423472496362699e+00	-2.182744965577679622e-02
4.848716966679432749e-01	6.841283084673019488e+00	3.317144536651107423e+00	-2.177294507750530267e-02
4.876178793222418206e-01	6.834994659011121243e+00	3.332865600805852146e+00	-2.171834509124212845e-02
4.903691197912669608e-01	6.828706233349222998e+00	3.348586664960596426e+00	-2.166364952650936745e-02
4.931254320608341457e-01	6.822417807687325642e+00	3.364307729115341150e+00	-2.160885821279138683e-02
4.958868301683708735e-01	6.816129382025427397e+00	3.380028793270085874e+00	-2.155397097953752616e-02
4.986533282031549996e-01	6.809840956363530040e+00	3.395749857424830154e+00	-2.149898765616518881e-02
5.014249403065547117e-01	6.803552530701631795e+00	3.411470921579574878e+00	-2.144390807206278393e-02
5.042016806722688926e-01	6.797264105039734439e+00	3.427191985734319601e+00	-2.138873205659281435e-02
5.069835635465699264e-01	6.790975679377836194e+00	3.442913049889063881e+00	-2.133345943909517248e-02
5.097706032285470590e-01	6.784687253715938837e+00	3.458634114043808605e+00	-2.127809004888967653e-02
5.125628140703517577e-01	6.778398828054040592e+00	3.474355178198553329e+00	-2.122262371527982444e-02
5.153602104774432924e-01	6.772110402392143236e+00	3.490076242353298053e+00	-2.116706026755553471e-02
5.181628069088374255e-01	6.765821976730244991e+00	3.505797306508042777e+00	-2.111139953499663324e-02
5.209706178773547691e-01	6.759533551068347634e+00	3.521518370662787056e+00	-2.105564134687586131e-02
5.237836579498719169e-01	6.753245125406449390e+00	3.537239434817531780e+00	-2.099978553246227564e-02
5.266019417475726883e-01	6.746956699744552033e+00	3.552960498972276060e+00	-2.094383192102455479e-02
5.294254839462022577e-01	6.740668274082653788e+00	3.568681563127020784e+00	-2.088778034183416329e-02
5.322542992763209524e-01	6.734379848420755543e+00	3.584402627281765952e+00	-2.083163062416879679e-02
5.350884025235609354e-01	6.728091422758858187e+00	3.600123691436509787e+00	-2.077538259731598336e-02
5.379278085288843325e-01	6.721802997096959942e+00	3.615844755591254511e+00	-2.071903609057615045e-02
5.407725321888411374e-01	6.715514571435062585e+00	3.631565819745999235e+00	-2.066259093326634072e-02
5.436225884558306687e-01	6.709226145773164340e+00	3.647286883900743959e+00	-2.060604695472346287e-02
5.464779923383628057e-01	6.702937720111266984e+00	3.663007948055487795e+00	-2.054940398430814968e-02
5.493387589013224437e-01	6.696649294449368739e+00	3.678729012210232963e+00	-2.049266185140814767e-02
5.522049032662331713e-01	6.690360868787471382e+00	3.694450076364977242e+00	-2.043582038544163731e-02
5.550764406115248351e-01	6.684072443125573137e+00	3.710171140519721966e+00	-2.037887941586149013e-02
5.579533861728006583e-01	6.677784017463675781e+00	3.725892204674466690e+00	-2.032183877215817253e-02
5.608357552431073589e-01	6.671495591801777536e+00	3.741613268829211414e+00	-2.026469828386415206e-02
5.637235631732053776e-01	6.665207166139880179e+00	3.757334332983956138e+00	-2.020745778055708930e-02
5.666168253718422143e-01	6.658918740477981935e+00	3.773055397138700418e+00	-2.015011709186394218e-02
5.695155573060259879e-01	6.652630314816083690e+00	3.788776461293445141e+00	-2.009267604746471647e-02
5.724197745013008820e-01	6.646341889154186333e+00	3.804497525448189421e+00	-2.003513447709595260e-02
5.753294925420250339e-01	6.640053463492288088e+00	3.820218589602933701e+00	-1.997749221055513530e-02
5.782447270716485344e-01	6.633765037830390732e+00	3.835939653757678425e+00	-1.991974907770440589e-02
5.811654937929943143e-01	6.627476612168492487e+00	3.851660717912423149e+00	-1.986190490847418097e-02
5.840918084685396972e-01	6.621188186506595130e+00	3.867381782067167872e+00	-1.980395953286761060e-02
5.870236869207002828e-01	6.614899760844696885e+00	3.883102846221912596e+00	-1.974591278096432881e-02
5.899611450321147199e-01	6.608611335182799529e+00	3.898823910376656876e+00	-1.968776448292454406e-02
5.929041987459321428e-01	6.602322909520901284e+00	3.914544974531401600e+00	-1.962951446899342464e-02
5.958528640660998299e-01	6.596034483859003927e+00	3.930266038686145880e+00	-1.957116256950457503e-02
5.988071570576540825e-01	6.589746058197105683e+00	3.945987102840891048e+00	-1.951270861488501110e-02
6.017670938470109920e-01	6.583457632535208326e+00	3.961708166995635327e+00	-1.945415243565867466e-02
6.047326906222610932e-01	6.577169206873310081e+00	3.977429231150379607e+00	-1.939549386245111376e-02
6.077039636334635730e-01	6.570880781211411836e+00	3.993150295305124331e+00	-1.933673272599357312e-02
6.106809291929431449e-01	6.564592355549514480e+00	4.008871359459869055e+00	-1.927786885712753223e-02
6.136636036755892532e-01	6.558303929887616235e+00	4.024592423614613779e+00	-1.921890208680873333e-02
6.166520035191553895e-01	6.552015504225718878e+00	4.040313487769358503e+00	-1.915983224611187558e-02
6.196461452245617396e-01	6.545727078563820633e+00	4.056034551924103226e+00	-1.910065916623497617e-02
6.226460453561983854e-01	6.539438652901923277e+00	4.071755616078847950e+00	-1.904138267850377653e-02
6.256517205422313932e-01	6.533150227240025032e+00	4.087476680233591786e+00	-1.898200261437635664e-02
6.286631874749095683e-01	6.526861801578127675e+00	4.103197744388336510e+00	-1.892251880544774945e-02
6.316804629108735414e-01	6.520573375916229431e+00	4.118918808543081234e+00	-1.886293108345437480e-02
6.347035636714664086e-01	6.514284950254332074e+00	4.134639872697825957e+00	-1.880323928027875097e-02
6.377325066430469258e-01	6.507996524592433829e+00	4.150360936852570681e+00	-1.874344322795437959e-02
6.407673087773031462e-01	6.501708098930535584e+00	4.166082001007315405e+00	-1.868354275867018313e-02
6.438079870915690561e-01	6.495419673268638228e+00	4.181803065162059241e+00	-1.862353770477551823e-02
6.468545586691430982e-01	6.489131247606740871e+00	4.197524129316803965e+00	-1.856342789878478311e-02
6.499070406596070271e-01	6.482842821944842626e+00	4.213245193471548689e+00	-1.850321317338246563e-02
6.529654502791487625e-01	6.476554396282944381e+00	4.228966257626293412e+00	-1.844289336142793459e-02
6.560298048108852420e-01	6.470265970621047025e+00	4.244687321781038136e+00	-1.838246829596037329e-02
6.591001216051884937e-01	6.463977544959148780e+00	4.260408385935782860e+00	-1.832193781020392126e-02
6.621764180800129296e-01	6.457689119297251423e+00	4.276129450090527584e+00	-1.826130173757243083e-02
6.652587117212248602e-01	6.451400693635353178e+00	4.291850514245271420e+00	-1.820055991167481013e-02
6.683470200829334518e-01	6.445112267973455822e+00	4.307571578400016143e+00	-1.813971216632002947e-02
6.714413607878244594e-01	6.438823842311557577e+00	4.323292642554760867e+00	-1.807875833552220063e-02
6.745417515274948483e-01	6.432535416649660220e+00	4.339013706709505591e+00	-1.801769825350598916e-02
6.776482100627905236e-01	6.426246990987761976e+00	4.354734770864250315e+00	-1.795653175471173188e-02
6.807607542241450593e-01	6.419958565325863731e+00	4.370455835018995039e+00	-1.789525867380052995e-02
6.838794019119207590e-01	6.413670139663966374e+00	4.386176899173738875e+00	-1.783387884566052517e-02
6.870041710967529358e-01	6.407381714002069018e+00	4.401897963328483598e+00	-1.777239210541062611e-02
6.901350798198935266e-01	6.401093288340170773e+00	4.417619027483228322e+00	-1.771079828840753032e-02
6.932721461935589247e-01	6.394804862678272528e+00	4.433340091637973046e+00	-1.764909723025045313e-02
6.964153884012795892e-01	6.388516437016375171e+00	4.449061155792717770e+00	-1.758728876678675515e-02
6.995648246982510976e-01	6.382228011354476926e+00	4.464782219947462494e+00	-1.752537273411762520e-02
7.027204734116871965e-01	6.375939585692579570e+00	4.480503284102206329e+00	-1.746334896860347180e-02
7.058823529411764053e-01	6.369651160030681325e+00	4.496224348256951053e+00	-1.740121730687003640e-02
7.090504817590380648e-01	6.363362734368783968e+00	4.511945412411695777e+00	-1.733897758581367382e-02
7.122248784106833819e-01	6.357074308706885724e+00	4.527666476566440501e+00	-1.727662964260720177e-02
7.154055615149763625e-01	6.350785883044988367e+00	4.543387540721185225e+00	-1.721417331470601053e-02
7.185925497645989646e-01	6.344497457383090122e+00	4.559108604875929949e+00	-1.715160843985341285e-02
7.217858619264159170e-01	6.338209031721191877e+00	4.574829669030674673e+00	-1.708893485608743712e-02
7.249855168418437579e-01	6.331920606059294521e+00	4.590550733185418508e+00	-1.702615240174549724e-02
7.281915334272220930e-01	6.325632180397397164e+00	4.606271797340163232e+00	-1.696326091547169582e-02
7.314039306741851876e-01	6.319343754735498919e+00	4.621992861494907956e+00	-1.690026023622152526e-02
7.346227276500373327e-01	6.313055329073600674e+00	4.637713925649652680e+00	-1.683715020327111039e-02
7.378479434981304319e-01	6.306766903411703318e+00	4.653434989804397404e+00	-1.677393065621772192e-02
7.410795974382433648e-01	6.300478477749805073e+00	4.669156053959142127e+00	-1.671060143499127765e-02
7.443177087669634595e-01	6.294190052087907716e+00	4.684877118113885963e+00	-1.664716237983718955e-02
7.475622968580714067e-01	6.287901626426009472e+00	4.700598182268630687e+00	-1.658361333142275088e-02
7.508133811629263965e-01	6.281613200764112115e+00	4.716319246423375411e+00	-1.651995413066164112e-02
7.540709812108559174e-01	6.275324775102213870e+00	4.732040310578120135e+00	-1.645618461886531880e-02
7.573351166095459996e-01	6.269036349440316513e+00	4.747761374732864859e+00	-1.639230463773462543e-02
7.606058070454355668e-01	6.262747923778418269e+00	4.763482438887609582e+00	-1.632831402931580328e-02
7.638830722841106757e-01	6.256459498116520912e+00	4.779203503042353418e+00	-1.626421263600236547e-02
7.671669321707049738e-01	6.250171072454622667e+00	4.794924567197098142e+00	-1.620000030064560129e-02
7.704574066302978252e-01	6.243882646792725311e+00	4.810645631351842866e+00	-1.613567686639097790e-02
7.737545156683188763e-01	6.237594221130827066e+00	4.826366695506587590e+00	-1.607124217685814913e-02
7.770582793709528424e-01	6.231305795468928821e+00	4.842087759661332313e+00	-1.600669607605508318e-02
7.803687179055475154e-01	6.225017369807031464e+00	4.857808823816077037e+00	-1.594203840833329638e-02
7.836858515210247678e-01	6.218728944145133219e+00	4.873529887970821761e+00	-1.587726901855566683e-02
7.870097005482916686e-01	6.212440518483235863e+00	4.889250952125565597e+00	-1.581238775193248569e-02
7.903402854006585931e-01	6.206152092821337618e+00	4.904972016280310321e+00	-1.574739445416629621e-02
7.936776265742540026e-01	6.199863667159440261e+00	4.920693080435055045e+00	-1.568228897135320876e-02
7.970217446484473278e-01	6.193575241497542017e+00	4.936414144589799768e+00	-1.561707115003049644e-02
8.003726602862707429e-01	6.187286815835644660e+00	4.952135208744544492e+00	-1.555174083723124580e-02
8.037303942348452690e-01	6.180998390173746415e+00	4.967856272899289216e+00	-1.548629788038266737e-02
8.070949673258082102e-01	6.174709964511849059e+00	4.983577337054033052e+00	-1.542074212743939701e-02
8.104664004757453633e-01	6.168421538849950814e+00	4.999298401208777776e+00	-1.535507342683199022e-02
8.138447146866228943e-01	6.162133113188053457e+00	5.015019465363522500e+00	-1.528929162739752629e-02
8.172299310462245447e-01	6.155844687526155212e+00	5.030740529518267223e+00	-1.522339657850661603e-02
8.206220707285897253e-01	6.149556261864256967e+00	5.046461593673011947e+00	-1.515738813008231899e-02
8.240211549944552738e-01	6.143267836202359611e+00	5.062182657827756671e+00	-1.509126613243274781e-02
8.274272051917002102e-01	6.136979410540461366e+00	5.077903721982501395e+00	-1.502503043651257086e-02
8.308402427557909364e-01	6.130690984878564009e+00	5.093624786137245231e+00	-1.495868089365300080e-02
8.342602892102335410e-01	6.124402559216665765e+00	5.109345850291989954e+00	-1.489221735582447852e-02
8.376873661670234394e-01	6.118114133554768408e+00	5.125066914446734678e+00	-1.482563967548564988e-02
8.411214953271027861e-01	6.111825707892870163e+00	5.140787978601479402e+00	-1.475894770565706372e-02
8.445626984808169979e-01	6.105537282230972806e+00	5.156509042756224126e+00	-1.469214129986229009e-02
8.480109975083770513e-01	6.099248856569074562e+00	5.172230106910968850e+00	-1.462522031223124214e-02
8.514664143803214458e-01	6.092960430907177205e+00	5.187951171065712686e+00	-1.455818459746792415e-02
8.549289711579852735e-01	6.086672005245278960e+00	5.203672235220457409e+00	-1.449103401079583978e-02
8.583986899939669568e-01	6.080383579583381604e+00	5.219393299375202133e+00	-1.442376840808263366e-02
8.618755931326028685e-01	6.074095153921483359e+00	5.235114363529946857e+00	-1.435638764574004127e-02
8.653597029104412863e-01	6.067806728259585114e+00	5.250835427684691581e+00	-1.428889158079024030e-02
8.688510417567216759e-01	6.061518302597687757e+00	5.266556491839436305e+00	-1.422128007088334194e-02
8.723496321938555287e-01	6.055229876935789513e+00	5.282277555994181029e+00	-1.415355297430562903e-02
8.758554968379103078e-01	6.048941451273892156e+00	5.297998620148924864e+00	-1.408571014987394961e-02
8.793686583990980576e-01	6.042653025611993911e+00	5.313719684303669588e+00	-1.401775145715946844e-02
8.828891396822640125e-01	6.036364599950096554e+00	5.329440748458414312e+00	-1.394967675625232231e-02
8.864169635873815345e-01	6.030076174288198310e+00	5.345161812613159036e+00	-1.388148590802450004e-02
8.899521531100478278e-01	6.023787748626300953e+00	5.360882876767903760e+00	-1.381317877388949303e-02
8.934947313419837611e-01	6.017499322964402708e+00	5.376603940922648484e+00	-1.374475521601137978e-02
8.970447214715366879e-01	6.011210897302505352e+00	5.392325005077392319e+00	-1.367621509718655939e-02
9.006021467841870409e-01	6.004922471640607107e+00	5.408046069232137043e+00	-1.360755828090191161e-02
9.041670306630557041e-01	5.998634045978709750e+00	5.423767133386881767e+00	-1.353878463136552225e-02
9.077393965894183792e-01	5.992345620316811505e+00	5.439488197541626491e+00	-1.346989401346820013e-02
9.113192681432198405e-01	5.986057194654913260e+00	5.455209261696371215e+00	-1.340088629281307661e-02
9.149066690035929650e-01	5.979768768993015904e+00	5.470930325851115938e+00	-1.333176133573560178e-02
9.185016229493813134e-01	5.973480343331118547e+00	5.486651390005859774e+00	-1.326251900929962917e-02
9.221041538596643772e-01	5.967191917669220302e+00	5.502372454160604498e+00	-1.319315918130974791e-02
9.257142857142857117e-01	5.960903492007322058e+00	5.518093518315349222e+00	-1.312368172032325232e-02
9.293320425943851770e-01	5.954615066345424701e+00	5.533814582470093946e+00	-1.305408649565456373e-02
9.329574486829353974e-01	5.948326640683526456e+00	5.549535646624838670e+00	-1.298437337738555554e-02
9.365905282652789987e-01	5.942038215021629100e+00	5.565256710779583393e+00	-1.291454223639837244e-02
9.402313057296725063e-01	5.935749789359730855e+00	5.580977774934328117e+00	-1.284459294431758783e-02
9.438798055678301324e-01	5.929461363697833498e+00	5.596698839089071953e+00	-1.277452537364926095e-02
9.475360523754754460e-01	5.923172938035935253e+00	5.612419903243816677e+00	-1.270433939760237316e-02
9.512000708528914883e-01	5.916884512374037897e+00	5.628140967398561401e+00	-1.263403489028865935e-02
9.548718858054791037e-01	5.910596086712139652e+00	5.643862031553306124e+00	-1.256361172661086059e-02
9.585515221443152711e-01	5.904307661050241407e+00	5.659583095708050848e+00	-1.249306978231732798e-02
9.622390048867169865e-01	5.898019235388344050e+00	5.675304159862795572e+00	-1.242240893400773510e-02
9.659343591568084753e-01	5.891730809726446694e+00	5.691025224017539408e+00	-1.235162905914347076e-02
9.696376101860919583e-01	5.885442384064548449e+00	5.706746288172284132e+00	-1.228073003604270540e-02
9.733487833140207490e-01	5.879153958402650204e+00	5.722467352327028856e+00	-1.220971174393718252e-02
9.770679039885784567e-01	5.872865532740752847e+00	5.738188416481773579e+00	-1.213857406290462689e-02
9.807949977668601882e-01	5.866577107078854603e+00	5.753909480636518303e+00	-1.206731687394733098e-02
9.845300903156576355e-01	5.860288681416957246e+00	5.769630544791263027e+00	-1.199594005897668125e-02
9.882732074120489374e-01	5.854000255755059001e+00	5.785351608946006863e+00	-1.192444350080566762e-02
9.920243749439912051e-01	5.847711830093161645e+00	5.801072673100751587e+00	-1.185282708326044349e-02
9.957836189109176006e-01	5.841423404431263400e+00	5.816793737255496310e+00	-1.178109069099755879e-02
9.995509654243375230e-01	5.835134978769366043e+00	5.832514801410241034e+00	-1.170923420969166399e-02
1.003326440708441902e+00	5.828846553107467798e+00	5.848235865564985758e+00	-1.163725752597234882e-02
1.007110071100711046e+00	5.822558127445569554e+00	5.863956929719730482e+00	-1.156516052744784376e-02
1.010901883052527150e+00	5.816269701783672197e+00	5.879677993874474318e+00	-1.149294310271727418e-02
1.014701903129791472e+00	5.809981276121774840e+00	5.895399058029219042e+00	-1.142060514136171087e-02
1.018510158013543832e+00	5.803692850459876595e+00	5.911120122183963765e+00	-1.134814653400105511e-02
1.022326674500587451e+00	5.797404424797978351e+00	5.926841186338708489e+00	-1.127556717224335696e-02
1.026151479504117114e+00	5.791115999136080994e+00	5.942562250493453213e+00	-1.120286694873902020e-02
1.029984600054352661e+00	5.784827573474182749e+00	5.958283314648197937e+00	-1.113004575722547317e-02
1.033826063299174702e+00	5.778539147812285393e+00	5.974004378802942661e+00	-1.105710349242182075e-02
1.037675896504766104e+00	5.772250722150387148e+00	5.989725442957686496e+00	-1.098404005017156355e-02
1.041534127056257253e+00	5.765962296488489791e+00	6.005446507112431220e+00	-1.091085532737286028e-02
1.045400782458374866e+00	5.759673870826591546e+00	6.021167571267175944e+00	-1.083754922202025302e-02
1.049275890336095918e+00	5.753385445164694190e+00	6.036888635421919780e+00	-1.076412163321961539e-02
1.053159478435305774e+00	5.747097019502795945e+00	6.052609699576664504e+00	-1.069057246117665304e-02
1.057051574623459667e+00	5.740808593840897700e+00	6.068330763731410116e+00	-1.061690160721496558e-02
1.060952206890249494e+00	5.734520168179000343e+00	6.084051827886154840e+00	-1.054310897386722193e-02
1.064861403348275282e+00	5.728231742517102987e+00	6.099772892040898675e+00	-1.046919446471808283e-02
1.068779192233720865e+00	5.721943316855204742e+00	6.115493956195643399e+00	-1.039515798456805765e-02
1.072705601907032236e+00	5.715654891193306497e+00	6.131215020350389011e+00	-1.032099943939744115e-02
1.076640660853602549e+00	5.709366465531409141e+00	6.146936084505133735e+00	-1.024671873635709177e-02
1.080584397684462017e+00	5.703078039869510896e+00	6.162657148659877571e+00	-1.017231578381420226e-02
1.084536841136969798e+00	5.696789614207613539e+00	6.178378212814622295e+00	-1.009779049133736548e-02
1.088498020075513217e+00	5.690501188545715294e+00	6.194099276969366130e+00	-1.002314276972697711e-02
1.092467963492209648e+00	5.684212762883817938e+00	6.209820341124110854e+00	-9.948372531012729045e-03
1.096446700507614169e+00	5.677924337221919693e+00	6.225541405278855578e+00	-9.873479688513877098e-03
1.100434260371430994e+00	5.671635911560022336e+00	6.241262469433600302e+00	-9.798464156755870222e-03
1.104430672463231788e+00	5.665347485898124091e+00	6.256983533588345026e+00	-9.723325851578293669e-03
1.108435966293175312e+00	5.659059060236225847e+00	6.272704597743089749e+00	-9.648064690130854840e-03
1.111625752663270017e+00	5.656962918348926728e+00	6.288425661897834473e+00	2.348064187019668625e-01
1.113167391505505588e+00	5.663251344010824084e+00	6.304146726052577421e+00	2.347869831494748816e-01
1.114705610500046129e+00	5.669539769672722329e+00	6.319867790207323033e+00	2.347675987849237034e-01
1.116240421013756645e+00	5.675828195334620574e+00	6.335588854362067757e+00	2.347482654061752161e-01
1.117771834363183725e+00	5.682116620996517931e+00	6.351309918516813369e+00	2.347289828121554567e-01
1.119299861814831765e+00	5.688405046658416175e+00	6.367030982671557204e+00	2.347097508028476165e-01
1.120824514585442300e+00	5.694693472320313532e+00	6.382752046826301928e+00	2.346905691792849358e-01
1.122345803842264678e+00	5.700981897982211777e+00	6.398473110981044876e+00	2.346714377435440979e-01
1.123863740703332947e+00	5.707270323644109133e+00	6.414194175135790488e+00	2.346523562987380684e-01
1.125378336237732757e+00	5.713558749306007378e+00	6.429915239290536100e+00	2.346333246490095725e-01
1.126889601465872692e+00	5.719847174967904735e+00	6.445636303445279935e+00	2.346143425995242393e-01
1.128397547359750952e+00	5.726135600629802980e+00	6.461357367600023771e+00	2.345954099564638851e-01
1.129902184843221358e+00	5.732424026291701225e+00	6.477078431754769383e+00	2.345765265270200184e-01
1.131403524792256254e+00	5.738712451953598581e+00	6.492799495909513219e+00	2.345576921193871789e-01
1.132901578035209411e+00	5.745000877615495938e+00	6.508520560064257943e+00	2.345389065427564146e-01
1.134396355353075148e+00	5.751289303277394183e+00	6.524241624219002667e+00	2.345201696073087871e-01
1.135887867479748792e+00	5.757577728939292427e+00	6.539962688373748279e+00	2.345014811242090436e-01
1.137376125102282032e+00	5.763866154601189784e+00	6.555683752528492114e+00	2.344828409055992047e-01
1.138861138861138711e+00	5.770154580263088029e+00	6.571404816683235950e+00	2.344642487645921813e-01
1.140342919350449069e+00	5.776443005924985385e+00	6.587125880837981562e+00	2.344457045152655572e-01
1.141821477118259986e+00	5.782731431586883630e+00	6.602846944992725398e+00	2.344272079726553437e-01
1.143296822666787449e+00	5.789019857248780987e+00	6.618568009147471010e+00	2.344087589527499016e-01
1.144768966452663017e+00	5.795308282910679232e+00	6.634289073302215733e+00	2.343903572724836404e-01
1.146237918887182738e+00	5.801596708572576588e+00	6.650010137456959569e+00	2.343720027497310232e-01
1.147703690336551396e+00	5.807885134234474833e+00	6.665731201611704293e+00	2.343536952033005993e-01
1.149166291122126982e+00	5.814173559896373078e+00	6.681452265766449017e+00	2.343354344529288702e-01
1.150625731520662498e+00	5.820461985558270435e+00	6.697173329921192853e+00	2.343172203192745440e-01
1.152082021764547104e+00	5.826750411220167791e+00	6.712894394075937576e+00	2.342990526239124016e-01
1.153535172042044588e+00	5.833038836882066036e+00	6.728615458230681412e+00	2.342809311893276625e-01
1.154985192497532065e+00	5.839327262543964281e+00	6.744336522385427912e+00	2.342628558389100724e-01
1.156432093231734681e+00	5.845615688205861638e+00	6.760057586540171748e+00	2.342448263969480748e-01
1.157875884301960978e+00	5.851904113867759882e+00	6.775778650694915584e+00	2.342268426886233157e-01
1.159316575722336484e+00	5.858192539529657239e+00	6.791499714849660307e+00	2.342089045400047309e-01
1.160754177464033532e+00	5.864480965191555484e+00	6.807220779004405031e+00	2.341910117780430511e-01
1.162188699455503071e+00	5.870769390853452840e+00	6.822941843159150643e+00	2.341731642305651673e-01
1.163620151582701601e+00	5.877057816515351085e+00	6.838662907313894479e+00	2.341553617262685794e-01
1.165048543689320537e+00	5.883346242177248442e+00	6.854383971468640091e+00	2.341376040947160120e-01
1.166473885577008707e+00	5.889634667839146687e+00	6.870105035623384815e+00	2.341198911663297244e-01
1.167896187005599495e+00	5.895923093501044931e+00	6.885826099778128651e+00	2.341022227723862648e-01
1.169315457693332005e+00	5.902211519162942288e+00	6.901547163932872486e+00	2.340845987450111132e-01
1.170731707317073100e+00	5.908499944824839645e+00	6.917268228087616322e+00	2.340670189171731586e-01
1.172144945512536562e+00	5.914788370486737890e+00	6.932989292242361934e+00	2.340494831226795913e-01
1.173555181874502029e+00	5.921076796148636134e+00	6.948710356397106658e+00	2.340319911961706301e-01
1.174962425957033041e+00	5.927365221810533491e+00	6.964431420551851382e+00	2.340145429731141646e-01
1.176366687273690648e+00	5.933653647472431736e+00	6.980152484706596105e+00	2.339971382898006214e-01
1.177767975297750347e+00	5.939942073134329092e+00	6.995873548861340829e+00	2.339797769833379948e-01
1.179166299462412804e+00	5.946230498796227337e+00	7.011594613016084665e+00	2.339624588916464909e-01
1.180561669161017679e+00	5.952518924458124694e+00	7.027315677170829389e+00	2.339451838534536698e-01
1.181954093747251688e+00	5.958807350120022939e+00	7.043036741325574113e+00	2.339279517082892279e-01
1.183343582535359761e+00	5.965095775781920295e+00	7.058757805480318837e+00	2.339107622964802791e-01
1.184730144800351104e+00	5.971384201443818540e+00	7.074478869635064449e+00	2.338936154591461369e-01
1.186113789778206362e+00	5.977672627105716785e+00	7.090199933789808284e+00	2.338765110381934853e-01
1.187494526666082795e+00	5.983961052767614142e+00	7.105920997944552120e+00	2.338594488763116319e-01
1.188872364622517663e+00	5.990249478429511498e+00	7.121642062099296844e+00	2.338424288169674015e-01
1.190247312767630739e+00	5.996537904091409743e+00	7.137363126254040679e+00	2.338254507044006669e-01
1.191619380183325916e+00	6.002826329753307988e+00	7.153084190408786291e+00	2.338085143836192981e-01
1.192988575913490834e+00	6.009114755415205344e+00	7.168805254563531015e+00	2.337916197003944707e-01
1.194354908964195383e+00	6.015403181077103589e+00	7.184526318718275739e+00	2.337747665012561982e-01
1.195718388303889990e+00	6.021691606739000946e+00	7.200247382873019575e+00	2.337579546334883351e-01
1.197079022863600573e+00	6.027980032400899191e+00	7.215968447027763411e+00	2.337411839451241924e-01
1.198436821537125496e+00	6.034268458062796547e+00	7.231689511182509023e+00	2.337244542849418183e-01
1.199791793181226529e+00	6.040556883724694792e+00	7.247410575337252858e+00	2.337077655024595302e-01
1.201143946615824687e+00	6.046845309386592149e+00	7.263131639491998470e+00	2.336911174479312792e-01
1.202493290624188305e+00	6.053133735048490394e+00	7.278852703646743194e+00	2.336745099723422370e-01
1.203839833953126215e+00	6.059422160710388638e+00	7.294573767801487918e+00	2.336579429274042718e-01
1.205183585313174932e+00	6.065710586372285995e+00	7.310294831956232642e+00	2.336414161655515909e-01
1.206524553378786502e+00	6.071999012034183352e+00	7.326015896110975589e+00	2.336249295399362158e-01
1.207862746788516128e+00	6.078287437696081597e+00	7.341736960265720313e+00	2.336084829044238753e-01
1.209198174145207139e+00	6.084575863357979841e+00	7.357458024420466813e+00	2.335920761135893420e-01
1.210530844016174834e+00	6.090864289019877198e+00	7.373179088575210649e+00	2.335757090227123245e-01
1.211860764933390566e+00	6.097152714681775443e+00	7.388900152729955373e+00	2.335593814877732211e-01
1.213187945393663592e+00	6.103441140343672799e+00	7.404621216884699209e+00	2.335430933654487895e-01
1.214512393858821371e+00	6.109729566005571044e+00	7.420342281039443932e+00	2.335268445131079285e-01
1.215834118755890758e+00	6.116017991667468401e+00	7.436063345194189544e+00	2.335106347888076250e-01
1.217153128477274526e+00	6.122306417329366646e+00	7.451784409348932492e+00	2.334944640512886249e-01
1.218469431380932111e+00	6.128594842991264002e+00	7.467505473503678104e+00	2.334783321599715189e-01
1.219783035790552583e+00	6.134883268653162247e+00	7.483226537658422828e+00	2.334622389749524962e-01
1.221093949995733396e+00	6.141171694315059604e+00	7.498947601813166663e+00	2.334461843569992923e-01
1.222402182252152247e+00	6.147460119976957849e+00	7.514668665967911387e+00	2.334301681675473306e-01
1.223707740781742270e+00	6.153748545638855205e+00	7.530389730122656111e+00	2.334141902686954761e-01
1.225010633772862567e+00	6.160036971300753450e+00	7.546110794277400835e+00	2.333982505232022053e-01
1.226310869380470736e+00	6.166325396962651695e+00	7.561831858432145559e+00	2.333823487944817476e-01
1.227608455726292513e+00	6.172613822624549051e+00	7.577552922586890283e+00	2.333664849465999780e-01
1.228903400898990750e+00	6.178902248286447296e+00	7.593273986741635007e+00	2.333506588442706420e-01
1.230195712954333498e+00	6.185190673948344653e+00	7.608995050896377954e+00	2.333348703528514145e-01
1.231485399915361656e+00	6.191479099610242898e+00	7.624716115051123566e+00	2.333191193383402362e-01
1.232772469772554391e+00	6.197767525272140254e+00	7.640437179205869178e+00	2.333034056673713164e-01
1.234056930483993453e+00	6.204055950934038499e+00	7.656158243360613014e+00	2.332877292072115527e-01
1.235338789975529483e+00	6.210344376595935856e+00	7.671879307515357738e+00	2.332720898257565068e-01
1.236618056140942334e+00	6.216632802257834101e+00	7.687600371670101573e+00	2.332564873915269898e-01
1.237894736842105159e+00	6.222921227919731457e+00	7.703321435824846297e+00	2.332409217736651497e-01
1.239168839909144282e+00	6.229209653581629702e+00	7.719042499979591021e+00	2.332253928419308620e-01
1.240440373140600183e+00	6.235498079243527059e+00	7.734763564134336633e+00	2.332099004666981501e-01
1.241709344303584928e+00	6.241786504905425303e+00	7.750484628289080469e+00	2.331944445189514936e-01
1.242975761133942703e+00	6.248074930567323548e+00	7.766205692443825193e+00	2.331790248702822199e-01
1.244239631336405472e+00	6.254363356229220905e+00	7.781926756598569028e+00	2.331636413928850071e-01
1.245500962584749294e+00	6.260651781891118262e+00	7.797647820753313752e+00	2.331482939595542758e-01
1.246759762521949977e+00	6.266940207553016506e+00	7.813368884908058476e+00	2.331329824436807197e-01
1.248016038760337398e+00	6.273228633214914751e+00	7.829089949062803200e+00	2.331177067192477803e-01
1.249269798881749161e+00	6.279517058876812108e+00	7.844811013217547924e+00	2.331024666608282336e-01
1.250521050437682247e+00	6.285805484538710353e+00	7.860532077372292648e+00	2.330872621435806646e-01
1.251769800949446232e+00	6.292093910200607709e+00	7.876253141527037371e+00	2.330720930432460813e-01
1.253016057908311831e+00	6.298382335862505954e+00	7.891974205681782095e+00	2.330569592361445008e-01
1.254259828775662777e+00	6.304670761524403311e+00	7.907695269836525931e+00	2.330418605991717296e-01
1.255501120983143704e+00	6.310959187186301556e+00	7.923416333991270655e+00	2.330267970097956720e-01
1.256739941932808025e+00	6.317247612848198912e+00	7.939137398146015379e+00	2.330117683460534717e-01
1.257976298997265152e+00	6.323536038510097157e+00	7.954858462300759214e+00	2.329967744865477364e-01
1.259210199519827711e+00	6.329824464171995402e+00	7.970579526455504826e+00	2.329818153104436240e-01
1.260441650814655645e+00	6.336112889833892758e+00	7.986300590610250438e+00	2.329668906974653453e-01
1.261670660166900770e+00	6.342401315495790115e+00	8.002021654764993386e+00	2.329520005278931105e-01
1.262897234832851767e+00	6.348689741157688360e+00	8.017742718919738110e+00	2.329371446825597713e-01
1.264121382040075847e+00	6.354978166819586605e+00	8.033463783074482834e+00	2.329223230428477676e-01
1.265343108987560861e+00	6.361266592481483961e+00	8.049184847229227557e+00	2.329075354906857964e-01
1.266562422845856295e+00	6.367555018143382206e+00	8.064905911383972281e+00	2.328927819085458428e-01
1.267779330757214495e+00	6.373843443805279563e+00	8.080626975538717005e+00	2.328780621794399042e-01
1.268993839835728998e+00	6.380131869467177808e+00	8.096348039693461729e+00	2.328633761869170482e-01
1.270205957167473532e+00	6.386420295129076052e+00	8.112069103848206453e+00	2.328487238150601379e-01
1.271415689810640348e+00	6.392708720790973409e+00	8.127790168002951177e+00	2.328341049484829450e-01
1.272623044795676117e+00	6.398997146452871654e+00	8.143511232157695900e+00	2.328195194723270411e-01
1.273828029125419148e+00	6.405285572114769010e+00	8.159232296312438848e+00	2.328049672722587449e-01
1.275030649775234837e+00	6.411573997776666367e+00	8.174953360467183572e+00	2.327904482344662351e-01
1.276230913693149338e+00	6.417862423438564612e+00	8.190674424621928296e+00	2.327759622456563871e-01
1.277428827799983679e+00	6.424150849100461969e+00	8.206395488776673020e+00	2.327615091930520519e-01
1.278624398989487432e+00	6.430439274762360213e+00	8.222116552931417743e+00	2.327470889643889762e-01
1.279817634128470161e+00	6.436727700424258458e+00	8.237837617086162467e+00	2.327327014479128597e-01
1.281008540056933764e+00	6.443016126086155815e+00	8.253558681240907191e+00	2.327183465323765521e-01
1.282197123588201704e+00	6.449304551748054060e+00	8.269279745395651915e+00	2.327040241070371385e-01
1.283383391509051119e+00	6.455592977409951416e+00	8.285000809550396639e+00	2.326897340616531085e-01
1.284567350579839395e+00	6.461881403071849661e+00	8.300721873705141363e+00	2.326754762864814419e-01
1.285749007534634947e+00	6.468169828733747906e+00	8.316442937859886086e+00	2.326612506722748885e-01
1.286928369081343559e+00	6.474458254395645262e+00	8.332164002014630810e+00	2.326470571102791096e-01
1.288105441901835624e+00	6.480746680057543507e+00	8.347885066169375534e+00	2.326328954922298742e-01
1.289280232652071811e+00	6.487035105719440864e+00	8.363606130324118482e+00	2.326187657103504502e-01
1.290452747962230529e+00	6.493323531381338221e+00	8.379327194478863206e+00	2.326046676573486072e-01
1.291622994436829597e+00	6.499611957043236465e+00	8.395048258633607929e+00	2.325906012264141454e-01
1.292790978654853040e+00	6.505900382705133822e+00	8.410769322788352653e+00	2.325765663112160653e-01
1.293956707169872100e+00	6.512188808367032067e+00	8.426490386943097377e+00	2.325625628058998473e-01
1.295120186510169580e+00	6.518477234028930312e+00	8.442211451097842101e+00	2.325485906050848428e-01
1.296281423178861081e+00	6.524765659690827668e+00	8.457932515252586825e+00	2.325346496038616928e-01
1.297440423654015795e+00	6.531054085352725913e+00	8.473653579407331549e+00	2.325207396977895524e-01
1.298597194388777520e+00	6.537342511014623270e+00	8.489374643562076272e+00	2.325068607828934819e-01
1.299751741811483896e+00	6.543630936676521515e+00	8.505095707716820996e+00	2.324930127556620318e-01
1.300904072325786087e+00	6.549919362338419759e+00	8.520816771871565720e+00	2.324791955130444399e-01
1.302054192310766467e+00	6.556207788000317116e+00	8.536537836026310444e+00	2.324654089524482159e-01
1.303202108121057190e+00	6.562496213662215361e+00	8.552258900181055168e+00	2.324516529717365054e-01
1.304347826086956319e+00	6.568784639324112717e+00	8.567979964335798115e+00	2.324379274692256470e-01
1.305491352514545289e+00	6.575073064986010074e+00	8.583701028490542839e+00	2.324242323436825353e-01
1.306632693685802815e+00	6.581361490647908319e+00	8.599422092645287563e+00	2.324105674943223176e-01
1.307771855858722354e+00	6.587649916309805675e+00	8.615143156800032287e+00	2.323969328208056739e-01
1.308908845267424237e+00	6.593938341971703920e+00	8.630864220954777011e+00	2.323833282232365405e-01
1.310043668122270688e+00	6.600226767633602165e+00	8.646585285109521735e+00	2.323697536021596399e-01
1.311176330609978624e+00	6.606515193295499522e+00	8.662306349264266458e+00	2.323562088585579555e-01
1.312306838893731564e+00	6.612803618957397767e+00	8.678027413419011182e+00	2.323426938938503994e-01
1.313435199113292651e+00	6.619092044619295123e+00	8.693748477573755906e+00	2.323292086098893428e-01
1.314561417385114339e+00	6.625380470281193368e+00	8.709469541728500630e+00	2.323157529089583950e-01
1.315685499802449643e+00	6.631668895943091613e+00	8.725190605883245354e+00	2.323023266937697950e-01
1.316807452435462267e+00	6.637957321604988969e+00	8.740911670037990078e+00	2.322889298674622738e-01
1.317927281331335188e+00	6.644245747266886326e+00	8.756632734192733025e+00	2.322755623335985842e-01
1.319044992514380121e+00	6.650534172928784571e+00	8.772353798347477749e+00	2.322622239961632806e-01
1.320160591986144993e+00	6.656822598590681928e+00	8.788074862502222473e+00	2.322489147595603320e-01
1.321274085725520964e+00	6.663111024252580172e+00	8.803795926656967197e+00	2.322356345286108181e-01
1.322385479688850562e+00	6.669399449914477529e+00	8.819516990811711921e+00	2.322223832085508199e-01
1.323494779810032052e+00	6.675687875576375774e+00	8.835238054966456644e+00	2.322091607050289774e-01
1.324601992000627337e+00	6.681976301238274019e+00	8.850959119121201368e+00	2.321959669241042135e-01
1.325707122149964778e+00	6.688264726900171375e+00	8.866680183275946092e+00	2.321828017722437909e-01
1.326810176125244656e+00	6.694553152562069620e+00	8.882401247430690816e+00	2.321696651563207592e-01
1.327911159771643090e+00	6.700841578223966977e+00	8.898122311585435540e+00	2.321565569836119280e-01
1.329010078912415072e+00	6.707130003885865221e+00	8.913843375740180264e+00	2.321434771617956472e-01
1.330106939348996820e+00	6.713418429547763466e+00	8.929564439894924988e+00	2.321304255989497245e-01
1.331201746861109037e+00	6.719706855209660823e+00	8.945285504049669711e+00	2.321174022035490114e-01
1.332294507206856160e+00	6.725995280871558180e+00	8.961006568204412659e+00	2.321044068844609898e-01
1.333385226122830058e+00	6.732283706533456424e+00	8.976727632359157383e+00	2.320914395509539319e-01
1.334473909324208618e+00	6.738572132195353781e+00	8.992448696513902107e+00	2.320785001126797198e-01
1.335560562504855664e+00	6.744860557857252026e+00	9.008169760668646830e+00	2.320655884796790080e-01
1.336645191337421323e+00	6.751148983519149382e+00	9.023890824823391554e+00	2.320527045623821394e-01
1.337727801473439282e+00	6.757437409181047627e+00	9.039611888978136278e+00	2.320398482716020394e-01
1.338808398543426037e+00	6.763725834842945872e+00	9.055332953132881002e+00	2.320270195185354378e-01
1.339886988156978154e+00	6.770014260504843229e+00	9.071054017287625726e+00	2.320142182147583998e-01
1.340963575902869076e+00	6.776302686166741474e+00	9.086775081442370450e+00	2.320014442722263814e-01
1.342038167349146383e+00	6.782591111828638830e+00	9.102496145597115174e+00	2.319886976032704273e-01
1.343110768043226599e+00	6.788879537490537075e+00	9.118217209751859897e+00	2.319759781205962546e-01
1.344181383511992012e+00	6.795167963152435320e+00	9.133938273906604621e+00	2.319632857372820878e-01
1.345250019261884589e+00	6.801456388814332676e+00	9.149659338061349345e+00	2.319506203667762445e-01
1.346316680779000796e+00	6.807744814476230033e+00	9.165380402216092293e+00	2.319379819228956641e-01
1.347381373529185522e+00	6.814033240138128278e+00	9.181101466370837016e+00	2.319253703198236316e-01
1.348444102958125113e+00	6.820321665800025634e+00	9.196822530525581740e+00	2.319127854721080295e-01
1.349504874491440853e+00	6.826610091461923879e+00	9.212543594680326464e+00	2.319002272946591725e-01
1.350563693534780230e+00	6.832898517123821236e+00	9.228264658835071188e+00	2.318876957027480590e-01
1.351620565473909963e+00	6.839186942785719481e+00	9.243985722989815912e+00	2.318751906120045114e-01
1.352675495674806605e+00	6.845475368447617726e+00	9.259706787144560636e+00	2.318627119384151503e-01
1.353728489483747577e+00	6.851763794109515082e+00	9.275427851299305360e+00	2.318502595983214787e-01
1.354779552227401096e+00	6.858052219771413327e+00	9.291148915454050083e+00	2.318378335084181341e-01
1.355828689212916993e+00	6.864340645433310684e+00	9.306869979608794807e+00	2.318254335857509729e-01
1.356875905728014642e+00	6.870629071095208928e+00	9.322591043763539531e+00	2.318130597477152666e-01
1.357921207041072886e+00	6.876917496757107173e+00	9.338312107918284255e+00	2.318007119120536752e-01
1.358964598401218193e+00	6.883205922419004530e+00	9.354033172073028979e+00	2.317883899968547212e-01
1.360006085038411694e+00	6.889494348080901887e+00	9.369754236227771926e+00	2.317760939205506798e-01
1.361045672163538001e+00	6.895782773742800131e+00	9.385475300382516650e+00	2.317638236019159692e-01
1.362083364968491361e+00	6.902071199404697488e+00	9.401196364537261374e+00	2.317515789600652909e-01
1.363119168626260924e+00	6.908359625066595733e+00	9.416917428692006098e+00	2.317393599144518535e-01
1.365394826670712103e+00	6.908359625066596621e+00	9.432638492846750822e+00	-4.919917778863804395e-03
1.368916559107129061e+00	6.902071199404698376e+00	9.448359557001495546e+00	-4.856588615279694605e-03
1.372444714643969776e+00	6.895782773742800131e+00	9.464080621156240269e+00	-4.793186425868720991e-03
1.375979310869399841e+00	6.889494348080902775e+00	9.479801685310984993e+00	-4.729711222922942417e-03
1.379520365435858320e+00	6.883205922419004530e+00	9.495522749465729717e+00	-4.666163019550432535e-03
1.383067896060351964e+00	6.876917496757107173e+00	9.511243813620474441e+00	-4.602541829622960531e-03
1.386621920524750307e+00	6.870629071095208928e+00	9.526964877775219165e+00	-4.538847667945254162e-03
1.390182456676082312e+00	6.864340645433310684e+00	9.542685941929963889e+00	-4.475080549938488181e-03
1.393749522426835474e+00	6.858052219771414215e+00	9.558407006084706836e+00	-4.411240491921568016e-03
1.397323135755257795e+00	6.851763794109515970e+00	9.574128070239451560e+00	-4.347327511040783264e-03
1.400903314705657099e+00	6.845475368447617726e+00	9.589849134394196284e+00	-4.283341625229925530e-03
1.404490077388705460e+00	6.839186942785720369e+00	9.605570198548941008e+00	-4.219282853273964053e-03
1.408083441981746953e+00	6.832898517123822124e+00	9.621291262703685732e+00	-4.155151214747359809e-03
1.411683426729100743e+00	6.826610091461924767e+00	9.637012326858430455e+00	-4.090946730118186214e-03
1.415290049942373951e+00	6.820321665800026523e+00	9.652733391013175179e+00	-4.026669420617500980e-03
1.418903330000768959e+00	6.814033240138128278e+00	9.668454455167919903e+00	-3.962319308395920517e-03
1.422523285351396938e+00	6.807744814476230921e+00	9.684175519322664627e+00	-3.897896416391200252e-03
1.426149934509592487e+00	6.801456388814332676e+00	9.699896583477409351e+00	-3.833400768402368472e-03
1.429783296059227160e+00	6.795167963152435320e+00	9.715617647632154075e+00	-3.768832389195904842e-03
1.433423388653029651e+00	6.788879537490537075e+00	9.731338711786898799e+00	-3.704191304226418270e-03
1.437070231012902877e+00	6.782591111828638830e+00	9.747059775941643522e+00	-3.639477539950776268e-03
1.440723841930244831e+00	6.776302686166742362e+00	9.762780840096386470e+00	-3.574691123642050224e-03
1.444384240266274100e+00	6.770014260504844117e+00	9.778501904251131194e+00	-3.509832083485505891e-03
1.448051444952351163e+00	6.763725834842945872e+00	9.794222968405875918e+00	-3.444900448542489481e-03
1.451725474990306131e+00	6.757437409181048515e+00	9.809944032560620641e+00	-3.379896248753354142e-03
1.455406349452766923e+00	6.751148983519150271e+00	9.825665096715365365e+00	-3.314819514966050370e-03
1.459094087483489677e+00	6.744860557857252914e+00	9.841386160870110089e+00	-3.249670278913630549e-03
1.462788708297690254e+00	6.738572132195354669e+00	9.857107225024854813e+00	-3.184448573314407113e-03
1.466490231182377091e+00	6.732283706533456424e+00	9.872828289179599537e+00	-3.119154431667213109e-03
1.470198675496688701e+00	6.725995280871559068e+00	9.888549353334344261e+00	-3.053787888531163657e-03
1.473914060672229631e+00	6.719706855209660823e+00	9.904270417489088985e+00	-2.988348979240479115e-03
1.477636406213410192e+00	6.713418429547763466e+00	9.919991481643833708e+00	-2.922837740231916739e-03
1.481365731697788846e+00	6.707130003885865221e+00	9.935712545798578432e+00	-2.857254208714147137e-03
1.485102056776413715e+00	6.700841578223966977e+00	9.951433609953323156e+00	-2.791598422903702678e-03
1.488845401174167860e+00	6.694553152562070508e+00	9.967154674108066104e+00	-2.725870422061467402e-03
1.492595784690119665e+00	6.688264726900172263e+00	9.982875738262810827e+00	-2.660070246214332398e-03
1.496353227197866564e+00	6.681976301238274019e+00	9.998596802417555551e+00	-2.594197936440603789e-03
1.500117748645890314e+00	6.675687875576376662e+00	1.001431786657230028e+01	-2.528253534862307493e-03
1.503889369057908265e+00	6.669399449914478417e+00	1.003003893072704500e+01	-2.462237084414540395e-03
1.507668108533228191e+00	6.663111024252581061e+00	1.004575999488178972e+01	-2.396148629102174722e-03
1.511453987247106889e+00	6.656822598590682816e+00	1.006148105903653445e+01	-2.329988213893490010e-03
1.515247025451107010e+00	6.650534172928784571e+00	1.007720212319127917e+01	-2.263755884739332251e-03
1.519047243473459874e+00	6.644245747266887214e+00	1.009292318734602389e+01	-2.197451688583719562e-03
1.522854661719428515e+00	6.637957321604988969e+00	1.010864425150076862e+01	-2.131075673371758596e-03
1.526669300671671170e+00	6.631668895943091613e+00	1.012436531565551334e+01	-2.064627888031211802e-03
1.530491180890611425e+00	6.625380470281193368e+00	1.014008637981025807e+01	-1.998108382525096843e-03
1.534320323014805032e+00	6.619092044619295123e+00	1.015580744396500279e+01	-1.931517207802180627e-03
1.538156747761311838e+00	6.612803618957398655e+00	1.017152850811974574e+01	-1.864854415920786952e-03
1.542000475926072589e+00	6.606515193295500410e+00	1.018724957227449046e+01	-1.798120059815840272e-03
1.545851528384279305e+00	6.600226767633602165e+00	1.020297063642923519e+01	-1.731314193561069806e-03
1.549709926090756973e+00	6.593938341971704808e+00	1.021869170058397991e+01	-1.664436872240145386e-03
1.553575690080343463e+00	6.587649916309806564e+00	1.023441276473872463e+01	-1.597488151989211787e-03
1.557448841468269451e+00	6.581361490647909207e+00	1.025013382889346936e+01	-1.530468089977166232e-03
1.561329401450545884e+00	6.575073064986010962e+00	1.026585489304821408e+01	-1.463376744462323992e-03
1.565217391304347894e+00	6.568784639324112717e+00	1.028157595720295880e+01	-1.396214174700729583e-03
1.569112832388405154e+00	6.562496213662215361e+00	1.029729702135770353e+01	-1.328980441057970533e-03
1.573015746143393789e+00	6.556207788000317116e+00	1.031301808551244825e+01	-1.261675605100703130e-03
1.576926154092327392e+00	6.549919362338419759e+00	1.032873914966719298e+01	-1.194299729208146785e-03
1.580844077840954709e+00	6.543630936676521515e+00	1.034446021382193770e+01	-1.126852876998636708e-03
1.584769539078156431e+00	6.537342511014623270e+00	1.036018127797668242e+01	-1.059335113111938009e-03
1.588702559576345541e+00	6.531054085352726801e+00	1.037590234213142537e+01	-9.917465036277796180e-04
1.592643161191871881e+00	6.524765659690828556e+00	1.039162340628617009e+01	-9.240871151754605087e-04
1.596591365865423162e+00	6.518477234028930312e+00	1.040734447044091482e+01	-8.563570157812988755e-04
1.600547195622434637e+00	6.512188808367032955e+00	1.042306553459565954e+01	-7.885562746939666192e-04
1.604510672573499663e+00	6.505900382705134710e+00	1.043878659875040427e+01	-7.206849620746269688e-04
1.608481818914778483e+00	6.499611957043237354e+00	1.045450766290514899e+01	-6.527431493264842371e-04
1.612460656928415670e+00	6.493323531381339109e+00	1.047022872705989371e+01	-5.847309089377440748e-04
1.616447208982954908e+00	6.487035105719440864e+00	1.048594979121463844e+01	-5.166483146314516202e-04
1.620441497533759101e+00	6.480746680057543507e+00	1.050167085536938316e+01	-4.484954410893092643e-04
1.624443545123431809e+00	6.474458254395645262e+00	1.051739191952412789e+01	-3.802723644794508734e-04
1.628453374382240915e+00	6.468169828733747906e+00	1.053311298367887261e+01	-3.119791617205561521e-04
1.632471008028546056e+00	6.461881403071849661e+00	1.054883404783361733e+01	-2.436159108677855530e-04
1.636496468869226506e+00	6.455592977409951416e+00	1.056455511198836206e+01	-1.751826921897373763e-04
1.640529779800113275e+00	6.449304551748054948e+00	1.058027617614310500e+01	-1.066795855878457239e-04
1.644570963806424979e+00	6.443016126086156703e+00	1.059599724029784973e+01	-3.810667289052307701e-05
1.648620043963201054e+00	6.436727700424258458e+00	1.061171830445259445e+01	3.053596272256633770e-05
1.652677043435742510e+00	6.430439274762361102e+00	1.062743936860733918e+01	9.924823628113449208e-05
1.656741985480055357e+00	6.424150849100462857e+00	1.064316043276208390e+01	1.680300637264108151e-04
1.660814893443292029e+00	6.417862423438565500e+00	1.065888149691682862e+01	2.368813573982102402e-04
1.664895790764200800e+00	6.411573997776667255e+00	1.067460256107157335e+01	3.058020299940412512e-04
1.668984700973574320e+00	6.405285572114769010e+00	1.069032362522631807e+01	3.747919924822362843e-04
1.673081647694701468e+00	6.398997146452871654e+00	1.070604468938106280e+01	4.438511541288621691e-04
1.677186654643823216e+00	6.392708720790973409e+00	1.072176575353580752e+01	5.129794238821841230e-04
1.681299745630589815e+00	6.386420295129076052e+00	1.073748681769055224e+01	5.821767085416620869e-04
1.685420944558521539e+00	6.380131869467177808e+00	1.075320788184529697e+01	6.514429144410584802e-04
1.689550275425470316e+00	6.373843443805280451e+00	1.076892894600003991e+01	7.207779459592164768e-04
1.693687762324088020e+00	6.367555018143383094e+00	1.078465001015478464e+01	7.901817068920974178e-04
1.697833429442293207e+00	6.361266592481484849e+00	1.080037107430952936e+01	8.596540990573131938e-04
1.701987301063741853e+00	6.354978166819586605e+00	1.081609213846427409e+01	9.291950236217759321e-04
1.706149401568303414e+00	6.348689741157689248e+00	1.083181320261901881e+01	9.988043801516964179e-04
1.710319755432537114e+00	6.342401315495791003e+00	1.084753426677376353e+01	1.068482066889754308e-03
1.714498387230170895e+00	6.336112889833893647e+00	1.086325533092850826e+01	1.138227980979040956e-03
1.718685321632585250e+00	6.329824464171995402e+00	1.087897639508325298e+01	1.208042018127328514e-03
1.722880583409298172e+00	6.323536038510097157e+00	1.089469745923799771e+01	1.277924072701343587e-03
1.727084197428452761e+00	6.317247612848199800e+00	1.091041852339274243e+01	1.347874037841287819e-03
1.731296188657311275e+00	6.310959187186301556e+00	1.092613958754748715e+01	1.417891805370435389e-03
1.735516582162746069e+00	6.304670761524404199e+00	1.094186065170223188e+01	1.487977265655725852e-03
1.739745403111739863e+00	6.298382335862505954e+00	1.095758171585697660e+01	1.558130307873180093e-03
1.743982676771882678e+00	6.292093910200608597e+00	1.097330278001171955e+01	1.628350819782044961e-03
1.748228428511879429e+00	6.285805484538711241e+00	1.098902384416646427e+01	1.698638687805855384e-03
1.752482683802052632e+00	6.279517058876812996e+00	1.100474490832120900e+01	1.768993796983080831e-03
1.756745468214852446e+00	6.273228633214914751e+00	1.102046597247595372e+01	1.839416031043226334e-03
1.761016807425369590e+00	6.266940207553017395e+00	1.103618703663069844e+01	1.909905272289190914e-03
1.765296727211852268e+00	6.260651781891119150e+00	1.105190810078544317e+01	1.980461401706961732e-03
1.769585253456220864e+00	6.254363356229221793e+00	1.106762916494018789e+01	2.051084298817680129e-03
1.773882412144594412e+00	6.248074930567323548e+00	1.108335022909493262e+01	2.121773841790396478e-03
1.778188229367811291e+00	6.241786504905425303e+00	1.109907129324967734e+01	2.192529907428585317e-03
1.782502731321959688e+00	6.235498079243527947e+00	1.111479235740442206e+01	2.263352371095741968e-03
1.786825944308908953e+00	6.229209653581629702e+00	1.113051342155916679e+01	2.334241106730100806e-03
1.791157894736842060e+00	6.222921227919732345e+00	1.114623448571391151e+01	2.405195986878722134e-03
1.795498609120795841e+00	6.216632802257834101e+00	1.116195554986865623e+01	2.476216882661054757e-03
1.799848114083199446e+00	6.210344376595936744e+00	1.117767661402339918e+01	2.547303663693651146e-03
1.804206436354421239e+00	6.204055950934039387e+00	1.119339767817814391e+01	2.618456198274889471e-03
1.808573602773315026e+00	6.197767525272141143e+00	1.120911874233288863e+01	2.689674353139354969e-03
1.812949640287769615e+00	6.191479099610242898e+00	1.122483980648763335e+01	2.760957993643001727e-03
1.817334575955265263e+00	6.185190673948345541e+00	1.124056087064237808e+01	2.832306983656919085e-03
1.821728436943431229e+00	6.178902248286447296e+00	1.125628193479712280e+01	2.903721185532141466e-03
1.826131250530605099e+00	6.172613822624549940e+00	1.127200299895186753e+01	2.975200460254069125e-03
1.830543044106399009e+00	6.166325396962651695e+00	1.128772406310661225e+01	3.046744667223662707e-03
1.834963845172267183e+00	6.160036971300753450e+00	1.130344512726135697e+01	3.118353664307917193e-03
1.839393681342075926e+00	6.153748545638856093e+00	1.131916619141610170e+01	3.190027308086890428e-03
1.843832580342681826e+00	6.147460119976957849e+00	1.133488725557084642e+01	3.261765453415584395e-03
1.848280570014506186e+00	6.141171694315060492e+00	1.135060831972559114e+01	3.333567953750869034e-03
1.852737678312120995e+00	6.134883268653162247e+00	1.136632938388033587e+01	3.405434660996712378e-03
1.857203933304830690e+00	6.128594842991264890e+00	1.138205044803507882e+01	3.477365425527927621e-03
1.861679363177265678e+00	6.122306417329367534e+00	1.139777151218982354e+01	3.549360096189281468e-03
1.866163996229971422e+00	6.116017991667469289e+00	1.141349257634456826e+01	3.621418520254015595e-03
1.870657860880006629e+00	6.109729566005571044e+00	1.142921364049931299e+01	3.693540543518051243e-03
1.875160985661543434e+00	6.103441140343673688e+00	1.144493470465405771e+01	3.765726010217196069e-03
1.879673399226471586e+00	6.097152714681775443e+00	1.146065576880880243e+01	3.837974762819407540e-03
1.884195130345005298e+00	6.090864289019878086e+00	1.147637683296354716e+01	3.910286642541934386e-03
1.888726207906295640e+00	6.084575863357979841e+00	1.149209789711829188e+01	3.982661488824625930e-03
1.893266660919044719e+00	6.078287437696081597e+00	1.150781896127303661e+01	4.055099139534934331e-03
1.897816518512125628e+00	6.071999012034184240e+00	1.152354002542778133e+01	4.127599431007699174e-03
1.902375809935205275e+00	6.065710586372285995e+00	1.153926108958252605e+01	4.200162197920092981e-03
1.906944564559370336e+00	6.059422160710388638e+00	1.155498215373727078e+01	4.272787273368256096e-03
1.911522811877758965e+00	6.053133735048491282e+00	1.157070321789201373e+01	4.345474488832919667e-03
1.916110581506196064e+00	6.046845309386593037e+00	1.158642428204675845e+01	4.418223674184305373e-03
1.920707903183828780e+00	6.040556883724695680e+00	1.160214534620150317e+01	4.491034657583465629e-03
1.925314806773773091e+00	6.034268458062797436e+00	1.161786641035624790e+01	4.563907265669438565e-03
1.929931322263757076e+00	6.027980032400899191e+00	1.163358747451099262e+01	4.636841323344546503e-03
1.934557479766773724e+00	6.021691606739001834e+00	1.164930853866573734e+01	4.709836653906248824e-03
1.939193309521735076e+00	6.015403181077103589e+00	1.166502960282048207e+01	4.782893078972551455e-03
1.943838841894130587e+00	6.009114755415206233e+00	1.168075066697522679e+01	4.856010418498698383e-03
1.948494107376691264e+00	6.002826329753307988e+00	1.169647173112997152e+01	4.929188490737996392e-03
1.953159136590055134e+00	5.996537904091409743e+00	1.171219279528471624e+01	5.002427112305286860e-03
1.957833960283439589e+00	5.990249478429512386e+00	1.172791385943946096e+01	5.075726098122402587e-03
1.962518609335318409e+00	5.983961052767614142e+00	1.174363492359420569e+01	5.149085261273078987e-03
1.967213114754098324e+00	5.977672627105716785e+00	1.175935598774895041e+01	5.222504413369129066e-03
1.971917507678806025e+00	5.971384201443819428e+00	1.177507705190369336e+01	5.295983364145629216e-03
1.976631819379776500e+00	5.965095775781921184e+00	1.179079811605843808e+01	5.369521921674711741e-03
1.981356081259343371e+00	5.958807350120023827e+00	1.180651918021318281e+01	5.443119892237897016e-03
1.986090324852539446e+00	5.952518924458125582e+00	1.182224024436792753e+01	5.516777080455614879e-03
1.990834581827795713e+00	5.946230498796227337e+00	1.183796130852267225e+01	5.590493289132704956e-03
1.995588883987648554e+00	5.939942073134329981e+00	1.185368237267741698e+01	5.664268319398443538e-03
2.000353263269451176e+00	5.933653647472431736e+00	1.186940343683215993e+01	5.738101970558407740e-03
2.005127751746087483e+00	5.927365221810534379e+00	1.188512450098690643e+01	5.811994040155927209e-03
2.009912381626692390e+00	5.921076796148636134e+00	1.190084556514165115e+01	5.885944323986835348e-03
2.014707185257375688e+00	5.914788370486737890e+00	1.191656662929639587e+01	5.959952616037372287e-03
2.019512195121951237e+00	5.908499944824840533e+00	1.193228769345114060e+01	6.034018708532327795e-03
2.024327443842670604e+00	5.902211519162942288e+00	1.194800875760588532e+01	6.108142391798101339e-03
2.029152964180961582e+00	5.895923093501044931e+00	1.196372982176063005e+01	6.182323454508685014e-03
2.033988789038170264e+00	5.889634667839147575e+00	1.197945088591537477e+01	6.256561683406834488e-03
2.038834951456310218e+00	5.883346242177249330e+00	1.199517195007011772e+01	6.330856863430668266e-03
2.043691484618813448e+00	5.877057816515351973e+00	1.201089301422486244e+01	6.405208777725173233e-03
2.048558421851289335e+00	5.870769390853453729e+00	1.202661407837960716e+01	6.479617207559043753e-03
2.053435796622285370e+00	5.864480965191555484e+00	1.204233514253435011e+01	6.554081932372015327e-03
2.058323642544055421e+00	5.858192539529658127e+00	1.205805620668909661e+01	6.628602729732171323e-03
2.063221993373332008e+00	5.851904113867759882e+00	1.207377727084384134e+01	6.703179375332226318e-03
2.068130883012101684e+00	5.845615688205862526e+00	1.208949833499858428e+01	6.777811643068363222e-03
2.073050345508390624e+00	5.839327262543964281e+00	1.210521939915333078e+01	6.852499304837664403e-03
2.077980415057048003e+00	5.833038836882066036e+00	1.212094046330807551e+01	6.927242130743071005e-03
2.082921126000539580e+00	5.826750411220168679e+00	1.213666152746282023e+01	7.002039888964943157e-03
2.087872512829747063e+00	5.820461985558270435e+00	1.215238259161756496e+01	7.076892345768154118e-03
2.092834610184767907e+00	5.814173559896373078e+00	1.216810365577230968e+01	7.151799265523083038e-03
2.097807452855724453e+00	5.807885134234475721e+00	1.218382471992705263e+01	7.226760410669227398e-03
2.102791075783578378e+00	5.801596708572577477e+00	1.219954578408179735e+01	7.301775541729386108e-03
2.107785514060945165e+00	5.795308282910680120e+00	1.221526684823654207e+01	7.376844417242445912e-03
2.112790802932922762e+00	5.789019857248781875e+00	1.223098791239128857e+01	7.451966793888029073e-03
2.117806977797915380e+00	5.782731431586883630e+00	1.224670897654603152e+01	7.527142426321847303e-03
2.122834074208472810e+00	5.776443005924986274e+00	1.226243004070077625e+01	7.602371067276853488e-03
2.127872127872127539e+00	5.770154580263088029e+00	1.227815110485551919e+01	7.677652467511651875e-03
2.132921174652240737e+00	5.763866154601190672e+00	1.229387216901026569e+01	7.752986375782155298e-03
2.137981250568854019e+00	5.757577728939292427e+00	1.230959323316501042e+01	7.828372538880423032e-03
2.143052391799544321e+00	5.751289303277394183e+00	1.232531429731975514e+01	7.903810701646146394e-03
2.148134634680288091e+00	5.745000877615496826e+00	1.234103536147449987e+01	7.979300606805468654e-03
2.153228015706328158e+00	5.738712451953598581e+00	1.235675642562924459e+01	8.054841995219641157e-03
2.158332571533046806e+00	5.732424026291701225e+00	1.237247748978398931e+01	8.130434605592526398e-03
2.163448338976845964e+00	5.726135600629803868e+00	1.238819855393873404e+01	8.206078174741204476e-03
2.168575355016032713e+00	5.719847174967905623e+00	1.240391961809347698e+01	8.281772437306397436e-03
2.173713656791708360e+00	5.713558749306008266e+00	1.241964068224822348e+01	8.357517125995738219e-03
2.178863281608667268e+00	5.707270323644110022e+00	1.243536174640296643e+01	8.433311971440310764e-03
2.184024266936299252e+00	5.700981897982211777e+00	1.245108281055771293e+01	8.509156702158517452e-03
2.189196650409496403e+00	5.694693472320314420e+00	1.246680387471245588e+01	8.585051044691278249e-03
2.194380469829571467e+00	5.688405046658416175e+00	1.248252493886720060e+01	8.660994723407436369e-03
2.199575763165175335e+00	5.682116620996518819e+00	1.249824600302194533e+01	8.736987460687342319e-03
2.204782568553226518e+00	5.675828195334620574e+00	1.251396706717668827e+01	8.813028976749225432e-03
2.210000924299842850e+00	5.669539769672722329e+00	1.252968813133143478e+01	8.889118989720881311e-03
2.215230868881280735e+00	5.663251344010824972e+00	1.254540919548618128e+01	8.965257215702944135e-03
2.220472440944881942e+00	5.656962918348926728e+00	1.256113025964092422e+01	9.041443368502308231e-03
2.222428002592832907e+00	5.659059060236225847e+00	1.257685132379566895e+01	2.226233322090639954e-01
2.222736102118212820e+00	5.665347485898123203e+00	1.259257238795041189e+01	2.226203923556491493e-01
2.223043518432966881e+00	5.671635911560021448e+00	1.260829345210515662e+01	2.226174592325626533e-01
2.223350253807106824e+00	5.677924337221918805e+00	1.262401451625990134e+01	2.226145328167190851e-01
2.223656310500599087e+00	5.684212762883817049e+00	1.263973558041464607e+01	2.226116130851385488e-01
2.223961690763422094e+00	5.690501188545715294e+00	1.265545664456939257e+01	2.226087000149459538e-01
2.224266396835617776e+00	5.696789614207612651e+00	1.267117770872413551e+01	2.226057935833705426e-01
2.224570430947348854e+00	5.703078039869510896e+00	1.268689877287888024e+01	2.226028937677451969e-01
2.224873795318953906e+00	5.709366465531408252e+00	1.270261983703362496e+01	2.226000005455058273e-01
2.225176492160997554e+00	5.715654891193306497e+00	1.271834090118836968e+01	2.225971138941908456e-01
2.225478523674329079e+00	5.721943316855204742e+00	1.273406196534311441e+01	2.225942337914406377e-01
2.225779892050132602e+00	5.728231742517102099e+00	1.274978302949785913e+01	2.225913602149968695e-01
2.226080599469980825e+00	5.734520168179000343e+00	1.276550409365260386e+01	2.225884931427019597e-01
2.226380648105887428e+00	5.740808593840897700e+00	1.278122515780734680e+01	2.225856325524985246e-01
2.226680040120361248e+00	5.747097019502795057e+00	1.279694622196209153e+01	2.225827784224288508e-01
2.226978777666454246e+00	5.753385445164693301e+00	1.281266728611683803e+01	2.225799307306342012e-01
2.227276862887817455e+00	5.759673870826590658e+00	1.282838835027158098e+01	2.225770894553544266e-01
2.227574297918749391e+00	5.765962296488488903e+00	1.284410941442632570e+01	2.225742545749272716e-01
2.227871084884248454e+00	5.772250722150387148e+00	1.285983047858107042e+01	2.225714260677878753e-01
2.228167225900063553e+00	5.778539147812284504e+00	1.287555154273581515e+01	2.225686039124682714e-01
2.228462723072742069e+00	5.784827573474182749e+00	1.289127260689055987e+01	2.225657880875968053e-01
2.228757578499683589e+00	5.791115999136080106e+00	1.290699367104530637e+01	2.225629785718974962e-01
2.229051794269185649e+00	5.797404424797978351e+00	1.292271473520004932e+01	2.225601753441897590e-01
2.229345372460496577e+00	5.803692850459876595e+00	1.293843579935479404e+01	2.225573783833875441e-01
2.229638315143862126e+00	5.809981276121773952e+00	1.295415686350953877e+01	2.225545876684990876e-01
2.229930624380574766e+00	5.816269701783672197e+00	1.296987792766428349e+01	2.225518031786262452e-01
2.230222302223022091e+00	5.822558127445569554e+00	1.298559899181902644e+01	2.225490248929639925e-01
2.230513350714735221e+00	5.828846553107466910e+00	1.300132005597377116e+01	2.225462527907998977e-01
2.230803771890435439e+00	5.835134978769365155e+00	1.301704112012851589e+01	2.225434868515135944e-01
2.231093567776083475e+00	5.841423404431262512e+00	1.303276218428326061e+01	2.225407270545764205e-01
2.231382740388923924e+00	5.847711830093160756e+00	1.304848324843800711e+01	2.225379733795506410e-01
2.231671291737534535e+00	5.854000255755059001e+00	1.306420431259275006e+01	2.225352258060891986e-01
2.231959223821872396e+00	5.860288681416956358e+00	1.307992537674749478e+01	2.225324843139350195e-01
2.232246538633318345e+00	5.866577107078854603e+00	1.309564644090223950e+01	2.225297488829206805e-01
2.232533238154724931e+00	5.872865532740751959e+00	1.311136750505698423e+01	2.225270194929677703e-01
2.232819324360459934e+00	5.879153958402650204e+00	1.312708856921172895e+01	2.225242961240865291e-01
2.233104799216454328e+00	5.885442384064548449e+00	1.314280963336647368e+01	2.225215787563752101e-01
2.233389664680245357e+00	5.891730809726445806e+00	1.315853069752121662e+01	2.225188673700197461e-01
2.233673922701021830e+00	5.898019235388344050e+00	1.317425176167596312e+01	2.225161619452931672e-01
2.233957575219668090e+00	5.904307661050241407e+00	1.318997282583070785e+01	2.225134624625551838e-01
2.234240624168809308e+00	5.910596086712138764e+00	1.320569388998545080e+01	2.225107689022516322e-01
2.234523071472854561e+00	5.916884512374037008e+00	1.322141495414019730e+01	2.225080812449141132e-01
2.234804919048040350e+00	5.923172938035934365e+00	1.323713601829494024e+01	2.225053994711594096e-01
2.235086168802474571e+00	5.929461363697832610e+00	1.325285708244968497e+01	2.225027235616891530e-01
2.235366822636178696e+00	5.935749789359730855e+00	1.326857814660442791e+01	2.225000534972891575e-01
2.235646882441132632e+00	5.942038215021628211e+00	1.328429921075917619e+01	2.224973892588291979e-01
2.235926350101312465e+00	5.948326640683526456e+00	1.330002027491391914e+01	2.224947308272624269e-01
2.236205227492739755e+00	5.954615066345423813e+00	1.331574133906866386e+01	2.224920781836248196e-01
2.236483516483516620e+00	5.960903492007322058e+00	1.333146240322340859e+01	2.224894313090349796e-01
2.236761218933871920e+00	5.967191917669220302e+00	1.334718346737815331e+01	2.224867901846934726e-01
2.237038336696201668e+00	5.973480343331117659e+00	1.336290453153289981e+01	2.224841547918824936e-01
2.237314871615108114e+00	5.979768768993015904e+00	1.337862559568764276e+01	2.224815251119653670e-01
2.237590825527444593e+00	5.986057194654913260e+00	1.339434665984238571e+01	2.224789011263860750e-01
2.237866200262352390e+00	5.992345620316810617e+00	1.341006772399713043e+01	2.224762828166689521e-01
2.238140997641303365e+00	5.998634045978708862e+00	1.342578878815187515e+01	2.224736701644181858e-01
2.238415219478139484e+00	6.004922471640606219e+00	1.344150985230661988e+01	2.224710631513172887e-01
2.238688867579112340e+00	6.011210897302504463e+00	1.345723091646136282e+01	2.224684617591288216e-01
2.238961943742924010e+00	6.017499322964402708e+00	1.347295198061610755e+01	2.224658659696938934e-01
2.239234449760765688e+00	6.023787748626300065e+00	1.348867304477085405e+01	2.224632757649317172e-01
2.239506387416354993e+00	6.030076174288198310e+00	1.350439410892559700e+01	2.224606911268392218e-01
2.239777758485979930e+00	6.036364599950095666e+00	1.352011517308034350e+01	2.224581120374906906e-01
2.240048564738530867e+00	6.042653025611993911e+00	1.353583623723508822e+01	2.224555384790372625e-01
2.240318807935545387e+00	6.048941451273892156e+00	1.355155730138983472e+01	2.224529704337064595e-01
2.240588489831242036e+00	6.055229876935789513e+00	1.356727836554457767e+01	2.224504078838020205e-01
2.240857612172559854e+00	6.061518302597686869e+00	1.358299942969932061e+01	2.224478508117032349e-01
2.241126176699196559e+00	6.067806728259585114e+00	1.359872049385406534e+01	2.224452991998646656e-01
2.241394185143645856e+00	6.074095153921482471e+00	1.361444155800881006e+01	2.224427530308156764e-01
2.241661639231233405e+00	6.080383579583380715e+00	1.363016262216355656e+01	2.224402122871602383e-01
2.241928540680155013e+00	6.086672005245278072e+00	1.364588368631829951e+01	2.224376769515761798e-01
2.242194891201513496e+00	6.092960430907176317e+00	1.366160475047304246e+01	2.224351470068151593e-01
2.242460692499355535e+00	6.099248856569074562e+00	1.367732581462778896e+01	2.224326224357019710e-01
2.242725946270706316e+00	6.105537282230971918e+00	1.369304687878253368e+01	2.224301032211344065e-01
2.242990654205607282e+00	6.111825707892870163e+00	1.370876794293727841e+01	2.224275893460826992e-01
2.243254817987152094e+00	6.118114133554767520e+00	1.372448900709202313e+01	2.224250807935891638e-01
2.243518439291520394e+00	6.124402559216665765e+00	1.374021007124676785e+01	2.224225775467678634e-01
2.243781519788015988e+00	6.130690984878564009e+00	1.375593113540151258e+01	2.224200795888042759e-01
2.244044061139100155e+00	6.136979410540461366e+00	1.377165219955625730e+01	2.224175869029547670e-01
2.244306065000426287e+00	6.143267836202358723e+00	1.378737326371099847e+01	2.224150994725463681e-01
2.244567533020877637e+00	6.149556261864256967e+00	1.380309432786574497e+01	2.224126172809763047e-01
2.244828466842597958e+00	6.155844687526154324e+00	1.381881539202048792e+01	2.224101403117116627e-01
2.245088868101028812e+00	6.162133113188052569e+00	1.383453645617523442e+01	2.224076685482890836e-01
2.245348738424942869e+00	6.168421538849949926e+00	1.385025752032997914e+01	2.224052019743142095e-01
2.245608079436476334e+00	6.174709964511848170e+00	1.386597858448472387e+01	2.224027405734615714e-01
2.245866892751165800e+00	6.180998390173746415e+00	1.388169964863947037e+01	2.224002843294740073e-01
2.246125179977979336e+00	6.187286815835643772e+00	1.389742071279421332e+01	2.223978332261625224e-01
2.246382942719350240e+00	6.193575241497542017e+00	1.391314177694895804e+01	2.223953872474057070e-01
2.246640182571211231e+00	6.199863667159439373e+00	1.392886284110370276e+01	2.223929463771495418e-01
2.246896901123026424e+00	6.206152092821337618e+00	1.394458390525844926e+01	2.223905105994069820e-01
2.247153099957823752e+00	6.212440518483235863e+00	1.396030496941319399e+01	2.223880798982576235e-01
2.247408780652229154e+00	6.218728944145133219e+00	1.397602603356793871e+01	2.223856542578473150e-01
2.247663944776496336e+00	6.225017369807030576e+00	1.399174709772267988e+01	2.223832336623879913e-01
2.247918593894541850e+00	6.231305795468928821e+00	1.400746816187742461e+01	2.223808180961569514e-01
2.248172729563975292e+00	6.237594221130826178e+00	1.402318922603216755e+01	2.223784075434970253e-01
2.248426353336130834e+00	6.243882646792724422e+00	1.403891029018691405e+01	2.223760019888157413e-01
2.248679466756099643e+00	6.250171072454621779e+00	1.405463135434165878e+01	2.223736014165853814e-01
2.248932071362760521e+00	6.256459498116520024e+00	1.407035241849640173e+01	2.223712058113423984e-01
2.249184168688812324e+00	6.262747923778418269e+00	1.408607348265114645e+01	2.223688151576871941e-01
2.249435760260804162e+00	6.269036349440315625e+00	1.410179454680589295e+01	2.223664294402837305e-01
2.249686847599164707e+00	6.275324775102213870e+00	1.411751561096063590e+01	2.223640486438593078e-01
2.249937432218236388e+00	6.281613200764111227e+00	1.413323667511538062e+01	2.223616727532040926e-01
2.250187515626302037e+00	6.287901626426009472e+00	1.414895773927012534e+01	2.223593017531708960e-01
2.250437099325618195e+00	6.294190052087907716e+00	1.416467880342487362e+01	2.223569356286748122e-01
2.250686184812443091e+00	6.300478477749805073e+00	1.418039986757961834e+01	2.223545743646929695e-01
2.250934773577066839e+00	6.306766903411702430e+00	1.419612093173435952e+01	2.223522179462640580e-01
2.251182867103842966e+00	6.313055329073600674e+00	1.421184199588910246e+01	2.223498663584881629e-01
2.251430466871216396e+00	6.319343754735498031e+00	1.422756306004384719e+01	2.223475195865264042e-01
2.251677574351751865e+00	6.325632180397396276e+00	1.424328412419859191e+01	2.223451776156005755e-01
2.251924191012165899e+00	6.331920606059293632e+00	1.425900518835333841e+01	2.223428404309928941e-01
2.252170318313352571e+00	6.338209031721191877e+00	1.427472625250808314e+01	2.223405080180457238e-01
2.252415957710415473e+00	6.344497457383090122e+00	1.429044731666282964e+01	2.223381803621611030e-01
2.252661110652694365e+00	6.350785883044987479e+00	1.430616838081757436e+01	2.223358574488006334e-01
2.252905778583793595e+00	6.357074308706885724e+00	1.432188944497231731e+01	2.223335392634851193e-01
2.253149962941612738e+00	6.363362734368783080e+00	1.433761050912706381e+01	2.223312257917941792e-01
2.253393665158371029e+00	6.369651160030681325e+00	1.435333157328180675e+01	2.223289170193660791e-01
2.253636886660639327e+00	6.375939585692579570e+00	1.436905263743655148e+01	2.223266129318973161e-01
2.253879628869365437e+00	6.382228011354476926e+00	1.438477370159129620e+01	2.223243135151423688e-01
2.254121893199901638e+00	6.388516437016374283e+00	1.440049476574603915e+01	2.223220187549134752e-01
2.254363681062033997e+00	6.394804862678272528e+00	1.441621582990078565e+01	2.223197286370802717e-01
2.254604993860008122e+00	6.401093288340169885e+00	1.443193689405552860e+01	2.223174431475694601e-01
2.254845832992557586e+00	6.407381714002068129e+00	1.444765795821027510e+01	2.223151622723645304e-01
2.255086199852929241e+00	6.413670139663965486e+00	1.446337902236501805e+01	2.223128859975056215e-01
2.255326095828912081e+00	6.419958565325863731e+00	1.447910008651976455e+01	2.223106143090890774e-01
2.255565522302862114e+00	6.426246990987761976e+00	1.449482115067450749e+01	2.223083471932672250e-01
2.255804480651731225e+00	6.432535416649659332e+00	1.451054221482925222e+01	2.223060846362480136e-01
2.256042972247090272e+00	6.438823842311557577e+00	1.452626327898399694e+01	2.223038266242949035e-01
2.256280998455159281e+00	6.445112267973454934e+00	1.454198434313874344e+01	2.223015731437264220e-01
2.256518560636828763e+00	6.451400693635353178e+00	1.455770540729348639e+01	2.222993241809159692e-01
2.256755660147691245e+00	6.457689119297251423e+00	1.457342647144823111e+01	2.222970797222915129e-01
2.256992298338062586e+00	6.463977544959148780e+00	1.458914753560297584e+01	2.222948397543353660e-01
2.257228476553008623e+00	6.470265970621046137e+00	1.460486859975771701e+01	2.222926042635839095e-01
2.257464196132373146e+00	6.476554396282944381e+00	1.462058966391246351e+01	2.222903732366270924e-01
2.257699458410799664e+00	6.482842821944841738e+00	1.463631072806721001e+01	2.222881466601086542e-01
2.257934264717758044e+00	6.489131247606739983e+00	1.465203179222195295e+01	2.222859245207253476e-01
2.258168616377571603e+00	6.495419673268637339e+00	1.466775285637669768e+01	2.222837068052269938e-01
2.258402514709438424e+00	6.501708098930535584e+00	1.468347392053144418e+01	2.222814935004160664e-01
2.258635961027458006e+00	6.507996524592433829e+00	1.469919498468618890e+01	2.222792845931475803e-01
2.258868956640656567e+00	6.514284950254331186e+00	1.471491604884093185e+01	2.222770800703285643e-01
2.259101502853009702e+00	6.520573375916229431e+00	1.473063711299567657e+01	2.222748799189180891e-01
2.259333600963468580e+00	6.526861801578126787e+00	1.474635817715042130e+01	2.222726841259269337e-01
2.259565252265982149e+00	6.533150227240025032e+00	1.476207924130516602e+01	2.222704926784171420e-01
2.259796458049522894e+00	6.539438652901923277e+00	1.477780030545990897e+01	2.222683055635020499e-01
2.260027219598110815e+00	6.545727078563819745e+00	1.479352136961465369e+01	2.222661227683458141e-01
2.260257538190834303e+00	6.552015504225717990e+00	1.480924243376939842e+01	2.222639442801633003e-01
2.260487415101877673e+00	6.558303929887616235e+00	1.482496349792414314e+01	2.222617700862197232e-01
2.260716851600542920e+00	6.564592355549513591e+00	1.484068456207888786e+01	2.222596001738304794e-01
2.260945848951271930e+00	6.570880781211411836e+00	1.485640562623363259e+01	2.222574345303609256e-01
2.261174408413672232e+00	6.577169206873309193e+00	1.487212669038837731e+01	2.222552731432259621e-01
2.261402531242537428e+00	6.583457632535207438e+00	1.488784775454312026e+01	2.222531159998900052e-01
2.261630218687872507e+00	6.589746058197105683e+00	1.490356881869786676e+01	2.222509630878666542e-01
2.261857471994915603e+00	6.596034483859003039e+00	1.491928988285261326e+01	2.222488143947183581e-01
2.262084292404158870e+00	6.602322909520901284e+00	1.493501094700735621e+01	2.222466699080563601e-01
2.262310681151376013e+00	6.608611335182798641e+00	1.495073201116210093e+01	2.222445296155403094e-01
2.262536639467638278e+00	6.614899760844696885e+00	1.496645307531684388e+01	2.222423935048780941e-01
2.262762168579342870e+00	6.621188186506595130e+00	1.498217413947159038e+01	2.222402615638255363e-01
2.262987269708231164e+00	6.627476612168491599e+00	1.499789520362633333e+01	2.222381337801863088e-01
2.263211944071411796e+00	6.633765037830389844e+00	1.501361626778107983e+01	2.222360101418115463e-01
2.263436192881382425e+00	6.640053463492288088e+00	1.502933733193582277e+01	2.222338906365996514e-01
2.263660017346053710e+00	6.646341889154185445e+00	1.504505839609056750e+01	2.222317752524961554e-01
2.263883418668767078e+00	6.652630314816083690e+00	1.506077946024531222e+01	2.222296639774933302e-01
2.264106398048320035e+00	6.658918740477981046e+00	1.507650052440005695e+01	2.222275567996301049e-01
2.264328956678984373e+00	6.665207166139879291e+00	1.509222158855480345e+01	2.222254537069918157e-01
2.264551095750530152e+00	6.671495591801777536e+00	1.510794265270954639e+01	2.222233546877099009e-01
2.264772816448246129e+00	6.677784017463674893e+00	1.512366371686429112e+01	2.222212597299617620e-01
2.264994119952959739e+00	6.684072443125573137e+00	1.513938478101903762e+01	2.222191688219704586e-01
2.265215007441059303e+00	6.690360868787470494e+00	1.515510584517378234e+01	2.222170819520045693e-01
2.265435480084513564e+00	6.696649294449368739e+00	1.517082690932852529e+01	2.222149991083779696e-01
2.265655539050895229e+00	6.702937720111266984e+00	1.518654797348327179e+01	2.222129202794495273e-01
2.265875185503397837e+00	6.709226145773163452e+00	1.520226903763801296e+01	2.222108454536229905e-01
2.266094420600858417e+00	6.715514571435061697e+00	1.521799010179275768e+01	2.222087746193467106e-01
2.266313245497777906e+00	6.721802997096959942e+00	1.523371116594750241e+01	2.222067077651134204e-01
2.266531661344341586e+00	6.728091422758857298e+00	1.524943223010224713e+01	2.222046448794600393e-01
2.266749669286436841e+00	6.734379848420755543e+00	1.526515329425699186e+01	2.222025859509675350e-01
2.266967270465676698e+00	6.740668274082652900e+00	1.528087435841173480e+01	2.222005309682605623e-01
2.267184466019417588e+00	6.746956699744551145e+00	1.529659542256648130e+01	2.221984799200073524e-01
2.267401257080778887e+00	6.753245125406449390e+00	1.531231648672122603e+01	2.221964327949195184e-01
2.267617644778665120e+00	6.759533551068346746e+00	1.532803755087597075e+01	2.221943895817517778e-01
2.267833630237781506e+00	6.765821976730244991e+00	1.534375861503071370e+01	2.221923502693017860e-01
2.268049214578658379e+00	6.772110402392142348e+00	1.535947967918546020e+01	2.221903148464099698e-01
2.268264398917665403e+00	6.778398828054040592e+00	1.537520074334020670e+01	2.221882833019592496e-01
2.268479184367034662e+00	6.784687253715938837e+00	1.539092180749494965e+01	2.221862556248749010e-01
2.268693572034879313e+00	6.790975679377835306e+00	1.540664287164969259e+01	2.221842318041242492e-01
2.268907563025210017e+00	6.797264105039733550e+00	1.542236393580443732e+01	2.221822118287166137e-01
2.269121158437957142e+00	6.803552530701631795e+00	1.543808499995918204e+01	2.221801956877030582e-01
2.269334359368988085e+00	6.809840956363529152e+00	1.545380606411392677e+01	2.221781833701760855e-01
2.269547166910125036e+00	6.816129382025427397e+00	1.546952712826866971e+01	2.221761748652696378e-01
2.269759582149166732e+00	6.822417807687324753e+00	1.548524819242341621e+01	2.221741701621586795e-01
2.269971606169902678e+00	6.828706233349222998e+00	1.550096925657816271e+01	2.221721692500591983e-01
2.270183240052134899e+00	6.834994659011121243e+00	1.551669032073290388e+01	2.221701721182279265e-01
2.270394484871696594e+00	6.841283084673018600e+00	1.553241138488765039e+01	2.221681787559620924e-01
2.270605341700466795e+00	6.847571510334916844e+00	1.554813244904239511e+01	2.221661891525993360e-01
2.270815811606392121e+00	6.853859935996814201e+00	1.556385351319713983e+01	2.221642032975174874e-01
2.271025895653502324e+00	6.860148361658712446e+00	1.557957457735188456e+01	2.221622211801342617e-01
2.271235594901930721e+00	6.866436787320609803e+00	1.559529564150662750e+01	2.221602427899072862e-01
2.271444910407929729e+00	6.872725212982507159e+00	1.561101670566137045e+01	2.221582681163337958e-01
2.271653843223889524e+00	6.879013638644405404e+00	1.562673776981611518e+01	2.221562971489503546e-01
2.271862394398355800e+00	6.885302064306303649e+00	1.564245883397086168e+01	2.221543298773328012e-01
2.272070564976047535e+00	6.891590489968201005e+00	1.565817989812560640e+01	2.221523662910961094e-01
2.272278355997872534e+00	6.897878915630099250e+00	1.567390096228034935e+01	2.221504063798940276e-01
2.272485768500948744e+00	6.904167341291996607e+00	1.568962202643509585e+01	2.221484501334189954e-01
2.272692803518616689e+00	6.910455766953894852e+00	1.570534309058984057e+01	2.221464975414020881e-01
2.276348736626450986e+00	6.906263483179296614e+00	1.572106415474458530e+01	9.846043830616013973e-03
2.280701754385964897e+00	6.899975057517399257e+00	1.573678521889933180e+01	9.908144743952421174e-03
2.285062713797035183e+00	6.893686631855501012e+00	1.575250628305407474e+01	9.970274636817304942e-03
2.289431636612645260e+00	6.887398206193603656e+00	1.576822734720881947e+01	1.003243334208719396e-02
2.293808544665295823e+00	6.881109780531705411e+00	1.578394841136356419e+01	1.009462069174668283e-02
2.298193459867367672e+00	6.874821354869808054e+00	1.579966947551830891e+01	1.015683651687344924e-02
2.302586404211489413e+00	6.868532929207910698e+00	1.581539053967305186e+01	1.021908064749161606e-02
2.306987399770904279e+00	6.862244503546012453e+00	1.583111160382779481e+01	1.028135291272279546e-02
2.311396468699839168e+00	6.855956077884114208e+00	1.584683266798254131e+01	1.034365314062308562e-02
2.315813633233875901e+00	6.849667652222216851e+00	1.586255373213728426e+01	1.040598115842823225e-02
2.320238915690328252e+00	6.843379226560318607e+00	1.587827479629203076e+01	1.046833679219446277e-02
2.324672338468613209e+00	6.837090800898421250e+00	1.589399586044677726e+01	1.053071986719171863e-02
2.329113924050632445e+00	6.830802375236523005e+00	1.590971692460151843e+01	1.059313020759807163e-02
2.333563695001151572e+00	6.824513949574624760e+00	1.592543798875626315e+01	1.065556763664091307e-02
2.338021673968180725e+00	6.818225523912727404e+00	1.594115905291101143e+01	1.071803197651100513e-02
2.342487883683360028e+00	6.811937098250829159e+00	1.595688011706575260e+01	1.078052304847484932e-02
2.346962346962346846e+00	6.805648672588931802e+00	1.597260118122049910e+01	1.084304067277554878e-02
2.351445086705202137e+00	6.799360246927033558e+00	1.598832224537524382e+01	1.090558466860457563e-02
2.355936125896782585e+00	6.793071821265136201e+00	1.600404330952998677e+01	1.096815485424925546e-02
2.360435487607134508e+00	6.786783395603237956e+00	1.601976437368473327e+01	1.103075104693255169e-02
2.364943194991884656e+00	6.780494969941340599e+00	1.603548543783947622e+01	1.109337306286290077e-02
2.369459271292643443e+00	6.774206544279442355e+00	1.605120650199422272e+01	1.115602071727428250e-02
2.373983739837397966e+00	6.767918118617544998e+00	1.606692756614896567e+01	1.121869382438068358e-02
2.378516624040921013e+00	6.761629692955645865e+00	1.608264863030371217e+01	1.128139219733147007e-02
2.383057947405165855e+00	6.755341267293749397e+00	1.609836969445845511e+01	1.134411564829048737e-02
2.387607733519682363e+00	6.749052841631852040e+00	1.611409075861319806e+01	1.140686398844593767e-02
2.392166006062018901e+00	6.742764415969952907e+00	1.612981182276794456e+01	1.146963702790118958e-02
2.396732788798132230e+00	6.736475990308056438e+00	1.614553288692268751e+01	1.153243457573611096e-02
2.401308105582807606e+00	6.730187564646157306e+00	1.616125395107743401e+01	1.159525644001058522e-02
2.405891980360065130e+00	6.723899138984259949e+00	1.617697501523217696e+01	1.165810242776666936e-02
2.410484437163585181e+00	6.717610713322361704e+00	1.619269607938692346e+01	1.172097234497111902e-02
2.415085500117123196e+00	6.711322287660464347e+00	1.620841714354166641e+01	1.178386599658665969e-02
2.419695193434935554e+00	6.705033861998566103e+00	1.622413820769641291e+01	1.184678318651524905e-02
2.424313541422201013e+00	6.698745436336668746e+00	1.623985927185115585e+01	1.190972371760236001e-02
2.428940568475452366e+00	6.692457010674770501e+00	1.625558033600590235e+01	1.197268739169907864e-02
2.433576299082999661e+00	6.686168585012873145e+00	1.627130140016064530e+01	1.203567400948753717e-02
2.438220757825371177e+00	6.679880159350974012e+00	1.628702246431539180e+01	1.209868337073227024e-02
2.442873969375735754e+00	6.673591733689077543e+00	1.630274352847013475e+01	1.216171527408133057e-02
2.447535958500352660e+00	6.667303308027180186e+00	1.631846459262487770e+01	1.222476951706358110e-02
2.452206750059004126e+00	6.661014882365281053e+00	1.633418565677962420e+01	1.228784589622463133e-02
2.456886369005432780e+00	6.654726456703384585e+00	1.634990672093436714e+01	1.235094420703200697e-02
2.461574840387798613e+00	6.648438031041485452e+00	1.636562778508911364e+01	1.241406424383205247e-02
2.466272189349111965e+00	6.642149605379588095e+00	1.638134884924385659e+01	1.247720579995845527e-02
2.470978441127694936e+00	6.635861179717689851e+00	1.639706991339860309e+01	1.254036866763700957e-02
2.475693621057623250e+00	6.629572754055792494e+00	1.641279097755334604e+01	1.260355263801652900e-02
2.480417754569190780e+00	6.623284328393894249e+00	1.642851204170809254e+01	1.266675750116648749e-02
2.485150867189355850e+00	6.616995902731996892e+00	1.644423310586283549e+01	1.272998304604417048e-02
2.489892984542211529e+00	6.610707477070098648e+00	1.645995417001758199e+01	1.279322906058908554e-02
2.494644132349440380e+00	6.604419051408201291e+00	1.647567523417232493e+01	1.285649533156772717e-02
2.499404336430784301e+00	6.598130625746302158e+00	1.649139629832707143e+01	1.291978164471063728e-02
2.504173622704507274e+00	6.591842200084405690e+00	1.650711736248181438e+01	1.298308778462539670e-02
2.508952017187872308e+00	6.585553774422508333e+00	1.652283842663655733e+01	1.304641353481711397e-02
2.513739545997610403e+00	6.579265348760609200e+00	1.653855949079130383e+01	1.310975867768924934e-02
2.518536235350393948e+00	6.572976923098712732e+00	1.655428055494604678e+01	1.317312299455413588e-02
2.523342111563322998e+00	6.566688497436813599e+00	1.657000161910079328e+01	1.323650626559830408e-02
2.528157201054396896e+00	6.560400071774916242e+00	1.658572268325553623e+01	1.329990826989622260e-02
2.532981530343007659e+00	6.554111646113017997e+00	1.660144374741028273e+01	1.336332878540767710e-02
2.537815126050419590e+00	6.547823220451120640e+00	1.661716481156502567e+01	1.342676758898377933e-02
2.542658014900264440e+00	6.541534794789222396e+00	1.663288587571977217e+01	1.349022445636466859e-02
2.547510223719027689e+00	6.535246369127325039e+00	1.664860693987451512e+01	1.355369916208018326e-02
2.552371779436551691e+00	6.528957943465426794e+00	1.666432800402926162e+01	1.361719147967047246e-02
2.557242709086526400e+00	6.522669517803529438e+00	1.668004906818400457e+01	1.368070118146976800e-02
2.562123039806996516e+00	6.516381092141630305e+00	1.669577013233875107e+01	1.374422803862916653e-02
2.567012798840859311e+00	6.510092666479733836e+00	1.671149119649349402e+01	1.380777182125209231e-02
2.571912013536377994e+00	6.503804240817836479e+00	1.672721226064823696e+01	1.387133229827205300e-02
2.576820711347689308e+00	6.497515815155937347e+00	1.674293332480298346e+01	1.393490923745944500e-02
2.581738919835310231e+00	6.491227389494040878e+00	1.675865438895772641e+01	1.399850240547535762e-02
2.586666666666666448e+00	6.484938963832141745e+00	1.677437545311247291e+01	1.406211156775646377e-02
2.591603979616597275e+00	6.478650538170244388e+00	1.679009651726721586e+01	1.412573648869669234e-02
2.596550886567889016e+00	6.472362112508346144e+00	1.680581758142196236e+01	1.418937693144165652e-02
2.601507415511791432e+00	6.466073686846448787e+00	1.682153864557670531e+01	1.425303265802879867e-02
2.606473594548551986e+00	6.459785261184550542e+00	1.683725970973145181e+01	1.431670342932217163e-02
2.611449451887941198e+00	6.453496835522653186e+00	1.685298077388619475e+01	1.438038900501094688e-02
2.616435015849792656e+00	6.447208409860754941e+00	1.686870183804094125e+01	1.444408914362818076e-02
2.621430314864534594e+00	6.440919984198857584e+00	1.688442290219568420e+01	1.450780360253631565e-02
2.626435377473736121e+00	6.434631558536958451e+00	1.690014396635043070e+01	1.457153213791690521e-02
2.631450232330642791e+00	6.428343132875061983e+00	1.691586503050517365e+01	1.463527450478607078e-02
2.636474908200733491e+00	6.422054707213164626e+00	1.693158609465991660e+01	1.469903045695252625e-02
2.641509433962264008e+00	6.415766281551265493e+00	1.694730715881466310e+01	1.476279974708871734e-02
2.646553838606817699e+00	6.409477855889369025e+00	1.696302822296940604e+01	1.482658212664242012e-02
2.651608151239872146e+00	6.403189430227469892e+00	1.697874928712415254e+01	1.489037734588268512e-02
2.656672401081346280e+00	6.396901004565572535e+00	1.699447035127889549e+01	1.495418515390125117e-02
2.661746617466174580e+00	6.390612578903674290e+00	1.701019141543364199e+01	1.501800529857558360e-02
2.666830829844865303e+00	6.384324153241776933e+00	1.702591247958838494e+01	1.508183752656867826e-02
2.671925067784076901e+00	6.378035727579878689e+00	1.704163354374313144e+01	1.514568158342681145e-02
2.677029360967184246e+00	6.371747301917981332e+00	1.705735460789787439e+01	1.520953721334177174e-02
2.682143739194863041e+00	6.365458876256083087e+00	1.707307567205262089e+01	1.527340415947557248e-02
2.687268232385660927e+00	6.359170450594185731e+00	1.708879673620736384e+01	1.533728216364463152e-02
2.692402870576590335e+00	6.352882024932286598e+00	1.710451780036211034e+01	1.540117096654607803e-02
2.697547683923705364e+00	6.346593599270390129e+00	1.712023886451685328e+01	1.546507030752271306e-02
2.702702702702701743e+00	6.340305173608492773e+00	1.713595992867159623e+01	1.552897992487097152e-02
2.707867957309506135e+00	6.334016747946593640e+00	1.715168099282634273e+01	1.559289955556063430e-02
2.713043478260868557e+00	6.327728322284697171e+00	1.716740205698108568e+01	1.565682893534096551e-02
2.718229296194976108e+00	6.321439896622798038e+00	1.718312312113583218e+01	1.572076779877915401e-02
2.723425441872043162e+00	6.315151470960900681e+00	1.719884418529057513e+01	1.578471587914147961e-02
2.728631946174931322e+00	6.308863045299002437e+00	1.721456524944532163e+01	1.584867290853025912e-02
2.733848840109752487e+00	6.302574619637105080e+00	1.723028631360006457e+01	1.591263861776943955e-02
2.739076154806491914e+00	6.296286193975206835e+00	1.724600737775481107e+01	1.597661273644688379e-02
2.744313921519619726e+00	6.289997768313309479e+00	1.726172844190955402e+01	1.604059499290962781e-02
2.749562171628721519e+00	6.283709342651411234e+00	1.727744950606430052e+01	1.610458511426029332e-02
2.754820936639117868e+00	6.277420916989513877e+00	1.729317057021904347e+01	1.616858282634733510e-02
2.760090248182500705e+00	6.271132491327616520e+00	1.730889163437378642e+01	1.623258785377053662e-02
2.765370138017565260e+00	6.264844065665718276e+00	1.732461269852853292e+01	1.629659991986210504e-02
2.770660638030644662e+00	6.258555640003820919e+00	1.734033376268327586e+01	1.636061874672408920e-02
2.775961780236359200e+00	6.252267214341921786e+00	1.735605482683802236e+01	1.642464405513398978e-02
2.781273596778252255e+00	6.245978788680025318e+00	1.737177589099276531e+01	1.648867556467433979e-02
2.786596119929453330e+00	6.239690363018126185e+00	1.738749695514751181e+01	1.655271299364625970e-02
2.791929382093316203e+00	6.233401937356228828e+00	1.740321801930225476e+01	1.661675605899877450e-02
2.797273415804089947e+00	6.227113511694330583e+00	1.741893908345700126e+01	1.668080447650845469e-02
2.802628253727570851e+00	6.220825086032433227e+00	1.743466014761174421e+01	1.674485796063902160e-02
2.807993928661775662e+00	6.214536660370534982e+00	1.745038121176649071e+01	1.680891622456355886e-02
2.813370473537604166e+00	6.208248234708637625e+00	1.746610227592123366e+01	1.687297898018245979e-02
2.818757921419518198e+00	6.201959809046739380e+00	1.748182334007598016e+01	1.693704593808445860e-02
2.824156305506216214e+00	6.195671383384842024e+00	1.749754440423072310e+01	1.700111680757010121e-02
2.829565659131317190e+00	6.189382957722944667e+00	1.751326546838546605e+01	1.706519129672559240e-02
2.834986015764047185e+00	6.183094532061046422e+00	1.752898653254021255e+01	1.712926911218038556e-02
2.840417409009925009e+00	6.176806106399149066e+00	1.754470759669495550e+01	1.719334995944019756e-02
2.845859872611464780e+00	6.170517680737249933e+00	1.756042866084970200e+01	1.725743354260046020e-02
2.851313440448864256e+00	6.164229255075353464e+00	1.757614972500444495e+01	1.732151956449280716e-02
2.856778146540719820e+00	6.157940829413454331e+00	1.759187078915919145e+01	1.738560772658868589e-02
2.862254025044722372e+00	6.151652403751556974e+00	1.760759185331393439e+01	1.744969772911555278e-02
2.867741110258378079e+00	6.145363978089658730e+00	1.762331291746868089e+01	1.751378927094642338e-02
2.873239436619717591e+00	6.139075552427761373e+00	1.763903398162342384e+01	1.757788204965834988e-02
2.878749038708023456e+00	6.132787126765863128e+00	1.765475504577817034e+01	1.764197576145679069e-02
2.884269951244546437e+00	6.126498701103965772e+00	1.767047610993291329e+01	1.770607010131683770e-02
2.889802209093244478e+00	6.120210275442067527e+00	1.768619717408765979e+01	1.777016476274219381e-02
2.895345847261506123e+00	6.113921849780170170e+00	1.770191823824240274e+01	1.783425943808037220e-02
2.900900900900899693e+00	6.107633424118272814e+00	1.771763930239714568e+01	1.789835381819611382e-02
2.906467405307910035e+00	6.101344998456374569e+00	1.773336036655189218e+01	1.796244759270909652e-02
2.912045395924683255e+00	6.095056572794477212e+00	1.774908143070663513e+01	1.802654044985806808e-02
2.917634908339788335e+00	6.088768147132578079e+00	1.776480249486138163e+01	1.809063207655434158e-02
2.923235978288962755e+00	6.082479721470681611e+00	1.778052355901612458e+01	1.815472215837832942e-02
2.928848641655886098e+00	6.076191295808782478e+00	1.779624462317087108e+01	1.821881037947865878e-02
2.934472934472934114e+00	6.069902870146885121e+00	1.781196568732561403e+01	1.828289642274443308e-02
2.940108892921959871e+00	6.063614444484986876e+00	1.782768675148036053e+01	1.834697996969998982e-02
2.945756553335062922e+00	6.057326018823089520e+00	1.784340781563510347e+01	1.841106070047287060e-02
2.951415952195375336e+00	6.051037593161191275e+00	1.785912887978984998e+01	1.847513829385221892e-02
2.957087126137840638e+00	6.044749167499293918e+00	1.787484994394459292e+01	1.853921242724677898e-02
2.962770111950013163e+00	6.038460741837395673e+00	1.789057100809933942e+01	1.860328277672428782e-02
2.968464946572842766e+00	6.032172316175498317e+00	1.790629207225408237e+01	1.866734901691321710e-02
2.974171667101486172e+00	6.025883890513600960e+00	1.792201313640882532e+01	1.873141082116331832e-02
2.979890310786105445e+00	6.019595464851702715e+00	1.793773420056357182e+01	1.879546786139574266e-02
2.985620915032678901e+00	6.013307039189805359e+00	1.795345526471831477e+01	1.885951980814634665e-02
2.991363517403820893e+00	6.007018613527906226e+00	1.796917632887306127e+01	1.892356633059652862e-02
2.997118155619595381e+00	6.000730187866009757e+00	1.798489739302780421e+01	1.898760709650734388e-02
3.002884867558353044e+00	5.994441762204110624e+00	1.800061845718255071e+01	1.905164177227612610e-02
3.008663691257547512e+00	5.988153336542213268e+00	1.801633952133729366e+01	1.911567002288905304e-02
3.014454664914586246e+00	5.981864910880315023e+00	1.803206058549204016e+01	1.917969151193408411e-02
3.020257826887660535e+00	5.975576485218417666e+00	1.804778164964678311e+01	1.924370590163893002e-02
3.026073215696602592e+00	5.969288059556519421e+00	1.806350271380152961e+01	1.930771285277770380e-02
3.031900870023727546e+00	5.962999633894622065e+00	1.807922377795627256e+01	1.937171202475623105e-02
3.037740828714700303e+00	5.956711208232723820e+00	1.809494484211101906e+01	1.943570307555130341e-02
3.043593130779391753e+00	5.950422782570826463e+00	1.811066590626576200e+01	1.949968566174378748e-02
3.049457815392752291e+00	5.944134356908929107e+00	1.812638697042050495e+01	1.956365943847031622e-02
3.055334921895684008e+00	5.937845931247030862e+00	1.814210803457525145e+01	1.962762405946805178e-02
3.061224489795917325e+00	5.931557505585133505e+00	1.815782909872999440e+01	1.969157917709357317e-02
3.067126558768904054e+00	5.925269079923234372e+00	1.817355016288474090e+01	1.975552444219477732e-02
3.073041168658697586e+00	5.918980654261337904e+00	1.818927122703948385e+01	1.981945950429045075e-02
3.078968359478861938e+00	5.912692228599438771e+00	1.820499229119423035e+01	1.988338401134660816e-02
3.084908171413361266e+00	5.906403802937541414e+00	1.822071335534897329e+01	1.994729761002409646e-02
3.090860644817479130e+00	5.900115377275643169e+00	1.823643441950371979e+01	2.001119994547099351e-02
3.096825820218724434e+00	5.893826951613745813e+00	1.825215548365846274e+01	2.007509066143254792e-02
3.102803738317756910e+00	5.887538525951847568e+00	1.826787654781320924e+01	2.013896940012776735e-02
3.108794439989307268e+00	5.881250100289950211e+00	1.828359761196795219e+01	2.020283580246020824e-02
3.114797966283114672e+00	5.874961674628051966e+00	1.829931867612269869e+01	2.026668950779603184e-02
3.120814358424858881e+00	5.868673248966154610e+00	1.831503974027744164e+01	2.033053015406725145e-02
3.126843657817107935e+00	5.862384823304257253e+00	1.833076080443218459e+01	2.039435737776679192e-02
3.132885906040268065e+00	5.856096397642359008e+00	1.834648186858693109e+01	2.045817081387958300e-02
3.138941144853533149e+00	5.849807971980461652e+00	1.836220293274167403e+01	2.052197009602612157e-02
3.145009416195856833e+00	5.843519546318562519e+00	1.837792399689642053e+01	2.058575485621167225e-02
3.151090762186909977e+00	5.837231120656666050e+00	1.839364506105116348e+01	2.064952472514776718e-02
3.157185225128066985e+00	5.830942694994766917e+00	1.840936612520590998e+01	2.071327933193167076e-02
3.163292847503373473e+00	5.824654269332869561e+00	1.842508718936065293e+01	2.077701830427025609e-02
3.169413671980545910e+00	5.818365843670971316e+00	1.844080825351539943e+01	2.084074126836035420e-02
3.175547741411955283e+00	5.812077418009073959e+00	1.845652931767014238e+01	2.090444784893185845e-02
3.181695098835635171e+00	5.805788992347175714e+00	1.847225038182488888e+01	2.096813766920338842e-02
3.187855787476280067e+00	5.799500566685278358e+00	1.848797144597963182e+01	2.103181035091561749e-02
3.194029850746268551e+00	5.793212141023380113e+00	1.850369251013437832e+01	2.109546551433723674e-02
3.200217332246671376e+00	5.786923715361482756e+00	1.851941357428912127e+01	2.115910277824306976e-02
3.206418275768288417e+00	5.780635289699585400e+00	1.853513463844386422e+01	2.122272175989440429e-02
3.212632725292675850e+00	5.774346864037687155e+00	1.855085570259861072e+01	2.128632207506946095e-02
3.218860724993184874e+00	5.768058438375789798e+00	1.856657676675335367e+01	2.134990333800679610e-02
3.225102319236016424e+00	5.761770012713890665e+00	1.858229783090810017e+01	2.141346516147609597e-02
3.231357552581260784e+00	5.755481587051994197e+00	1.859801889506284311e+01	2.147700715673479116e-02
3.237626469783975836e+00	5.749193161390095064e+00	1.861373995921758961e+01	2.154052893351020639e-02
3.243909115795236442e+00	5.742904735728197707e+00	1.862946102337233256e+01	2.160403010004215141e-02
3.250205535763222908e+00	5.736616310066299462e+00	1.864518208752707906e+01	2.166751026298689015e-02
3.256515775034293014e+00	5.730327884404402106e+00	1.866090315168182201e+01	2.173096902752147050e-02
3.262839879154078471e+00	5.724039458742503861e+00	1.867662421583656851e+01	2.179440599734352654e-02
3.269177893868572493e+00	5.717751033080606504e+00	1.869234527999131146e+01	2.185782077455081240e-02
3.275529865125240914e+00	5.711462607418708259e+00	1.870806634414605796e+01	2.192121295974827633e-02
3.281895839074124410e+00	5.705174181756810903e+00	1.872378740830080091e+01	2.198458215194729407e-02
3.288275862068964273e+00	5.698885756094913546e+00	1.873950847245554385e+01	2.204792794872113479e-02
3.294669980668323284e+00	5.692597330433015301e+00	1.875522953661029035e+01	2.211124994598473101e-02
3.301078241636714594e+00	5.686308904771117945e+00	1.877095060076503330e+01	2.217454773821099859e-02
3.307500691945751470e+00	5.680020479109218812e+00	1.878667166491977980e+01	2.223782091828195931e-02
3.313937378775282827e+00	5.673732053447322343e+00	1.880239272907452275e+01	2.230106907748394957e-02
3.320388349514562965e+00	5.667443627785423210e+00	1.881811379322926925e+01	2.236429180562194557e-02
3.326853651763398645e+00	5.661155202123525854e+00	1.883383485738401220e+01	2.242748869091434893e-02
3.333333333333333481e+00	5.654866776461627609e+00	1.884955592153875870e+01	2.249065932001176674e-02
