# Supplementary material for: Self-organized synchronization of digital phase-locked loops with delayed coupling in theory and experiment
Source: PLoS One. 2017 Feb 16;12(2):e0171590. doi: 10.1371/journal.pone.0171590 (PMC5312960; doi:10.1371/journal.pone.0171590)
Supplement: S1 File — S1_File.zip. (ZIP) [file pone.0171590.s001.zip › perdec.2x1.inv.csv]

tauOmega	sigma-mean	sigma-std
0.35	-41.488	0.96458
0.585	-38.665	1.8969
0.8	-35.223	1.1749
0.925	-32.527	1.9997
1.045	-30.808	0.8313
1.105	-30.91	1.7364
1.22	-28.347	1.2488
1.325	-27.822	0
1.39	-26.466	1.1095
1.49	-24.64	1.0436
1.585	-22.97	1.5307
1.705	-20.911	0
1.8	-20.802	1.4111
1.915	-19.154	1.3426
2	-17.936	1.79
2.1	-17.844	2.0818
2.2	-16.668	2.4737
2.3	-16.511	1.3312
2.37	-15.772	4.7462
