# Supplementary material for: Self-organized synchronization of digital phase-locked loops with delayed coupling in theory and experiment
Source: PLoS One. 2017 Feb 16;12(2):e0171590. doi: 10.1371/journal.pone.0171590 (PMC5312960; doi:10.1371/journal.pone.0171590)
Supplement: S1 File — S1_File.zip. (ZIP) [file pone.0171590.s001.zip › perdec.2x1.inv.theory.csv]

tau	Omega	OmegaTau	lambda
0.000000000000000000e+00	8.901702783946679119e+03	0.000000000000000000e+00	0.000000000000000000e+00
3.561551625581200217e-06	8.850355080608575008e+03	3.152099652431230442e-02	-4.372708249422538529e+01
7.164671007263185583e-06	8.799007377270469078e+03	6.304199304862460884e-02	-4.346881016046202006e+01
1.081009013813493369e-05	8.747659673932364967e+03	9.456298957293690632e-02	-4.320742732641041783e+01
1.449855829960908107e-05	8.696311970594260856e+03	1.260839860972492177e-01	-4.294288000681395800e+01
1.823084257485128301e-05	8.644964267256154926e+03	1.576049826215615290e-01	-4.267511302353872082e+01
2.200772838061632429e-05	8.593616563918050815e+03	1.891259791458738126e-01	-4.240406997433452574e+01
2.583002001826551307e-05	8.542268860579944885e+03	2.206469756701861240e-01	-4.212969320103331938e+01
2.969854124477723365e-05	8.490921157241840774e+03	2.521679721944984354e-01	-4.185192375654989405e+01
3.361413586460225677e-05	8.439573453903736663e+03	2.836889687188107190e-01	-4.157070137111198704e+01
3.757766834325697482e-05	8.388225750565630733e+03	3.152099652431230581e-01	-4.128596441746623213e+01
4.159002444359163447e-05	8.336878047227526622e+03	3.467309617674353417e-01	-4.099764987495110091e+01
4.565211188571753788e-05	8.285530343889422511e+03	3.782519582917476253e-01	-4.070569329281774884e+01
4.976486103162556938e-05	8.234182640551316581e+03	4.097729548160599644e-01	-4.041002875229970215e+01
5.392922559558088340e-05	8.182834937213212470e+03	4.412939513403722480e-01	-4.011058882751058263e+01
5.814618338143314179e-05	8.131487233875108359e+03	4.728149478646845871e-01	-3.980730454554137054e+01
6.241673704803942901e-05	8.080139530537003338e+03	5.043359443889968707e-01	-3.950010534504435356e+01
6.674191490405849555e-05	8.028791827198898318e+03	5.358569409133091543e-01	-3.918891903392970022e+01
7.112277173343974068e-05	7.977444123860794207e+03	5.673779374376214379e-01	-3.887367174569457973e+01
7.556038965299884677e-05	7.926096420522689186e+03	5.988989339619338326e-01	-3.855428789454055760e+01
8.005587900354447671e-05	7.874748717184584166e+03	6.304199304862461162e-01	-3.823069012925608234e+01
8.461037927609775641e-05	7.823401013846480055e+03	6.619409270105583998e-01	-3.790279928575834134e+01
8.922506007482736948e-05	7.772053310508375034e+03	6.934619235348706834e-01	-3.757053433829835143e+01
9.390112211840930532e-05	7.720705607170270014e+03	7.249829200591829670e-01	-3.723381234932135442e+01
9.863979828161248658e-05	7.669357903832165903e+03	7.565039165834952506e-01	-3.689254841789919936e+01
1.034423546790080362e-04	7.618010200494059973e+03	7.880249131078076452e-01	-3.654665562674050250e+01
1.083100917928027813e-04	7.566662497155955862e+03	8.195459096321199288e-01	-3.619604498773608725e+01
1.132443456469083140e-04	7.515314793817850841e+03	8.510669061564322124e-01	-3.584062538598762160e+01
1.182464890294708006e-04	7.463967090479746730e+03	8.825879026807444960e-01	-3.548030352232736107e+01
1.233179327662125614e-04	7.412619387141641710e+03	9.141088992050567796e-01	-3.511498385425939261e+01
1.284601270470656575e-04	7.361271683803536689e+03	9.456298957293692853e-01	-3.474456853531911094e+01
1.336745628087181626e-04	7.309923980465431669e+03	9.771508922536814579e-01	-3.436895735280752007e+01
1.389627731758421865e-04	7.258576277127327558e+03	1.008671888777993741e+00	-3.398804766387534215e+01
1.443263349639293560e-04	7.207228573789222537e+03	1.040192885302306136e+00	-3.360173432993710918e+01
1.497668702468290148e-04	7.155880870451117516e+03	1.071713881826618309e+00	-3.320990964938091139e+01
1.552860479922622947e-04	7.104533167113013405e+03	1.103234878350930703e+00	-3.281246328856069994e+01
1.608855857687761109e-04	7.053185463774908385e+03	1.134755874875242876e+00	-3.240928221104118023e+01
1.665672515278043418e-04	7.001837760436803364e+03	1.166276871399555271e+00	-3.200025060509223351e+01
1.723328654647205359e-04	6.950490057098698344e+03	1.197797867923867665e+00	-3.158524980940224225e+01
1.781843019629970469e-04	6.899142353760594233e+03	1.229318864448179838e+00	-3.116415823701616361e+01
1.841234916258334528e-04	6.847794650422489212e+03	1.260839860972492232e+00	-3.073685129748160705e+01
1.901524233998788964e-04	6.796446947084385101e+03	1.292360857496804405e+00	-3.030320131720878862e+01
1.962731467959576961e-04	6.745099243746280081e+03	1.323881854021116800e+00	-2.986307745804607805e+01
2.024877742120047015e-04	6.693751540408175060e+03	1.355402850545429194e+00	-2.941634563408291214e+01
2.087984833637435372e-04	6.642403837070070949e+03	1.386923847069741367e+00	-2.896286842669997341e+01
2.152075198289817276e-04	6.591056133731965929e+03	1.418444843594053761e+00	-2.850250499789187231e+01
2.217171997117675956e-04	6.539708430393860908e+03	1.449965840118365934e+00	-2.803511100189599503e+01
2.283299124330494874e-04	6.488360727055756797e+03	1.481486836642678329e+00	-2.756053849517735443e+01
2.350481236549003281e-04	6.437013023717651777e+03	1.513007833166990501e+00	-2.707863584482124253e+01
2.418743783458260452e-04	6.385665320379546756e+03	1.544528829691302896e+00	-2.658924763540618486e+01
2.488113039951631218e-04	6.334317617041441736e+03	1.576049826215615512e+00	-2.609221457443924308e+01
2.558616139850947765e-04	6.282969913703337625e+03	1.607570822739927685e+00	-2.558737339645232467e+01
2.630281111293769169e-04	6.231622210365232604e+03	1.639091819264239858e+00	-2.507455676587636262e+01
2.703136913884687732e-04	6.180274507027127584e+03	1.670612815788552030e+00	-2.455359317882814096e+01
2.777213477714147267e-04	6.128926803689023473e+03	1.702133812312864647e+00	-2.402430686396732540e+01
2.852541744355208543e-04	6.077579100350918452e+03	1.733654808837176819e+00	-2.348651768260378248e+01
2.929153709956245581e-04	6.026231397012813432e+03	1.765175805361489214e+00	-2.294004102826227154e+01
3.007082470555650332e-04	5.974883693674709320e+03	1.796696801885801387e+00	-2.238468772594076839e+01
3.086362269753383089e-04	5.923535990336604300e+03	1.828217798410113559e+00	-2.182026393133042319e+01
3.167028548883622265e-04	5.872188286998499279e+03	1.859738794934426176e+00	-2.124657103030119742e+01
3.249117999842959228e-04	5.820840583660394259e+03	1.891259791458738349e+00	-2.066340553899629029e+01
3.332668620739578772e-04	5.769492880322290148e+03	1.922780787983050743e+00	-2.007055900492223444e+01
3.417719774540743769e-04	5.718145176984185127e+03	1.954301784507363138e+00	-1.946781790946925739e+01
3.504312250908756324e-04	5.666797473646081016e+03	1.985822781031675088e+00	-1.885496357234948661e+01
3.592488331429501375e-04	5.615449770307975086e+03	2.017343777555987483e+00	-1.823177205849880522e+01
3.682291858452700823e-04	5.564102066969870975e+03	2.048864774080299878e+00	-1.759801408805278911e+01
3.773768307779394571e-04	5.512754363631765955e+03	2.080385770604612272e+00	-1.695345495007707015e+01
3.866964865449822129e-04	5.461406660293661844e+03	2.111906767128924223e+00	-1.629785442081157143e+01
3.961930508904146914e-04	5.410058956955556823e+03	2.143427763653236617e+00	-1.563096668727246907e+01
4.058716092809307521e-04	5.358711253617451803e+03	2.174948760177549012e+00	-1.495254027715095546e+01
4.157374439868032220e-04	5.307363550279347692e+03	2.206469756701861407e+00	-1.426231799605082706e+01
4.257960436950700644e-04	5.256015846941241762e+03	2.237990753226173801e+00	-1.356003687322109386e+01
4.360531136917648724e-04	5.204668143603137651e+03	2.269511749750485752e+00	-1.284542811706464072e+01
4.465145866528837299e-04	5.153320440265033540e+03	2.301032746274798146e+00	-1.211821708184103663e+01
4.571866340869703725e-04	5.101972736926928519e+03	2.332553742799110541e+00	-1.137812324713256729e+01
4.680756784756959069e-04	5.050625033588823499e+03	2.364074739323422936e+00	-1.062486021180723661e+01
4.791884061626151175e-04	4.999277330250718478e+03	2.395595735847735330e+00	-9.858135704393719223e+00
4.905317810444503575e-04	4.947929626912614367e+03	2.427116732372047281e+00	-9.077651611981702118e+00
5.021130591238126117e-04	4.896581923574509347e+03	2.458637728896359675e+00	-8.283104029978092697e+00
5.139398039872620063e-04	4.845234220236404326e+03	2.490158725420672070e+00	-7.474183335287850838e+00
5.260199032780903117e-04	4.793886516898299305e+03	2.521679721944984465e+00	-6.650574285747882008e+00
5.383615862392119103e-04	4.742538813560195194e+03	2.553200718469296859e+00	-5.811956148927789556e+00
5.509734424081568329e-04	4.691191110222091083e+03	2.584721714993608810e+00	-4.958002863721731934e+00
5.638644415534125069e-04	4.639843406883985153e+03	2.616242711517921204e+00	-4.088383238496227534e+00
5.770439549493539249e-04	4.588495703545881042e+03	2.647763708042233599e+00	-3.202761189929579810e+00
5.905217780958103239e-04	4.537148000207776022e+03	2.679284704566545994e+00	-2.300796027002750765e+00
6.043081549980148723e-04	4.485800296869671001e+03	2.710805701090858388e+00	-1.382142785650265937e+00
6.184138041334208240e-04	4.434452593531566890e+03	2.742326697615170339e+00	-4.464526177793972095e-01
6.328499462437118563e-04	4.383104890193461870e+03	2.773847694139482734e+00	5.066267552358308945e-01
6.476283341034530473e-04	4.331757186855356849e+03	2.805368690663795128e+00	1.477450525085863609e+00
6.627612844313690750e-04	4.280409483517252738e+03	2.836889687188107523e+00	2.466376199639863209e+00
6.782617121263504996e-04	4.229061780179146808e+03	2.868410683712419917e+00	3.473762924955936970e+00
6.941431670281994698e-04	4.177714076841042697e+03	2.899931680236731868e+00	4.499970714739441213e+00
7.104198734230395169e-04	4.126366373502938586e+03	2.931452676761044263e+00	5.545359578757654617e+00
7.271067725354753023e-04	4.075018670164833566e+03	2.962973673285356657e+00	6.610288540254821932e+00
7.442195682743114622e-04	4.023670966826728090e+03	2.994494669809669052e+00	7.695114529793767311e+00
7.617747765262274356e-04	3.972323263488623979e+03	3.026015666333981002e+00	8.800191144960058054e+00
7.797897783226477846e-04	3.920975560150519414e+03	3.057536662858293397e+00	9.925867261880434000e+00
7.982828772395701407e-04	3.869627856812414848e+03	3.089057659382605792e+00	1.107248548412971445e+01
8.172733614288248908e-04	3.818280153474309373e+03	3.120578655906918186e+00	1.224038041334109472e+01
8.292458423686577306e-04	3.801164252361607851e+03	3.152099652431230581e+00	4.498842876779463609e+02
8.263752807425922206e-04	3.852511955699711962e+03	3.183620648955542531e+00	4.500035155443126769e+02
8.235802324595576512e-04	3.903859659037816982e+03	3.215141645479854926e+00	4.501197685513689066e+02
8.208577565080868920e-04	3.955207362375922003e+03	3.246662642004167321e+00	4.502331566688493467e+02
8.182050626438250405e-04	4.006555065714026568e+03	3.278183638528479715e+00	4.503437845121515579e+02
8.156195018506793518e-04	4.057902769052131589e+03	3.309704635052792110e+00	4.504517516642895885e+02
8.130985575171345093e-04	4.109250472390235700e+03	3.341225631577104060e+00	4.505571529748939383e+02
8.106398372659466122e-04	4.160598175728340721e+03	3.372746628101416455e+00	4.506600788381385883e+02
8.082410653814634969e-04	4.211945879066445741e+03	3.404267624625728850e+00	4.507606154513310912e+02
8.059000757841812499e-04	4.263293582404550762e+03	3.435788621150041244e+00	4.508588450556726457e+02
8.036148055069530435e-04	4.314641285742654873e+03	3.467309617674353195e+00	4.509548461606566434e+02
8.013832886315476120e-04	4.365988989080759893e+03	3.498830614198665589e+00	4.510486937533372043e+02
7.992036506481040373e-04	4.417336692418864914e+03	3.530351610722977984e+00	4.511404594937194474e+02
7.970741032034619903e-04	4.468684395756969025e+03	3.561872607247290379e+00	4.512302118972241942e+02
7.949929392074478246e-04	4.520032099095074045e+03	3.593393603771602773e+00	4.513180165053229871e+02
7.929585282689715015e-04	4.571379802433179066e+03	3.624914600295915168e+00	4.514039360451617426e+02
7.909693124362877610e-04	4.622727505771283177e+03	3.656435596820227119e+00	4.514880305789966997e+02
7.890238022180334548e-04	4.674075209109388197e+03	3.687956593344539069e+00	4.515703576442735994e+02
7.871205728636846430e-04	4.725422912447493218e+03	3.719477589868851908e+00	4.516509723848645308e+02
7.852582608839103360e-04	4.776770615785598238e+03	3.750998586393164302e+00	4.517299276742913321e+02
7.834355607929672626e-04	4.828118319123703259e+03	3.782519582917477141e+00	4.518072742313357821e+02
7.816512220567761390e-04	4.879466022461807370e+03	3.814040579441788203e+00	4.518830607287658268e+02
7.799040462316890422e-04	4.930813725799911481e+03	3.845561575966101042e+00	4.519573338954111250e+02
7.781928842801874103e-04	4.982161429138016501e+03	3.877082572490413437e+00	4.520301386122889653e+02
7.765166340508805826e-04	5.033509132476121522e+03	3.908603569014725831e+00	4.521015180030361194e+02
7.748742379111868937e-04	5.084856835814226542e+03	3.940124565539037782e+00	4.521715135190942760e+02
7.732646805220150027e-04	5.136204539152330653e+03	3.971645562063350177e+00	4.522401650199834648e+02
7.716869867446049134e-04	5.187552242490435674e+03	4.003166558587662571e+00	4.523075108490000389e+02
7.701402196704641061e-04	5.238899945828540694e+03	4.034687555111974966e+00	4.523735879046317905e+02
7.686234787660314481e-04	5.290247649166645715e+03	4.066208551636287361e+00	4.524384317079823177e+02
7.671358981243527270e-04	5.341595352504749826e+03	4.097729548160599755e+00	4.525020764664168951e+02
7.656766448166321291e-04	5.392943055842854847e+03	4.129250544684912150e+00	4.525645551337989900e+02
7.642449173370695565e-04	5.444290759180959867e+03	4.160771541209224544e+00	4.526258994673379448e+02
7.628399441348792916e-04	5.495638462519063069e+03	4.192292537733536051e+00	4.526861400814353829e+02
7.614609822278416412e-04	5.546986165857168089e+03	4.223813534257848445e+00	4.527453064986345339e+02
7.601073158921548738e-04	5.598333869195273110e+03	4.255334530782160840e+00	4.528034271978822289e+02
7.587782554237302267e-04	5.649681572533378130e+03	4.286855527306473235e+00	4.528605296601574537e+02
7.574731359664278307e-04	5.701029275871483151e+03	4.318376523830785629e+00	4.529166404119580420e+02
7.561913164030498354e-04	5.752376979209588171e+03	4.349897520355098024e+00	4.529717850662456726e+02
7.549321783052043025e-04	5.803724682547693192e+03	4.381418516879410419e+00	4.530259883614938872e+02
7.536951249384257886e-04	5.855072385885797303e+03	4.412939513403722813e+00	4.530792741986980445e+02
7.524795803191900714e-04	5.906420089223902323e+03	4.444460509928035208e+00	4.531316656764709592e+02
7.512849883206928212e-04	5.957767792562007344e+03	4.475981506452347602e+00	4.531831851245220264e+02
7.501108118244740859e-04	6.009115495900110545e+03	4.507502502976659109e+00	4.532338541353009305e+02
7.489565319151702790e-04	6.060463199238215566e+03	4.539023499500971504e+00	4.532836935942191872e+02
7.478216471158581537e-04	6.111810902576320586e+03	4.570544496025283898e+00	4.533327237083466912e+02
7.467056726616221095e-04	6.163158605914425607e+03	4.602065492549596293e+00	4.533809640337302653e+02
7.456081398091343564e-04	6.214506309252530627e+03	4.633586489073908687e+00	4.534284335014023100e+02
7.445285951801834017e-04	6.265854012590635648e+03	4.665107485598221082e+00	4.534751504421532218e+02
7.434666001372168586e-04	6.317201715928740668e+03	4.696628482122533477e+00	4.535211326101334635e+02
7.424217301890947886e-04	6.368549419266844779e+03	4.728149478646845871e+00	4.535663972053514499e+02
7.413935744253585380e-04	6.419897122604949800e+03	4.759670475171158266e+00	4.536109608951273913e+02
7.403817349774353832e-04	6.471244825943054821e+03	4.791191471695470661e+00	4.536548398345556166e+02
7.393858265052904869e-04	6.522592529281158022e+03	4.822712468219782167e+00	4.536980496860342669e+02
7.384054757081380581e-04	6.573940232619263043e+03	4.854233464744094562e+00	4.537406056378979997e+02
7.374403208579047124e-04	6.625287935957368063e+03	4.885754461268406956e+00	4.537825224222356724e+02
7.364900113542209668e-04	6.676635639295473084e+03	4.917275457792719351e+00	4.538238143318783955e+02
7.355542072997897727e-04	6.727983342633578104e+03	4.948796454317031746e+00	4.538644952366577172e+02
7.346325790950535223e-04	6.779331045971683125e+03	4.980317450841344140e+00	4.539045785989382011e+02
7.337248070511414623e-04	6.830678749309788145e+03	5.011838447365656535e+00	4.539440774884702137e+02
7.328305810201459110e-04	6.882026452647892256e+03	5.043359443889968929e+00	4.539830045966022567e+02
7.319496000418256564e-04	6.933374155985997277e+03	5.074880440414281324e+00	4.540213722499067330e+02
7.310815720058937844e-04	6.984721859324102297e+03	5.106401436938593719e+00	4.540591924230303107e+02
7.302262133290923990e-04	7.036069562662205499e+03	5.137922433462905225e+00	4.540964767514896607e+02
7.293832486463047238e-04	7.087417266000310519e+03	5.169443429987217620e+00	4.541332365432680263e+02
7.285524105149982291e-04	7.138764969338415540e+03	5.200964426511530014e+00	4.541694827904290719e+02
7.277334391323312399e-04	7.190112672676520560e+03	5.232485423035842409e+00	4.542052261800088218e+02
7.269260820642959231e-04	7.241460376014625581e+03	5.264006419560154804e+00	4.542404771045913776e+02
7.261300939863028596e-04	7.292808079352730601e+03	5.295527416084467198e+00	4.542752456722888041e+02
7.253452364346490554e-04	7.344155782690835622e+03	5.327048412608779593e+00	4.543095417165100685e+02
7.245712775683387820e-04	7.395503486028939733e+03	5.358569409133091987e+00	4.543433748051015755e+02
7.238079919407577542e-04	7.446851189367044753e+03	5.390090405657404382e+00	4.543767542494152849e+02
7.230551602807303198e-04	7.498198892705149774e+03	5.421611402181716777e+00	4.544096891127035178e+02
7.223125692825098235e-04	7.549546596043252976e+03	5.453132398706028283e+00	4.544421882183970069e+02
7.215800114042818019e-04	7.600894299381357996e+03	5.484653395230340678e+00	4.544742601580016412e+02
7.208572846747800461e-04	7.652242002719463017e+03	5.516174391754653072e+00	4.545059132985142014e+02
7.201441925076361699e-04	7.703589706057568037e+03	5.547695388278965467e+00	4.545371557900218136e+02
7.194405435231043550e-04	7.754937409395673058e+03	5.579216384803277862e+00	4.545679955723598482e+02
7.187461513768227854e-04	7.806285112733778078e+03	5.610737381327590256e+00	4.545984403820366424e+02
7.180608345952884611e-04	7.857632816071882189e+03	5.642258377851902651e+00	4.546284977586354330e+02
7.173844164177409482e-04	7.908980519409987210e+03	5.673779374376215046e+00	4.546581750510596294e+02
7.167167246441660160e-04	7.960328222748092230e+03	5.705300370900527440e+00	4.546874794235106947e+02
7.160575914891439920e-04	8.011675926086197251e+03	5.736821367424839835e+00	4.547164178612722480e+02
7.154068534412828416e-04	8.063023629424300452e+03	5.768342363949151341e+00	4.547449971762433734e+02
7.147643511279874740e-04	8.114371332762405473e+03	5.799863360473463736e+00	4.547732240123381189e+02
7.141299291853321716e-04	8.165719036100510493e+03	5.831384356997776131e+00	4.548011048504108658e+02
7.135034361328113865e-04	8.217066739438614604e+03	5.862905353522088525e+00	4.548286460136953906e+02
7.128847242527575935e-04	8.268414442776720534e+03	5.894426350046400920e+00	4.548558536719872336e+02
7.122736494742246474e-04	8.319762146114824645e+03	5.925947346570713314e+00	4.548827338467436903e+02
7.116700712611433296e-04	8.371109849452930575e+03	5.957468343095025709e+00	4.549092924152768092e+02
7.110738525045705175e-04	8.422457552791034686e+03	5.988989339619338104e+00	4.549355351150773004e+02
7.104848594188530823e-04	8.473805256129140616e+03	6.020510336143650498e+00	4.549614675479760990e+02
7.099029614415467045e-04	8.525152959467242908e+03	6.052031332667962005e+00	4.549870951841186866e+02
7.093280311369278435e-04	8.576500662805348838e+03	6.083552329192274399e+00	4.550124233658135040e+02
7.087599441029528201e-04	8.627848366143452949e+03	6.115073325716586794e+00	4.550374573112422922e+02
7.081985788815184021e-04	8.679196069481557060e+03	6.146594322240899189e+00	4.550622021180465140e+02
7.076438168718893456e-04	8.730543772819662991e+03	6.178115318765211583e+00	4.550866627667865600e+02
7.070955422471638697e-04	8.781891476157768921e+03	6.209636315289523978e+00	4.551108441242848812e+02
7.065536418736517331e-04	8.833239179495873032e+03	6.241157311813836372e+00	4.551347509468542967e+02
7.060180052330480328e-04	8.884586882833977143e+03	6.272678308338148767e+00	4.551583878834135248e+02
7.109354310668120156e-04	8.867470981721275166e+03	6.304199304862461162e+00	5.578365343643542751e+00
7.186515094363233680e-04	8.816123278383171055e+03	6.335720301386773556e+00	6.071556973967718207e+00
7.264579958030865968e-04	8.764775575045066944e+03	6.367241297911085063e+00	6.569014953098823995e+00
7.343564884736778755e-04	8.713427871706962833e+03	6.398762294435397457e+00	7.070775151911759870e+00
7.423486236529007942e-04	8.662080168368858722e+03	6.430283290959709852e+00	7.576873288596266853e+00
7.504360765737649571e-04	8.610732465030752792e+03	6.461804287484022247e+00	8.087344899340534354e+00
7.586205626681346301e-04	8.559384761692648681e+03	6.493325284008334641e+00	8.602225307623619699e+00
7.669038387797707775e-04	8.508037058354542751e+03	6.524846280532647036e+00	9.121549591975174565e+00
7.752877044215625768e-04	8.456689355016438640e+03	6.556367277056959431e+00	9.645352551683695097e+00
7.837740030788443567e-04	8.405341651678332710e+03	6.587888273581271825e+00	1.017366867129528707e+01
7.923646235607733745e-04	8.353993948340228599e+03	6.619409270105584220e+00	1.070653208267465395e+01
8.010615014018575807e-04	8.302646245002124488e+03	6.650930266629896614e+00	1.124397652545358461e+01
8.098666203158095839e-04	8.251298541664020377e+03	6.682451263154208121e+00	1.178603530551397682e+01
8.187820137040272743e-04	8.199950838325916266e+03	6.713972259678520516e+00	1.233274125112688324e+01
8.278097662211062998e-04	8.148603134987810336e+03	6.745493256202832910e+00	1.288412666707514376e+01
8.369520153999169838e-04	8.097255431649705315e+03	6.777014252727145305e+00	1.344022328646575026e+01
8.462109533389093521e-04	8.045907728311600295e+03	6.808535249251457699e+00	1.400106222018230895e+01
8.555888284544397151e-04	7.994560024973496184e+03	6.840056245775770094e+00	1.456667390372478899e+01
8.650879473010644749e-04	7.943212321635390254e+03	6.871577242300082489e+00	1.513708804157784726e+01
8.747106764628936274e-04	7.891864618297286142e+03	6.903098238824394883e+00	1.571233354886936162e+01
8.844594445192661058e-04	7.840516914959181122e+03	6.934619235348707278e+00	1.629243849018274659e+01
8.943367440881710940e-04	7.789169211621076101e+03	6.966140231873019673e+00	1.687743001542573040e+01
9.043451339510306898e-04	7.737821508282972900e+03	6.997661228397331179e+00	1.746733429274525307e+01
9.144872412626482748e-04	7.686473804944867879e+03	7.029182224921643574e+00	1.806217643812571794e+01
9.247657638503280686e-04	7.635126101606762859e+03	7.060703221445955968e+00	1.866198044178026905e+01
9.351834726063977228e-04	7.583778398268657838e+03	7.092224217970268363e+00	1.926676909106314284e+01
9.457432139785867768e-04	7.532430694930552818e+03	7.123745214494580758e+00	1.987656388979572242e+01
9.564479125629643487e-04	7.481082991592447797e+03	7.155266211018893152e+00	2.049138497387033553e+01
9.673005738043972653e-04	7.429735288254343686e+03	7.186787207543205547e+00	2.111125102296028544e+01
9.783042868097666274e-04	7.378387584916238666e+03	7.218308204067517053e+00	2.173617916819726048e+01
9.894622272794736505e-04	7.327039881578133645e+03	7.249829200591831224e+00	2.236618489565392309e+01
1.000777660563078198e-03	7.275692178240028625e+03	7.281350197116142731e+00	2.300128194543546556e+01
1.012253944845249200e-03	7.224344474901925423e+03	7.312871193640454237e+00	2.364148220625382635e+01
1.023894534468552334e-03	7.172996771563820403e+03	7.344392190164766632e+00	2.428679560525078074e+01
1.035702983399982430e-03	7.121649068225715382e+03	7.375913186689078138e+00	2.493722999292702269e+01
1.047682948848551680e-03	7.070301364887610362e+03	7.407434183213391421e+00	2.559279102295866082e+01
1.059838195041663605e-03	7.018953661549505341e+03	7.438955179737703816e+00	2.625348202670777908e+01
1.072172597168468897e-03	6.967605958211401230e+03	7.470476176262016210e+00	2.691930388221972947e+01
1.084690145498877619e-03	6.916258254873296210e+03	7.501997172786329493e+00	2.759025487749396888e+01
1.097394949687425939e-03	6.864910551535191189e+03	7.533518169310640999e+00	2.826633056780163855e+01
1.110291243271750630e-03	6.813562848197086169e+03	7.565039165834953394e+00	2.894752362682386249e+01
1.123383388376011840e-03	6.762215144858981148e+03	7.596560162359265789e+00	2.963382369137066874e+01
1.136675880630244042e-03	6.710867441520877946e+03	7.628081158883576407e+00	3.032521719943537519e+01
1.150173354317291429e-03	6.659519738182772926e+03	7.659602155407890578e+00	3.102168722132687861e+01
1.163880587759696548e-03	6.608172034844667905e+03	7.691123151932202084e+00	3.172321328361834603e+01
1.177802508959711761e-03	6.556824331506562885e+03	7.722644148456514479e+00	3.242977118563749173e+01
1.191944201506404130e-03	6.505476628168457864e+03	7.754165144980826874e+00	3.314133280821503291e+01
1.206310910764737650e-03	6.454128924830352844e+03	7.785686141505140156e+00	3.385786591439991611e+01
1.220908050362456976e-03	6.402781221492248733e+03	7.817207138029452551e+00	3.457933394183494613e+01
1.235741208991630044e-03	6.351433518154143712e+03	7.848728134553764058e+00	3.530569578648110252e+01
1.250816157542796597e-03	6.300085814816038692e+03	7.880249131078076452e+00	3.603690557736262434e+01
1.266138856590858126e-03	6.248738111477933671e+03	7.911770127602388847e+00	3.677291244199583531e+01
1.281715464253107856e-03	6.197390408139830470e+03	7.943291124126700353e+00	3.751366026215143279e+01
1.297552344441167422e-03	6.146042704801725449e+03	7.974812120651012748e+00	3.825908741958640746e+01
1.313656075530052116e-03	6.094695001463620429e+03	8.006333117175325143e+00	3.900912653136868613e+01
1.330033459469186002e-03	6.043347298125515408e+03	8.037854113699637537e+00	3.976370417440276128e+01
1.346691531361868038e-03	5.991999594787410388e+03	8.069375110223949932e+00	4.052274059874939383e+01
1.363637569541536337e-03	5.940651891449306277e+03	8.100896106748262326e+00	4.128614942931606180e+01
1.380879106175152008e-03	5.889304188111201256e+03	8.132417103272574721e+00	4.205383735547836466e+01
1.398423938426152091e-03	5.837956484773096236e+03	8.163938099796887116e+00	4.282570380817323041e+01
1.416280140211733729e-03	5.786608781434991215e+03	8.195459096321199510e+00	4.360164062398700224e+01
1.434456074591715802e-03	5.735261078096886195e+03	8.226980092845511905e+00	4.438153169573948986e+01
1.452960406828913975e-03	5.683913374758781174e+03	8.258501089369824300e+00	4.516525260904397499e+01
1.471802118163885063e-03	5.632565671420676154e+03	8.290022085894136694e+00	4.595267026429876722e+01
1.490990520350043850e-03	5.581217968082572042e+03	8.321543082418449089e+00	4.674364248354182649e+01
1.510535270998577878e-03	5.529870264744467022e+03	8.353064078942761483e+00	4.753801760157150369e+01
1.530446389786283305e-03	5.478522561406364730e+03	8.384585075467072102e+00	4.833563404070768144e+01
1.550734275583484862e-03	5.427174858068259709e+03	8.416106071991384496e+00	4.913631986853683742e+01
1.571409724563536947e-03	5.375827154730155598e+03	8.447627068515696891e+00	4.993989233794848559e+01
1.592483949360193763e-03	5.324479451392049668e+03	8.479148065040009286e+00	5.074615740873572634e+01
1.613968599344249707e-03	5.273131748053945557e+03	8.510669061564321680e+00	5.155490924999035940e+01
1.635875782096515981e-03	5.221784044715840537e+03	8.542190058088634075e+00	5.236592972248126898e+01
1.658218086160279580e-03	5.170436341377735516e+03	8.573711054612946469e+00	5.317898784015556402e+01
1.681008605163097263e-03	5.119088638039630496e+03	8.605232051137258864e+00	5.399383920985172836e+01
1.704260963405038231e-03	5.067740934701525475e+03	8.636753047661571259e+00	5.481022544825608378e+01
1.727989343018451404e-03	5.016393231363420455e+03	8.668274044185883653e+00	5.562787357507350094e+01
1.752208512813024574e-03	4.965045528025315434e+03	8.699795040710196048e+00	5.644649538131442057e+01
1.776933858929412909e-03	4.913697824687211323e+03	8.731316037234508443e+00	5.726578677152692620e+01
1.802181417435132389e-03	4.862350121349106303e+03	8.762837033758820837e+00	5.808542707872133803e+01
1.827967909007819323e-03	4.811002418011001282e+03	8.794358030283133232e+00	5.890507835064516939e+01
1.854310775863496135e-03	4.759654714672896262e+03	8.825879026807445626e+00	5.972438460599209975e+01
1.881228221101221513e-03	4.708307011334791241e+03	8.857400023331758021e+00	6.054297105885503072e+01
1.908739250650629818e-03	4.656959307996686221e+03	8.888921019856070416e+00	6.136044331011292030e+01
1.936863718025494353e-03	4.605611604658581200e+03	8.920442016380382810e+00	6.217638650349856277e+01
1.965622372104773412e-03	4.554263901320477089e+03	8.951963012904695205e+00	6.299036444470790741e+01
1.995036908182801910e-03	4.502916197982371159e+03	8.983484009429007600e+00	6.380191868136358124e+01
2.025130022552583051e-03	4.451568494644269776e+03	9.015005005953318218e+00	6.461056754159929483e+01
2.055925470910802653e-03	4.400220791306164756e+03	9.046526002477630612e+00	6.541580512864747732e+01
2.087448130900392083e-03	4.348873087968059735e+03	9.078046999001943007e+00	6.621710026909175895e+01
2.119724069136743119e-03	4.297525384629954715e+03	9.109567995526255402e+00	6.701389541135550587e+01
2.152780613097070479e-03	4.246177681291850604e+03	9.141088992050567796e+00	6.780560547174847841e+01
2.186646428289643323e-03	4.194829977953745583e+03	9.172609988574880191e+00	6.859161662429985995e+01
2.221351601160883541e-03	4.143482274615640563e+03	9.204130985099192586e+00	6.937128503065996199e+01
2.256927728244332611e-03	4.092134571277535542e+03	9.235651981623504980e+00	7.014393550605332450e+01
2.293408012106696973e-03	4.040786867939430977e+03	9.267172978147817375e+00	7.090886011652789023e+01
2.330827364703371828e-03	3.989439164601325956e+03	9.298693974672129769e+00	7.166531670273174370e+01
2.369222518819710539e-03	3.938091461263220936e+03	9.330214971196442164e+00	7.241252732462172048e+01
2.408632148345787871e-03	3.886743757925116370e+03	9.361735967720754559e+00	7.314967662138111848e+01
2.449096998212487494e-03	3.835396054587010894e+03	9.393256964245066953e+00	7.387591007951313316e+01
2.490660024906599795e-03	3.784048351248906329e+03	9.424777960769379348e+00	7.459033220235356509e+01
