# Supplementary material for: Self-organized synchronization of digital phase-locked loops with delayed coupling in theory and experiment
Source: PLoS One. 2017 Feb 16;12(2):e0171590. doi: 10.1371/journal.pone.0171590 (PMC5312960; doi:10.1371/journal.pone.0171590)
Supplement: S1 File — S1_File.zip. (ZIP) [file pone.0171590.s001.zip › perdec.2x1.theory.csv]

tau	Omega	OmegaTau	lambda
0.000000000000000000e+00	3.784048351248906329e+03	0.000000000000000000e+00	0.000000000000000000e+00
8.218446302726468384e-06	3.835396054587010894e+03	3.152099652431230442e-02	4.926219554723866167e+02
1.621974510670564604e-05	3.886743757925115915e+03	6.304199304862460884e-02	4.920996986561134463e+02
2.401239039344301267e-05	3.938091461263220481e+03	9.456298957293690632e-02	4.915935989294616206e+02
3.160443884343556016e-05	3.989439164601325047e+03	1.260839860972492177e-01	4.911029165441239002e+02
3.900353762086220910e-05	4.040786867939430067e+03	1.576049826215615290e-01	4.906269563191856946e+02
4.621695006643685105e-05	4.092134571277535088e+03	1.891259791458738126e-01	4.901650643280256077e+02
5.325157947988420497e-05	4.143482274615639653e+03	2.206469756701861240e-01	4.897166248769916592e+02
6.011399115572903630e-05	4.194829977953744674e+03	2.521679721944984354e-01	4.892810577462846595e+02
6.681043282025394040e-05	4.246177681291848785e+03	2.836889687188107190e-01	4.888578156668266388e+02
7.334685360334753702e-05	4.297525384629953805e+03	3.152099652431230581e-01	4.884463820098468432e+02
7.972892166633444543e-05	4.348873087968058826e+03	3.467309617674353417e-01	4.880462686685365838e+02
8.596204059557365689e-05	4.400220791306162937e+03	3.782519582917476253e-01	4.876570141133409493e+02
9.205136466148109581e-05	4.451568494644267957e+03	4.097729548160599644e-01	4.872781816044309835e+02
9.800181303354109830e-05	4.502916197982372978e+03	4.412939513403722480e-01	4.869093575469356665e+02
1.038180830337028123e-04	4.554263901320477089e+03	4.728149478646845871e-01	4.865501499753847270e+02
1.095046625032081367e-04	4.605611604658582110e+03	5.043359443889968707e-01	4.862001871560505606e+02
1.150658413512790619e-04	4.656959307996687130e+03	5.358569409133091543e-01	4.858591162963800230e+02
1.205057223481209334e-04	4.708307011334791241e+03	5.673779374376214379e-01	4.855266023521245415e+02
1.258282312193086756e-04	4.759654714672896262e+03	5.988989339619338326e-01	4.852023269235809266e+02
1.310371260937504847e-04	4.811002418011001282e+03	6.304199304862460052e-01	4.848859872334294892e+02
1.361360063530136274e-04	4.862350121349105393e+03	6.619409270105583998e-01	4.845772951789032845e+02
1.411283209258017699e-04	4.913697824687210414e+03	6.934619235348706834e-01	4.842759764523645458e+02
1.460173760677520478e-04	4.965045528025315434e+03	7.249829200591830780e-01	4.839817697243927341e+02
1.508063426634284946e-04	5.016393231363419545e+03	7.565039165834951396e-01	4.836944258843419107e+02
1.554982630844013042e-04	5.067740934701525475e+03	7.880249131078075342e-01	4.834137073336440835e+02
1.600960576345807356e-04	5.119088638039629586e+03	8.195459096321199288e-01	4.831393873276778663e+02
1.646025306114983638e-04	5.170436341377734607e+03	8.510669061564322124e-01	4.828712493623182809e+02
1.690203760099721864e-04	5.221784044715838718e+03	8.825879026807444960e-01	4.826090866016832592e+02
1.733521828925305912e-04	5.273131748053943738e+03	9.141088992050567796e-01	4.823527013438213658e+02
1.776004404490922988e-04	5.324479451392048759e+03	9.456298957293691743e-01	4.821019045215991241e+02
1.817675427666778714e-04	5.375827154730153779e+03	9.771508922536814579e-01	4.818565152358476666e+02
1.858557933283578017e-04	5.427174858068257890e+03	1.008671888777993741e+00	4.816163603186128626e+02
1.898674092592006425e-04	5.478522561406362911e+03	1.040192885302306136e+00	4.813812739241173517e+02
1.938045253356665456e-04	5.529870264744467931e+03	1.071713881826618309e+00	4.811510971454527521e+02
1.976691977736800632e-04	5.581217968082572042e+03	1.103234878350930703e+00	4.809256776551156918e+02
2.014634078095051107e-04	5.632565671420677063e+03	1.134755874875242876e+00	4.807048693677035089e+02
2.051890650865259753e-04	5.683913374758782084e+03	1.166276871399555271e+00	4.804885321231321313e+02
2.088480108600965441e-04	5.735261078096887104e+03	1.197797867923867665e+00	4.802765313890069478e+02
2.124420210317600703e-04	5.786608781434991215e+03	1.229318864448179838e+00	4.800687379807404795e+02
2.159728090233439346e-04	5.837956484773096236e+03	1.260839860972492232e+00	4.798650277982544594e+02
2.194420285007024532e-04	5.889304188111200347e+03	1.292360857496804405e+00	4.796652815780034302e+02
2.228512759562044051e-04	5.940651891449305367e+03	1.323881854021116800e+00	4.794693846596026674e+02
2.262020931584387813e-04	5.991999594787410388e+03	1.355402850545429194e+00	4.792772267655629435e+02
2.294959694770360554e-04	6.043347298125514499e+03	1.386923847069741367e+00	4.790887017937743622e+02
2.327343440899699346e-04	6.094695001463619519e+03	1.418444843594053761e+00	4.789037076215950037e+02
2.359186080802122955e-04	6.146042704801724540e+03	1.449965840118365934e+00	4.787221459208899432e+02
2.390501064281591018e-04	6.197390408139828651e+03	1.481486836642678329e+00	4.785439219832979916e+02
2.421301399058214260e-04	6.248738111477933671e+03	1.513007833166990501e+00	4.783689445550726305e+02
2.451599668783881192e-04	6.300085814816038692e+03	1.544528829691302896e+00	4.781971256808906219e+02
2.481408050183996441e-04	6.351433518154143712e+03	1.576049826215615512e+00	4.780283805560644055e+02
2.510738329374407403e-04	6.402781221492247823e+03	1.607570822739927463e+00	4.778626273866337897e+02
2.539601917399447371e-04	6.454128924830352844e+03	1.639091819264239858e+00	4.776997872568531989e+02
2.568009865034122786e-04	6.505476628168457864e+03	1.670612815788552252e+00	4.775397840036226853e+02
2.595972876890793478e-04	6.556824331506561975e+03	1.702133812312864425e+00	4.773825440974354137e+02
2.623501324868168804e-04	6.608172034844666996e+03	1.733654808837176597e+00	4.772279965294571298e+02
2.650605260978120296e-04	6.659519738182772016e+03	1.765175805361488992e+00	4.770760727043768270e+02
2.677294429583633732e-04	6.710867441520876127e+03	1.796696801885801387e+00	4.769267063386635073e+02
2.703578279079198328e-04	6.762215144858981148e+03	1.828217798410113559e+00	4.767798333639459543e+02
2.729465973043053396e-04	6.813562848197086169e+03	1.859738794934425732e+00	4.766353918351929337e+02
2.754966400888935840e-04	6.864910551535191189e+03	1.891259791458738571e+00	4.764933218434240985e+02
2.780088188043341752e-04	6.916258254873295300e+03	1.922780787983050521e+00	4.763535654327066595e+02
2.804839705672788268e-04	6.967605958211400321e+03	1.954301784507362916e+00	4.762160665211472406e+02
2.829229079984102511e-04	7.018953661549504432e+03	1.985822781031675310e+00	4.760807708257563604e+02
2.853264201119460166e-04	7.070301364887610362e+03	2.017343777555987483e+00	4.759476257908240768e+02
2.876952731666618463e-04	7.121649068225714473e+03	2.048864774080299878e+00	4.758165805197335771e+02
2.900302114803625592e-04	7.172996771563819493e+03	2.080385770604612272e+00	4.756875857099965401e+02
2.923319582096194557e-04	7.224344474901923604e+03	2.111906767128924223e+00	4.755605935912768132e+02
2.946012160964905490e-04	7.275692178240028625e+03	2.143427763653236617e+00	4.754355578663092956e+02
2.968386681838420301e-04	7.327039881578133645e+03	2.174948760177549012e+00	4.753124336545388360e+02
2.990449785008020777e-04	7.378387584916237756e+03	2.206469756701861407e+00	4.751911774383079887e+02
3.012207927197904102e-04	7.429735288254343686e+03	2.237990753226173801e+00	4.750717470114969956e+02
3.033667387864908685e-04	7.481082991592447797e+03	2.269511749750485752e+00	4.749541014304623445e+02
3.054834275240567946e-04	7.532430694930551908e+03	2.301032746274798146e+00	4.748382009671635160e+02
3.075714532127708334e-04	7.583778398268656929e+03	2.332553742799110541e+00	4.747240070643678678e+02
3.096313941463152940e-04	7.635126101606761949e+03	2.364074739323422936e+00	4.746114822927995078e+02
3.116638131657456772e-04	7.686473804944866970e+03	2.395595735847735330e+00	4.745005903102170919e+02
3.136692581722044077e-04	7.737821508282971081e+03	2.427116732372047281e+00	4.743912958221785061e+02
3.156482626193544559e-04	7.789169211621076101e+03	2.458637728896359675e+00	4.742835645445565547e+02
3.176013459864637464e-04	7.840516914959181122e+03	2.490158725420672070e+00	4.741773631676280729e+02
3.195290142330205066e-04	7.891864618297286142e+03	2.521679721944984465e+00	4.740726593216876950e+02
3.214317602357166163e-04	7.943212321635390254e+03	2.553200718469296859e+00	4.739694215441190863e+02
3.233100642085902062e-04	7.994560024973494365e+03	2.584721714993608810e+00	4.738676192477819313e+02
3.251643941070809195e-04	8.045907728311600295e+03	2.616242711517921204e+00	4.737672226908576931e+02
3.269952060167117831e-04	8.097255431649704406e+03	2.647763708042233599e+00	4.736682029477406672e+02
3.288029445270749889e-04	8.148603134987809426e+03	2.679284704566545994e+00	4.735705318812714495e+02
3.305880430917670118e-04	8.199950838325914447e+03	2.710805701090858388e+00	4.734741821160324662e+02
3.323509243748841739e-04	8.251298541664018558e+03	2.742326697615170339e+00	4.733791270127419466e+02
3.340920005846609265e-04	8.302646245002124488e+03	2.773847694139482734e+00	4.732853406436418595e+02
3.358116737948039555e-04	8.353993948340228599e+03	2.805368690663795128e+00	4.731927977689446152e+02
3.375103362540477847e-04	8.405341651678332710e+03	2.836889687188107523e+00	4.731014738141057023e+02
3.391883706844336477e-04	8.456689355016438640e+03	2.868410683712419917e+00	4.730113448480690295e+02
3.408461505687869941e-04	8.508037058354542751e+03	2.899931680236731868e+00	4.729223875623310960e+02
3.424840404278472637e-04	8.559384761692646862e+03	2.931452676761044263e+00	4.728345792508213208e+02
3.441023960874825213e-04	8.610732465030752792e+03	2.962973673285356657e+00	4.727478977905578290e+02
3.457015649363999769e-04	8.662080168368856903e+03	2.994494669809669052e+00	4.726623216230439652e+02
3.472818861747442739e-04	8.713427871706961014e+03	3.026015666333981002e+00	4.725778297363762590e+02
3.488436910539574327e-04	8.764775575045066944e+03	3.057536662858293397e+00	4.724944016480221194e+02
3.503873031082571535e-04	8.816123278383171055e+03	3.089057659382605792e+00	4.724120173882507743e+02
3.519130383780719098e-04	8.867470981721275166e+03	3.120578655906918186e+00	4.723306574841795964e+02
3.547829172025366781e-04	8.884586882833977143e+03	3.152099652431230137e+00	-1.854729248552554211e+01
3.604137264102970600e-04	8.833239179495873032e+03	3.183620648955542531e+00	-1.814950966931171195e+01
3.661103822802574200e-04	8.781891476157768921e+03	3.215141645479854926e+00	-1.774745461843058436e+01
3.718740466214520441e-04	8.730543772819662991e+03	3.246662642004167321e+00	-1.734106732165035325e+01
3.777059087368097494e-04	8.679196069481558879e+03	3.278183638528479715e+00	-1.693028687459376869e+01
3.836071862412888858e-04	8.627848366143454768e+03	3.309704635052792110e+00	-1.651505147161460485e+01
3.895791259094007761e-04	8.576500662805348838e+03	3.341225631577104060e+00	-1.609529839797855288e+01
3.956230045533619226e-04	8.525152959467244727e+03	3.372746628101416455e+00	-1.567096402261510768e+01
4.017401299331734184e-04	8.473805256129140616e+03	3.404267624625728850e+00	-1.524198379119360425e+01
4.079318416999904622e-04	8.422457552791034686e+03	3.435788621150041244e+00	-1.480829221961621300e+01
4.141995123742104115e-04	8.371109849452930575e+03	3.467309617674353639e+00	-1.436982288831788068e+01
4.205445483597814284e-04	8.319762146114826464e+03	3.498830614198665589e+00	-1.392650843700122465e+01
4.269683909963040277e-04	8.268414442776720534e+03	3.530351610722977984e+00	-1.347828055997509189e+01
4.334725176505788819e-04	8.217066739438616423e+03	3.561872607247290379e+00	-1.302507000241987001e+01
4.400584428493397801e-04	8.165719036100511403e+03	3.593393603771602773e+00	-1.256680655721482687e+01
4.467277194549921712e-04	8.114371332762406382e+03	3.624914600295915168e+00	-1.210341906266373613e+01
4.534819398862775753e-04	8.063023629424302271e+03	3.656435596820227119e+00	-1.163483540133389660e+01
4.603227373858782574e-04	8.011675926086197251e+03	3.687956593344539513e+00	-1.116098249956423949e+01
4.672517873370805310e-04	7.960328222748092230e+03	3.719477589868851908e+00	-1.068178632831089558e+01
4.742708086317286862e-04	7.908980519409987210e+03	3.750998586393164302e+00	-1.019717190506753290e+01
4.813815650918135298e-04	7.857632816071882189e+03	3.782519582917476697e+00	-9.707063297035306348e+00
4.885858669471660051e-04	7.806285112733778078e+03	3.814040579441788648e+00	-9.211383625575852108e+00
4.958855723718572127e-04	7.754937409395673967e+03	3.845561575966101486e+00	-8.710055072289041078e+00
5.032825890820411463e-04	7.703589706057568947e+03	3.877082572490413437e+00	-8.202998886499223374e+00
5.107788759981298637e-04	7.652242002719463926e+03	3.908603569014725831e+00	-7.690135394541909974e+00
5.183764449743403320e-04	7.600894299381358906e+03	3.940124565539038226e+00	-7.171384010737633652e+00
5.260773625988220733e-04	7.549546596043254794e+03	3.971645562063350177e+00	-6.646663250436375847e+00
5.338837520677485425e-04	7.498198892705149774e+03	4.003166558587662571e+00	-6.115890745058762512e+00
5.417977951369414274e-04	7.446851189367044753e+03	4.034687555111974966e+00	-5.578983259419453056e+00
5.498217341547982943e-04	7.395503486028939733e+03	4.066208551636287361e+00	-5.035856711409850028e+00
5.579578741804993485e-04	7.344155782690835622e+03	4.097729548160599755e+00	-4.486426194267362000e+00
5.662085851917004467e-04	7.292808079352730601e+03	4.129250544684912150e+00	-3.930606001565690732e+00
5.745763043861501105e-04	7.241460376014625581e+03	4.160771541209224544e+00	-3.368309655164400063e+00
5.830635385819278463e-04	7.190112672676522379e+03	4.192292537733536051e+00	-2.799449936274530870e+00
5.916728667212711517e-04	7.138764969338417359e+03	4.223813534257848445e+00	-2.223938919841715212e+00
6.004069424832385315e-04	7.087417266000312338e+03	4.255334530782160840e+00	-1.641688012598699009e+00
6.092684970107763338e-04	7.036069562662207318e+03	4.286855527306473235e+00	-1.052607994809587888e+00
6.182603417580705531e-04	6.984721859324102297e+03	4.318376523830785629e+00	-4.566090661562640096e-01
6.273853714644219912e-04	6.933374155985997277e+03	4.349897520355098024e+00	1.463991039667095762e-01
6.366465672612517954e-04	6.882026452647892256e+03	4.381418516879410419e+00	7.565073216861397665e-01
6.460469999192440310e-04	6.830678749309788145e+03	4.412939513403722813e+00	1.373806808958084602e+00
6.555898332430541318e-04	6.779331045971683125e+03	4.444460509928035208e+00	1.998389138350108674e+00
6.652783276214660306e-04	6.727983342633578104e+03	4.475981506452347602e+00	2.630346162557470446e+00
6.751158437413689846e-04	6.676635639295474903e+03	4.507502502976659109e+00	3.269769937807258220e+00
6.851058464744403265e-04	6.625287935957369882e+03	4.539023499500971504e+00	3.916752640974623834e+00
6.952519089459739633e-04	6.573940232619264862e+03	4.570544496025283898e+00	4.571386479952233017e+00
7.055577167958979132e-04	6.522592529281159841e+03	4.602065492549596293e+00	5.233763596881256142e+00
7.160270726426512739e-04	6.471244825943054821e+03	4.633586489073908687e+00	5.903975963761400436e+00
7.266639007612786137e-04	6.419897122604949800e+03	4.665107485598221082e+00	6.582115269992809381e+00
7.374722519878341119e-04	6.368549419266844779e+03	4.696628482122533477e+00	7.268272801332790856e+00
7.484563088629700217e-04	6.317201715928740668e+03	4.728149478646845871e+00	7.962539309742689753e+00
7.596203910284303603e-04	6.265854012590635648e+03	4.759670475171158266e+00	8.665004873568049604e+00
7.709689608910777741e-04	6.214506309252530627e+03	4.791191471695470661e+00	9.375758747457826559e+00
7.825066295700557886e-04	6.163158605914427426e+03	4.822712468219782167e+00	1.009488920140475088e+01
7.942381631437388147e-04	6.111810902576322405e+03	4.854233464744094562e+00	1.082248334824629943e+01
8.061684892142455131e-04	6.060463199238217385e+03	4.885754461268406956e+00	1.155862695893727654e+01
8.183027038085170270e-04	6.009115495900112364e+03	4.917275457792719351e+00	1.230340426486297645e+01
8.306460786362589513e-04	5.957767792562007344e+03	4.948796454317031746e+00	1.305689774642383760e+01
8.432040687264682685e-04	5.906420089223902323e+03	4.980317450841344140e+00	1.381918790708152578e+01
8.559823204657836075e-04	5.855072385885797303e+03	5.011838447365656535e+00	1.459035303201433464e+01
8.689866800635445178e-04	5.803724682547693192e+03	5.043359443889968929e+00	1.537046893048275997e+01
8.822232024702249525e-04	5.752376979209588171e+03	5.074880440414281324e+00	1.615960866096049742e+01
8.956981607778198790e-04	5.701029275871483151e+03	5.106401436938593719e+00	1.695784223803699220e+01
9.094180561328527599e-04	5.649681572533379949e+03	5.137922433462905225e+00	1.776523632004473541e+01
9.233896281949136682e-04	5.598333869195274929e+03	5.169443429987217620e+00	1.858185387631306540e+01
9.376198661760733535e-04	5.546986165857169908e+03	5.200964426511530014e+00	1.940775383289159350e+01
9.521160204991723766e-04	5.495638462519064888e+03	5.232485423035842409e+00	2.024299069553021724e+01
9.668856151158379411e-04	5.444290759180959867e+03	5.264006419560154804e+00	2.108761414863940331e+01
9.819364605281998698e-04	5.392943055842854847e+03	5.295527416084467198e+00	2.194166862889239766e+01
9.972766675616585776e-04	5.341595352504749826e+03	5.327048412608779593e+00	2.280519287206273660e+01
1.012914661939731502e-03	5.290247649166645715e+03	5.358569409133091987e+00	2.367821943162237019e+01
1.028859199716010680e-03	5.238899945828540694e+03	5.390090405657404382e+00	2.456077416755239540e+01
1.045119383622614747e-03	5.187552242490435674e+03	5.421611402181716777e+00	2.545287570374241781e+01
1.061704680399274152e-03	5.136204539152332472e+03	5.453132398706028283e+00	2.635453485227637671e+01
1.078624939172371849e-03	5.084856835814227452e+03	5.484653395230340678e+00	2.726575400281932815e+01
1.095890410958903815e-03	5.033509132476122431e+03	5.516174391754653072e+00	2.818652647523354915e+01
1.113511769376527953e-03	4.982161429138017411e+03	5.547695388278964579e+00	2.911683583346234272e+01
1.131500132647614157e-03	4.930813725799912390e+03	5.579216384803277862e+00	3.005665515862501991e+01
1.149867086992612929e-03	4.879466022461807370e+03	5.610737381327590256e+00	3.100594627916783708e+01
1.168624711516176107e-03	4.828118319123703259e+03	5.642258377851902651e+00	3.196465895581170358e+01
1.187785604698351734e-03	4.776770615785598238e+03	5.673779374376215046e+00	3.293273001892827523e+01
1.207362912612940098e-03	4.725422912447493218e+03	5.705300370900527440e+00	3.391008245586110803e+01
1.227370359005830035e-03	4.674075209109388197e+03	5.736821367424839835e+00	3.489662444558762644e+01
1.247822277377936152e-03	4.622727505771284996e+03	5.768342363949151341e+00	3.589224833798905934e+01
1.268733645230353925e-03	4.571379802433179975e+03	5.799863360473463736e+00	3.689682957488150805e+01
1.290120120643664832e-03	4.520032099095074955e+03	5.831384356997776131e+00	3.791022554966705371e+01
1.311998081379149497e-03	4.468684395756969934e+03	5.862905353522088525e+00	3.893227440276956486e+01
1.334384666707102377e-03	4.417336692418864914e+03	5.894426350046400920e+00	3.996279374903387094e+01
1.357297822186765215e-03	4.365988989080760803e+03	5.925947346570713314e+00	4.100157933411680489e+01
1.380756347643764814e-03	4.314641285742654873e+03	5.957468343095025709e+00	4.204840361557313599e+01
1.404779948614627919e-03	4.263293582404550762e+03	5.988989339619338104e+00	4.310301426543152559e+01
1.429389291554255008e-03	4.211945879066445741e+03	6.020510336143650498e+00	4.416513258950488563e+01
1.454606063131417626e-03	4.160598175728342540e+03	6.052031332667962005e+00	4.523445185942691182e+01
1.480453033969876238e-03	4.109250472390237519e+03	6.083552329192274399e+00	4.631063555268055154e+01
1.506954127228873940e-03	4.057902769052132498e+03	6.115073325716586794e+00	4.739331549567155832e+01
1.534134492457171544e-03	4.006555065714027478e+03	6.146594322240899189e+00	4.848208990464805623e+01
1.562020585199854622e-03	3.955207362375922457e+03	6.178115318765211583e+00	4.957652131881088309e+01
1.590640252887576917e-03	3.903859659037817437e+03	6.209636315289523978e+00	5.067613441966762622e+01
1.620022827594388461e-03	3.852511955699712871e+03	6.241157311813836372e+00	5.178041373011780735e+01
1.650199226313628842e-03	3.801164252361607851e+03	6.272678308338148767e+00	5.288880118640501848e+01
1.651057295815807876e-03	3.818280153474309373e+03	6.304199304862461162e+00	4.215035500364953123e+02
1.637294472705649222e-03	3.869627856812414393e+03	6.335720301386773556e+00	4.218998177610657763e+02
1.623892115682215587e-03	3.920975560150518049e+03	6.367241297911085063e+00	4.222878852827337823e+02
1.610836246196085692e-03	3.972323263488622615e+03	6.398762294435397457e+00	4.226680035398990753e+02
1.598113599241679462e-03	4.023670966826727636e+03	6.430283290959709852e+00	4.230404133983518591e+02
1.585711578401834739e-03	4.075018670164832656e+03	6.461804287484022247e+00	4.234053461470515458e+02
1.573618214248883977e-03	4.126366373502936767e+03	6.493325284008334641e+00	4.237630239653184958e+02
1.561822125813448888e-03	4.177714076841042697e+03	6.524846280532647036e+00	4.241136603631897515e+02
1.550312484860229744e-03	4.229061780179146808e+03	6.556367277056959431e+00	4.244574605969581285e+02
1.539078982735068166e-03	4.280409483517252738e+03	6.587888273581271825e+00	4.247946220610913883e+02
1.528111799569945592e-03	4.331757186855356849e+03	6.619409270105584220e+00	4.251253346584150563e+02
1.517401575652536309e-03	4.383104890193461870e+03	6.650930266629896614e+00	4.254497811497361113e+02
1.506939384784888088e-03	4.434452593531565071e+03	6.682451263154208121e+00	4.257681374842677542e+02
1.496716709471827790e-03	4.485800296869670092e+03	6.713972259678520516e+00	4.260805731120447604e+02
1.486725417794157933e-03	4.537148000207775112e+03	6.745493256202832910e+00	4.263872512794396812e+02
1.476957741834656300e-03	4.588495703545880133e+03	6.777014252727145305e+00	4.266883293088827145e+02
1.467406257536591537e-03	4.639843406883985153e+03	6.808535249251457699e+00	4.269839588636418171e+02
1.458063865885001181e-03	4.691191110222089264e+03	6.840056245775770094e+00	4.272742861986821481e+02
1.448923775310471604e-03	4.742538813560195194e+03	6.871577242300082489e+00	4.275594523983941144e+02
1.439979485223772055e-03	4.793886516898299305e+03	6.903098238824394883e+00	4.278395936019138048e+02
1.431224770597438545e-03	4.845234220236404326e+03	6.934619235348706390e+00	4.281148412170043684e+02
1.422653667517469103e-03	4.896581923574509347e+03	6.966140231873019673e+00	4.283853221228010284e+02
1.414260459634649435e-03	4.947929626912612548e+03	6.997661228397331179e+00	4.286511588624298952e+02
1.406039665450831144e-03	4.999277330250717569e+03	7.029182224921643574e+00	4.289124698258765420e+02
1.397986026380745178e-03	5.050625033588822589e+03	7.060703221445955968e+00	4.291693694237596333e+02
1.390094495534707590e-03	5.101972736926927610e+03	7.092224217970269251e+00	4.294219682524719133e+02
1.382360227171941644e-03	5.153320440265032630e+03	7.123745214494580758e+00	4.296703732512299894e+02
1.374778566778203258e-03	5.204668143603137651e+03	7.155266211018893152e+00	4.299146878514605419e+02
1.367345041725013697e-03	5.256015846941241762e+03	7.186787207543205547e+00	4.301550121189613947e+02
1.360055352471113699e-03	5.307363550279346782e+03	7.218308204067517941e+00	4.303914428892562114e+02
1.352905364269769246e-03	5.358711253617451803e+03	7.249829200591830336e+00	4.306240738963463173e+02
1.345891099348320470e-03	5.410058956955556823e+03	7.281350197116142731e+00	4.308529958957894337e+02
1.339008729528894147e-03	5.461406660293660025e+03	7.312871193640454237e+00	4.310782967814521953e+02
1.332254569261513526e-03	5.512754363631765045e+03	7.344392190164766632e+00	4.313000616972028638e+02
1.325625069042972275e-03	5.564102066969870066e+03	7.375913186689079026e+00	4.315183731433213552e+02
1.319116809196770089e-03	5.615449770307975086e+03	7.407434183213391421e+00	4.317333110780193124e+02
1.312726493991216810e-03	5.666797473646080107e+03	7.438955179737703816e+00	4.319449530143641596e+02
1.306450946074445797e-03	5.718145176984184218e+03	7.470476176262017098e+00	4.321533741127844337e+02
1.300287101206589998e-03	5.769492880322289238e+03	7.501997172786328605e+00	4.323586472694433951e+02
1.294232003270778808e-03	5.820840583660394259e+03	7.533518169310640999e+00	4.325608432006640669e+02
1.288282799545880210e-03	5.872188286998499279e+03	7.565039165834953394e+00	4.327600305236295526e+02
1.282436736225112638e-03	5.923535990336604300e+03	7.596560162359264901e+00	4.329562758335119383e+02
1.276691154165732417e-03	5.974883693674707501e+03	7.628081158883576407e+00	4.331496437772569834e+02
1.271043484856013758e-03	6.026231397012812522e+03	7.659602155407889690e+00	4.333401971241613069e+02
1.265491246586674355e-03	6.077579100350917543e+03	7.691123151932201196e+00	4.335279968334140790e+02
1.260032040814752091e-03	6.128926803689022563e+03	7.722644148456514479e+00	4.337131021187516922e+02
1.254663548708741900e-03	6.180274507027127584e+03	7.754165144980825985e+00	4.338955705103684295e+02
1.249383527864540450e-03	6.231622210365232604e+03	7.785686141505140156e+00	4.340754579142171679e+02
1.244189809182421735e-03	6.282969913703336715e+03	7.817207138029451663e+00	4.342528186688275582e+02
1.239080293895912207e-03	6.334317617041441736e+03	7.848728134553764058e+00	4.344277055997612820e+02
1.234052950744010451e-03	6.385665320379546756e+03	7.880249131078076452e+00	4.346001700718180700e+02
1.229105813278749768e-03	6.437013023717651777e+03	7.911770127602388847e+00	4.347702620390994070e+02
1.224236977300606185e-03	6.488360727055754978e+03	7.943291124126701241e+00	4.349380300930330918e+02
1.219444598414721938e-03	6.539708430393859999e+03	7.974812120651011860e+00	4.351035215084509673e+02
1.214726889701363754e-03	6.591056133731965019e+03	8.006333117175325143e+00	4.352667822878162838e+02
1.210082119494422948e-03	6.642403837070070040e+03	8.037854113699637537e+00	4.354278572036823221e+02
1.205508609262167510e-03	6.693751540408175060e+03	8.069375110223949932e+00	4.355867898394641315e+02
1.201004731584788933e-03	6.745099243746279171e+03	8.100896106748262326e+00	4.357436226286044985e+02
1.196568908223628533e-03	6.796446947084384192e+03	8.132417103272574721e+00	4.358983968922036638e+02
1.192199608277271557e-03	6.847794650422489212e+03	8.163938099796887116e+00	4.360511528751837318e+02
1.187895346419980385e-03	6.899142353760594233e+03	8.195459096321199510e+00	4.362019297810539911e+02
1.183654681218211744e-03	6.950490057098699253e+03	8.226980092845511905e+00	4.363507658053456453e+02
1.179476213521209009e-03	7.001837760436804274e+03	8.258501089369824300e+00	4.364976981677303343e+02
1.175358584921892000e-03	7.053185463774909294e+03	8.290022085894136694e+00	4.366427631430162819e+02
1.171300476284492867e-03	7.104533167113013405e+03	8.321543082418449089e+00	4.367859960908462540e+02
1.167300606335578989e-03	7.155880870451118426e+03	8.353064078942761483e+00	4.369274314843999036e+02
1.163357730315309375e-03	7.207228573789220718e+03	8.384585075467072102e+00	4.370671029378469257e+02
1.159470638685933253e-03	7.258576277127325739e+03	8.416106071991384496e+00	4.372050432331469096e+02
1.155638155894724928e-03	7.309923980465429850e+03	8.447627068515696891e+00	4.373412843453822347e+02
1.151859139188688656e-03	7.361271683803535780e+03	8.479148065040009286e+00	4.374758574675209957e+02
1.148132477478531165e-03	7.412619387141639891e+03	8.510669061564321680e+00	4.376087930341601009e+02
1.144457090249521164e-03	7.463967090479744911e+03	8.542190058088634075e+00	4.377401207443823523e+02
1.140831926517002362e-03	7.515314793817849932e+03	8.573711054612946469e+00	4.378698695838401136e+02
1.137255963824429332e-03	7.566662497155954952e+03	8.605232051137258864e+00	4.379980678460254353e+02
1.133728207281928030e-03	7.618010200494059973e+03	8.636753047661571259e+00	4.381247431528065590e+02
1.130247688643476684e-03	7.669357903832164993e+03	8.668274044185883653e+00	4.382499224741577564e+02
1.126813465420911610e-03	7.720705607170270014e+03	8.699795040710196048e+00	4.383736321473847397e+02
1.123424620033053800e-03	7.772053310508374125e+03	8.731316037234508443e+00	4.384958978954340409e+02
1.120080258988341917e-03	7.823401013846479145e+03	8.762837033758820837e+00	4.386167448447477000e+02
1.116779512099445350e-03	7.874748717184584166e+03	8.794358030283133232e+00	4.387361975424302045e+02
1.113521531728404058e-03	7.926096420522689186e+03	8.825879026807445626e+00	4.388542799728381283e+02
1.110305492060920454e-03	7.977444123860794207e+03	8.857400023331758021e+00	4.389710155736274828e+02
1.107130588408499665e-03	8.028791827198899227e+03	8.888921019856070416e+00	4.390864272511097397e+02
1.103996036537197196e-03	8.080139530537004248e+03	8.920442016380382810e+00	4.392005373954521019e+02
1.100901072021800899e-03	8.131487233875108359e+03	8.951963012904695205e+00	4.393133678948950660e+02
1.097844949624324868e-03	8.182834937213214289e+03	8.983484009429007600e+00	4.394249401498368002e+02
1.094826942695762513e-03	8.234182640551316581e+03	9.015005005953318218e+00	4.395352750863240203e+02
1.091846342600077914e-03	8.285530343889420692e+03	9.046526002477630612e+00	4.396443931691097191e+02
1.088902458159490263e-03	8.336878047227524803e+03	9.078046999001943007e+00	4.397523144142929254e+02
1.085994615120126341e-03	8.388225750565630733e+03	9.109567995526255402e+00	4.398590584015339573e+02
1.083122155637184078e-03	8.439573453903734844e+03	9.141088992050567796e+00	4.399646442858810929e+02
1.080284437778771933e-03	8.490921157241838955e+03	9.172609988574880191e+00	4.400690908092111044e+02
1.077480835047647150e-03	8.542268860579944885e+03	9.204130985099192586e+00	4.401724163113042891e+02
1.074710735920097202e-03	8.593616563918050815e+03	9.235651981623504980e+00	4.402746387405679229e+02
1.071973543401255353e-03	8.644964267256154926e+03	9.267172978147817375e+00	4.403757756644066035e+02
1.069268674596169895e-03	8.696311970594259037e+03	9.298693974672129769e+00	4.404758442792847291e+02
1.066595560295980228e-03	8.747659673932364967e+03	9.330214971196442164e+00	4.405748614204522369e+02
1.063953644578583078e-03	8.799007377270469078e+03	9.361735967720754559e+00	4.406728435713802696e+02
1.061342384423197760e-03	8.850355080608575008e+03	9.393256964245066953e+00	4.407698068728877843e+02
1.058761249338274280e-03	8.901702783946679119e+03	9.424777960769379348e+00	4.408657671320123086e+02
