# Supplementary material for: Self-organized synchronization of digital phase-locked loops with delayed coupling in theory and experiment
Source: PLoS One. 2017 Feb 16;12(2):e0171590. doi: 10.1371/journal.pone.0171590 (PMC5312960; doi:10.1371/journal.pone.0171590)
Supplement: S1 File — S1_File.zip. (ZIP) [file pone.0171590.s001.zip › theory.results.3x1line.chequerboard.csv]

tau	taunorm	Omega	OmegaTau	stable	perdec
0.000000e+00	0.000000e+00	1.100000e+00	0.000000e+00	1	-3.141593e-02
4.565168e-03	4.565168e-03	1.097995e+00	5.012531e-03	1	-3.135855e-02
9.147039e-03	9.147039e-03	1.095990e+00	1.002506e-02	1	-3.130095e-02
1.374570e-02	1.374570e-02	1.093985e+00	1.503759e-02	1	-3.124312e-02
1.836126e-02	1.836126e-02	1.091980e+00	2.005013e-02	1	-3.118506e-02
2.299379e-02	2.299379e-02	1.089975e+00	2.506266e-02	1	-3.112677e-02
2.764340e-02	2.764340e-02	1.087970e+00	3.007519e-02	1	-3.106825e-02
3.231018e-02	3.231018e-02	1.085965e+00	3.508772e-02	1	-3.100950e-02
3.699422e-02	3.699422e-02	1.083960e+00	4.010025e-02	1	-3.095052e-02
4.169562e-02	4.169562e-02	1.081955e+00	4.511278e-02	1	-3.089130e-02
4.641448e-02	4.641448e-02	1.079950e+00	5.012531e-02	1	-3.083184e-02
5.115090e-02	5.115090e-02	1.077945e+00	5.513784e-02	1	-3.077215e-02
5.590496e-02	5.590496e-02	1.075940e+00	6.015038e-02	1	-3.071221e-02
6.067678e-02	6.067678e-02	1.073935e+00	6.516291e-02	1	-3.065204e-02
6.546645e-02	6.546645e-02	1.071930e+00	7.017544e-02	1	-3.059163e-02
7.027407e-02	7.027407e-02	1.069925e+00	7.518797e-02	1	-3.053098e-02
7.509974e-02	7.509974e-02	1.067920e+00	8.020050e-02	1	-3.047008e-02
7.994357e-02	7.994357e-02	1.065915e+00	8.521303e-02	1	-3.040893e-02
8.480565e-02	8.480565e-02	1.063910e+00	9.022556e-02	1	-3.034754e-02
8.968610e-02	8.968610e-02	1.061905e+00	9.523810e-02	1	-3.028591e-02
9.458501e-02	9.458501e-02	1.059900e+00	1.002506e-01	1	-3.022402e-02
9.950249e-02	9.950249e-02	1.057895e+00	1.052632e-01	1	-3.016189e-02
1.044386e-01	1.044386e-01	1.055890e+00	1.102757e-01	1	-3.009950e-02
1.093936e-01	1.093936e-01	1.053885e+00	1.152882e-01	1	-3.003686e-02
1.143674e-01	1.143674e-01	1.051880e+00	1.203008e-01	1	-2.997396e-02
1.193602e-01	1.193602e-01	1.049875e+00	1.253133e-01	1	-2.991081e-02
1.243722e-01	1.243722e-01	1.047870e+00	1.303258e-01	1	-2.984741e-02
1.294033e-01	1.294033e-01	1.045865e+00	1.353383e-01	1	-2.978374e-02
1.344538e-01	1.344538e-01	1.043860e+00	1.403509e-01	1	-2.971982e-02
1.395237e-01	1.395237e-01	1.041855e+00	1.453634e-01	1	-2.965563e-02
1.446132e-01	1.446132e-01	1.039850e+00	1.503759e-01	1	-2.959118e-02
1.497223e-01	1.497223e-01	1.037845e+00	1.553885e-01	1	-2.952647e-02
1.548512e-01	1.548512e-01	1.035840e+00	1.604010e-01	1	-2.946150e-02
1.600000e-01	1.600000e-01	1.033835e+00	1.654135e-01	1	-2.939625e-02
1.651688e-01	1.651688e-01	1.031830e+00	1.704261e-01	1	-2.933074e-02
1.703578e-01	1.703578e-01	1.029825e+00	1.754386e-01	1	-2.926496e-02
1.755669e-01	1.755669e-01	1.027820e+00	1.804511e-01	1	-2.919891e-02
1.807965e-01	1.807965e-01	1.025815e+00	1.854637e-01	1	-2.913259e-02
1.860465e-01	1.860465e-01	1.023810e+00	1.904762e-01	1	-2.906599e-02
1.913171e-01	1.913171e-01	1.021805e+00	1.954887e-01	1	-2.899912e-02
1.966085e-01	1.966085e-01	1.019799e+00	2.005013e-01	1	-2.893197e-02
2.019207e-01	2.019207e-01	1.017794e+00	2.055138e-01	1	-2.886454e-02
2.072539e-01	2.072539e-01	1.015789e+00	2.105263e-01	1	-2.879683e-02
2.126082e-01	2.126082e-01	1.013784e+00	2.155388e-01	1	-2.872885e-02
2.179837e-01	2.179837e-01	1.011779e+00	2.205514e-01	1	-2.866057e-02
2.233805e-01	2.233805e-01	1.009774e+00	2.255639e-01	1	-2.859202e-02
2.287988e-01	2.287988e-01	1.007769e+00	2.305764e-01	1	-2.852318e-02
2.342387e-01	2.342387e-01	1.005764e+00	2.355890e-01	1	-2.845405e-02
2.397004e-01	2.397004e-01	1.003759e+00	2.406015e-01	1	-2.838463e-02
2.451839e-01	2.451839e-01	1.001754e+00	2.456140e-01	1	-2.831493e-02
2.506894e-01	2.506894e-01	9.997494e-01	2.506266e-01	1	-2.824493e-02
2.562170e-01	2.562170e-01	9.977444e-01	2.556391e-01	1	-2.817464e-02
2.617669e-01	2.617669e-01	9.957393e-01	2.606516e-01	1	-2.810405e-02
2.673392e-01	2.673392e-01	9.937343e-01	2.656642e-01	1	-2.803316e-02
2.729340e-01	2.729340e-01	9.917293e-01	2.706767e-01	1	-2.796198e-02
2.785515e-01	2.785515e-01	9.897243e-01	2.756892e-01	1	-2.789050e-02
2.841918e-01	2.841918e-01	9.877193e-01	2.807018e-01	1	-2.781872e-02
2.898551e-01	2.898551e-01	9.857143e-01	2.857143e-01	1	-2.774663e-02
2.955414e-01	2.955414e-01	9.837093e-01	2.907268e-01	1	-2.767424e-02
3.012510e-01	3.012510e-01	9.817043e-01	2.957393e-01	1	-2.760154e-02
3.069839e-01	3.069839e-01	9.796992e-01	3.007519e-01	1	-2.752854e-02
3.127403e-01	3.127403e-01	9.776942e-01	3.057644e-01	1	-2.745522e-02
3.185204e-01	3.185204e-01	9.756892e-01	3.107769e-01	1	-2.738159e-02
3.243243e-01	3.243243e-01	9.736842e-01	3.157895e-01	1	-2.730765e-02
3.301522e-01	3.301522e-01	9.716792e-01	3.208020e-01	1	-2.723340e-02
3.360041e-01	3.360041e-01	9.696742e-01	3.258145e-01	1	-2.715883e-02
3.418803e-01	3.418803e-01	9.676692e-01	3.308271e-01	1	-2.708394e-02
3.477809e-01	3.477809e-01	9.656642e-01	3.358396e-01	1	-2.700873e-02
3.537061e-01	3.537061e-01	9.636591e-01	3.408521e-01	1	-2.693321e-02
3.596560e-01	3.596560e-01	9.616541e-01	3.458647e-01	1	-2.685735e-02
3.656307e-01	3.656307e-01	9.596491e-01	3.508772e-01	1	-2.678118e-02
3.716305e-01	3.716305e-01	9.576441e-01	3.558897e-01	1	-2.670467e-02
3.776554e-01	3.776554e-01	9.556391e-01	3.609023e-01	1	-2.662784e-02
3.837057e-01	3.837057e-01	9.536341e-01	3.659148e-01	1	-2.655068e-02
3.897814e-01	3.897814e-01	9.516291e-01	3.709273e-01	1	-2.647318e-02
3.958828e-01	3.958828e-01	9.496241e-01	3.759398e-01	1	-2.639535e-02
4.020101e-01	4.020101e-01	9.476190e-01	3.809524e-01	1	-2.631719e-02
4.081633e-01	4.081633e-01	9.456140e-01	3.859649e-01	1	-2.623869e-02
4.143426e-01	4.143426e-01	9.436090e-01	3.909774e-01	1	-2.615985e-02
4.205483e-01	4.205483e-01	9.416040e-01	3.959900e-01	1	-2.608067e-02
4.267805e-01	4.267805e-01	9.395990e-01	4.010025e-01	1	-2.600114e-02
4.330393e-01	4.330393e-01	9.375940e-01	4.060150e-01	1	-2.592127e-02
4.393249e-01	4.393249e-01	9.355890e-01	4.110276e-01	1	-2.584106e-02
4.456376e-01	4.456376e-01	9.335840e-01	4.160401e-01	1	-2.576049e-02
4.519774e-01	4.519774e-01	9.315789e-01	4.210526e-01	1	-2.567958e-02
4.583446e-01	4.583446e-01	9.295739e-01	4.260652e-01	1	-2.559831e-02
4.647393e-01	4.647393e-01	9.275689e-01	4.310777e-01	1	-2.551669e-02
4.711617e-01	4.711617e-01	9.255639e-01	4.360902e-01	1	-2.543472e-02
4.776119e-01	4.776119e-01	9.235589e-01	4.411028e-01	1	-2.535238e-02
4.840903e-01	4.840903e-01	9.215539e-01	4.461153e-01	1	-2.526969e-02
4.905969e-01	4.905969e-01	9.195489e-01	4.511278e-01	1	-2.518663e-02
4.971319e-01	4.971319e-01	9.175439e-01	4.561404e-01	1	-2.510322e-02
5.036956e-01	5.036956e-01	9.155388e-01	4.611529e-01	1	-2.501943e-02
5.102881e-01	5.102881e-01	9.135338e-01	4.661654e-01	1	-2.493528e-02
5.169095e-01	5.169095e-01	9.115288e-01	4.711779e-01	1	-2.485076e-02
5.235602e-01	5.235602e-01	9.095238e-01	4.761905e-01	1	-2.476587e-02
5.302403e-01	5.302403e-01	9.075188e-01	4.812030e-01	1	-2.468060e-02
5.369499e-01	5.369499e-01	9.055138e-01	4.862155e-01	1	-2.459496e-02
5.436893e-01	5.436893e-01	9.035088e-01	4.912281e-01	1	-2.450894e-02
5.504587e-01	5.504587e-01	9.015038e-01	4.962406e-01	1	-2.442254e-02
5.566379e-01	5.566379e-01	9.005013e-01	5.012531e-01	0	1.893515e-01
5.609553e-01	5.609553e-01	9.025063e-01	5.062657e-01	0	1.893108e-01
5.652535e-01	5.652535e-01	9.045113e-01	5.112782e-01	0	1.892704e-01
5.695328e-01	5.695328e-01	9.065163e-01	5.162907e-01	0	1.892301e-01
5.737931e-01	5.737931e-01	9.085213e-01	5.213033e-01	0	1.891901e-01
5.780347e-01	5.780347e-01	9.105263e-01	5.263158e-01	0	1.891502e-01
5.822576e-01	5.822576e-01	9.125313e-01	5.313283e-01	0	1.891106e-01
5.864620e-01	5.864620e-01	9.145363e-01	5.363409e-01	0	1.890712e-01
5.906481e-01	5.906481e-01	9.165414e-01	5.413534e-01	0	1.890321e-01
5.948158e-01	5.948158e-01	9.185464e-01	5.463659e-01	0	1.889931e-01
5.989654e-01	5.989654e-01	9.205514e-01	5.513784e-01	0	1.889543e-01
6.030970e-01	6.030970e-01	9.225564e-01	5.563910e-01	0	1.889158e-01
6.072106e-01	6.072106e-01	9.245614e-01	5.614035e-01	0	1.888774e-01
6.113065e-01	6.113065e-01	9.265664e-01	5.664160e-01	0	1.888393e-01
6.153846e-01	6.153846e-01	9.285714e-01	5.714286e-01	0	1.888013e-01
6.194452e-01	6.194452e-01	9.305764e-01	5.764411e-01	0	1.887636e-01
6.234883e-01	6.234883e-01	9.325815e-01	5.814536e-01	0	1.887260e-01
6.275141e-01	6.275141e-01	9.345865e-01	5.864662e-01	0	1.886887e-01
6.315226e-01	6.315226e-01	9.365915e-01	5.914787e-01	0	1.886515e-01
6.355140e-01	6.355140e-01	9.385965e-01	5.964912e-01	0	1.886145e-01
6.394884e-01	6.394884e-01	9.406015e-01	6.015038e-01	0	1.885778e-01
6.434459e-01	6.434459e-01	9.426065e-01	6.065163e-01	0	1.885412e-01
6.473866e-01	6.473866e-01	9.446115e-01	6.115288e-01	0	1.885048e-01
6.513106e-01	6.513106e-01	9.466165e-01	6.165414e-01	0	1.884686e-01
6.552180e-01	6.552180e-01	9.486216e-01	6.215539e-01	0	1.884326e-01
6.591089e-01	6.591089e-01	9.506266e-01	6.265664e-01	0	1.883967e-01
6.629834e-01	6.629834e-01	9.526316e-01	6.315789e-01	0	1.883611e-01
6.668417e-01	6.668417e-01	9.546366e-01	6.365915e-01	0	1.883256e-01
6.706838e-01	6.706838e-01	9.566416e-01	6.416040e-01	0	1.882903e-01
6.745098e-01	6.745098e-01	9.586466e-01	6.466165e-01	0	1.882552e-01
6.783199e-01	6.783199e-01	9.606516e-01	6.516291e-01	0	1.882202e-01
6.821140e-01	6.821140e-01	9.626566e-01	6.566416e-01	0	1.881855e-01
6.858924e-01	6.858924e-01	9.646617e-01	6.616541e-01	0	1.881509e-01
6.896552e-01	6.896552e-01	9.666667e-01	6.666667e-01	0	1.881165e-01
6.934023e-01	6.934023e-01	9.686717e-01	6.716792e-01	0	1.880823e-01
6.971340e-01	6.971340e-01	9.706767e-01	6.766917e-01	0	1.880482e-01
7.008503e-01	7.008503e-01	9.726817e-01	6.817043e-01	0	1.880143e-01
7.045513e-01	7.045513e-01	9.746867e-01	6.867168e-01	0	1.879806e-01
7.082371e-01	7.082371e-01	9.766917e-01	6.917293e-01	0	1.879470e-01
7.119078e-01	7.119078e-01	9.786967e-01	6.967419e-01	0	1.879136e-01
7.155635e-01	7.155635e-01	9.807018e-01	7.017544e-01	0	1.878804e-01
7.192043e-01	7.192043e-01	9.827068e-01	7.067669e-01	0	1.878473e-01
7.228302e-01	7.228302e-01	9.847118e-01	7.117794e-01	0	1.878144e-01
7.264415e-01	7.264415e-01	9.867168e-01	7.167920e-01	0	1.877817e-01
7.300380e-01	7.300380e-01	9.887218e-01	7.218045e-01	0	1.877491e-01
7.336200e-01	7.336200e-01	9.907268e-01	7.268170e-01	0	1.877167e-01
7.371876e-01	7.371876e-01	9.927318e-01	7.318296e-01	0	1.876844e-01
7.407407e-01	7.407407e-01	9.947368e-01	7.368421e-01	0	1.876523e-01
7.442796e-01	7.442796e-01	9.967419e-01	7.418546e-01	0	1.876203e-01
7.478043e-01	7.478043e-01	9.987469e-01	7.468672e-01	0	1.875885e-01
7.513148e-01	7.513148e-01	1.000752e+00	7.518797e-01	0	1.875569e-01
7.548113e-01	7.548113e-01	1.002757e+00	7.568922e-01	0	1.875254e-01
7.582938e-01	7.582938e-01	1.004762e+00	7.619048e-01	0	1.874940e-01
7.617625e-01	7.617625e-01	1.006767e+00	7.669173e-01	0	1.874628e-01
7.652174e-01	7.652174e-01	1.008772e+00	7.719298e-01	0	1.874318e-01
7.686586e-01	7.686586e-01	1.010777e+00	7.769424e-01	0	1.874009e-01
7.720861e-01	7.720861e-01	1.012782e+00	7.819549e-01	0	1.873702e-01
7.755001e-01	7.755001e-01	1.014787e+00	7.869674e-01	0	1.873395e-01
7.789007e-01	7.789007e-01	1.016792e+00	7.919799e-01	0	1.873091e-01
7.822878e-01	7.822878e-01	1.018797e+00	7.969925e-01	0	1.872788e-01
7.856617e-01	7.856617e-01	1.020802e+00	8.020050e-01	0	1.872486e-01
7.890223e-01	7.890223e-01	1.022807e+00	8.070175e-01	0	1.872186e-01
7.923698e-01	7.923698e-01	1.024812e+00	8.120301e-01	0	1.871887e-01
7.957042e-01	7.957042e-01	1.026817e+00	8.170426e-01	0	1.871589e-01
7.990256e-01	7.990256e-01	1.028822e+00	8.220551e-01	0	1.871293e-01
8.023341e-01	8.023341e-01	1.030827e+00	8.270677e-01	0	1.870998e-01
8.056297e-01	8.056297e-01	1.032832e+00	8.320802e-01	0	1.870705e-01
8.089126e-01	8.089126e-01	1.034837e+00	8.370927e-01	0	1.870413e-01
8.121827e-01	8.121827e-01	1.036842e+00	8.421053e-01	0	1.870122e-01
8.154403e-01	8.154403e-01	1.038847e+00	8.471178e-01	0	1.869833e-01
8.186853e-01	8.186853e-01	1.040852e+00	8.521303e-01	0	1.869545e-01
8.219178e-01	8.219178e-01	1.042857e+00	8.571429e-01	0	1.869258e-01
8.251379e-01	8.251379e-01	1.044862e+00	8.621554e-01	0	1.868973e-01
8.283457e-01	8.283457e-01	1.046867e+00	8.671679e-01	0	1.868688e-01
8.315412e-01	8.315412e-01	1.048872e+00	8.721805e-01	0	1.868406e-01
8.347245e-01	8.347245e-01	1.050877e+00	8.771930e-01	0	1.868124e-01
8.378957e-01	8.378957e-01	1.052882e+00	8.822055e-01	0	1.867844e-01
8.410549e-01	8.410549e-01	1.054887e+00	8.872180e-01	0	1.867565e-01
8.442020e-01	8.442020e-01	1.056892e+00	8.922306e-01	0	1.867287e-01
8.473373e-01	8.473373e-01	1.058897e+00	8.972431e-01	0	1.867011e-01
8.504607e-01	8.504607e-01	1.060902e+00	9.022556e-01	0	1.866735e-01
8.535723e-01	8.535723e-01	1.062907e+00	9.072682e-01	0	1.866461e-01
8.566722e-01	8.566722e-01	1.064912e+00	9.122807e-01	0	1.866189e-01
8.597604e-01	8.597604e-01	1.066917e+00	9.172932e-01	0	1.865917e-01
8.628370e-01	8.628370e-01	1.068922e+00	9.223058e-01	0	1.865647e-01
8.659022e-01	8.659022e-01	1.070927e+00	9.273183e-01	0	1.865378e-01
8.689559e-01	8.689559e-01	1.072932e+00	9.323308e-01	0	1.865110e-01
8.719981e-01	8.719981e-01	1.074937e+00	9.373434e-01	0	1.864843e-01
8.750291e-01	8.750291e-01	1.076942e+00	9.423559e-01	0	1.864577e-01
8.780488e-01	8.780488e-01	1.078947e+00	9.473684e-01	0	1.864313e-01
8.810573e-01	8.810573e-01	1.080952e+00	9.523810e-01	0	1.864050e-01
8.840546e-01	8.840546e-01	1.082957e+00	9.573935e-01	0	1.863787e-01
8.870409e-01	8.870409e-01	1.084962e+00	9.624060e-01	0	1.863526e-01
8.900161e-01	8.900161e-01	1.086967e+00	9.674185e-01	0	1.863267e-01
8.929804e-01	8.929804e-01	1.088972e+00	9.724311e-01	0	1.863008e-01
8.959338e-01	8.959338e-01	1.090977e+00	9.774436e-01	0	1.862750e-01
8.988764e-01	8.988764e-01	1.092982e+00	9.824561e-01	0	1.862494e-01
9.018082e-01	9.018082e-01	1.094987e+00	9.874687e-01	0	1.862239e-01
9.047293e-01	9.047293e-01	1.096992e+00	9.924812e-01	0	1.861984e-01
9.076397e-01	9.076397e-01	1.098997e+00	9.974937e-01	0	1.861731e-01
9.122007e-01	9.122007e-01	1.098997e+00	1.002506e+00	1	-1.982342e-02
9.184373e-01	9.184373e-01	1.096992e+00	1.007519e+00	1	-1.974466e-02
9.246967e-01	9.246967e-01	1.094987e+00	1.012531e+00	1	-1.966563e-02
9.309791e-01	9.309791e-01	1.092982e+00	1.017544e+00	1	-1.958634e-02
9.372846e-01	9.372846e-01	1.090977e+00	1.022556e+00	1	-1.950679e-02
9.436133e-01	9.436133e-01	1.088972e+00	1.027569e+00	1	-1.942697e-02
9.499654e-01	9.499654e-01	1.086967e+00	1.032581e+00	1	-1.934688e-02
9.563410e-01	9.563410e-01	1.084962e+00	1.037594e+00	1	-1.926653e-02
9.627401e-01	9.627401e-01	1.082957e+00	1.042607e+00	1	-1.918590e-02
9.691630e-01	9.691630e-01	1.080952e+00	1.047619e+00	1	-1.910501e-02
9.756098e-01	9.756098e-01	1.078947e+00	1.052632e+00	1	-1.902384e-02
9.820805e-01	9.820805e-01	1.076942e+00	1.057644e+00	1	-1.894241e-02
9.885754e-01	9.885754e-01	1.074937e+00	1.062657e+00	1	-1.886070e-02
9.950946e-01	9.950946e-01	1.072932e+00	1.067669e+00	1	-1.877872e-02
1.001638e+00	1.001638e+00	1.070927e+00	1.072682e+00	1	-1.869646e-02
1.008206e+00	1.008206e+00	1.068922e+00	1.077694e+00	1	-1.861393e-02
1.014799e+00	1.014799e+00	1.066917e+00	1.082707e+00	1	-1.853112e-02
1.021417e+00	1.021417e+00	1.064912e+00	1.087719e+00	1	-1.844804e-02
1.028059e+00	1.028059e+00	1.062907e+00	1.092732e+00	1	-1.836467e-02
1.034727e+00	1.034727e+00	1.060902e+00	1.097744e+00	1	-1.828103e-02
1.041420e+00	1.041420e+00	1.058897e+00	1.102757e+00	1	-1.819711e-02
1.048138e+00	1.048138e+00	1.056892e+00	1.107769e+00	1	-1.811290e-02
1.054882e+00	1.054882e+00	1.054887e+00	1.112782e+00	1	-1.802842e-02
1.061652e+00	1.061652e+00	1.052882e+00	1.117794e+00	1	-1.794365e-02
1.068447e+00	1.068447e+00	1.050877e+00	1.122807e+00	1	-1.785859e-02
1.075269e+00	1.075269e+00	1.048872e+00	1.127820e+00	1	-1.777326e-02
1.082116e+00	1.082116e+00	1.046867e+00	1.132832e+00	1	-1.768763e-02
1.088990e+00	1.088990e+00	1.044862e+00	1.137845e+00	1	-1.760172e-02
1.095890e+00	1.095890e+00	1.042857e+00	1.142857e+00	1	-1.751552e-02
1.102817e+00	1.102817e+00	1.040852e+00	1.147870e+00	1	-1.742903e-02
1.109771e+00	1.109771e+00	1.038847e+00	1.152882e+00	1	-1.734226e-02
1.116751e+00	1.116751e+00	1.036842e+00	1.157895e+00	1	-1.725519e-02
1.123759e+00	1.123759e+00	1.034837e+00	1.162907e+00	1	-1.716783e-02
1.130793e+00	1.130793e+00	1.032832e+00	1.167920e+00	1	-1.708018e-02
1.137856e+00	1.137856e+00	1.030827e+00	1.172932e+00	1	-1.699223e-02
1.144945e+00	1.144945e+00	1.028822e+00	1.177945e+00	1	-1.690399e-02
1.152062e+00	1.152062e+00	1.026817e+00	1.182957e+00	1	-1.681545e-02
1.159208e+00	1.159208e+00	1.024812e+00	1.187970e+00	1	-1.672662e-02
1.166381e+00	1.166381e+00	1.022807e+00	1.192982e+00	1	-1.663749e-02
1.173582e+00	1.173582e+00	1.020802e+00	1.197995e+00	1	-1.654806e-02
1.180812e+00	1.180812e+00	1.018797e+00	1.203008e+00	1	-1.645833e-02
1.188070e+00	1.188070e+00	1.016792e+00	1.208020e+00	1	-1.636831e-02
1.195357e+00	1.195357e+00	1.014787e+00	1.213033e+00	1	-1.627798e-02
1.202673e+00	1.202673e+00	1.012782e+00	1.218045e+00	1	-1.618735e-02
1.210017e+00	1.210017e+00	1.010777e+00	1.223058e+00	1	-1.609641e-02
1.217391e+00	1.217391e+00	1.008772e+00	1.228070e+00	1	-1.600517e-02
1.224795e+00	1.224795e+00	1.006767e+00	1.233083e+00	1	-1.591363e-02
1.232227e+00	1.232227e+00	1.004762e+00	1.238095e+00	1	-1.582178e-02
1.239690e+00	1.239690e+00	1.002757e+00	1.243108e+00	1	-1.572963e-02
1.247183e+00	1.247183e+00	1.000752e+00	1.248120e+00	1	-1.563716e-02
1.254705e+00	1.254705e+00	9.987469e-01	1.253133e+00	1	-1.554439e-02
1.262258e+00	1.262258e+00	9.967419e-01	1.258145e+00	1	-1.545131e-02
1.269841e+00	1.269841e+00	9.947368e-01	1.263158e+00	1	-1.535791e-02
1.277455e+00	1.277455e+00	9.927318e-01	1.268170e+00	1	-1.526421e-02
1.285100e+00	1.285100e+00	9.907268e-01	1.273183e+00	1	-1.517019e-02
1.292776e+00	1.292776e+00	9.887218e-01	1.278195e+00	1	-1.507586e-02
1.300483e+00	1.300483e+00	9.867168e-01	1.283208e+00	1	-1.498122e-02
1.308221e+00	1.308221e+00	9.847118e-01	1.288221e+00	1	-1.488626e-02
1.315991e+00	1.315991e+00	9.827068e-01	1.293233e+00	1	-1.479098e-02
1.323792e+00	1.323792e+00	9.807018e-01	1.298246e+00	1	-1.469539e-02
1.331626e+00	1.331626e+00	9.786967e-01	1.303258e+00	1	-1.459948e-02
1.339492e+00	1.339492e+00	9.766917e-01	1.308271e+00	1	-1.450325e-02
1.347390e+00	1.347390e+00	9.746867e-01	1.313283e+00	1	-1.440670e-02
1.355321e+00	1.355321e+00	9.726817e-01	1.318296e+00	1	-1.430983e-02
1.363284e+00	1.363284e+00	9.706767e-01	1.323308e+00	1	-1.421264e-02
1.371281e+00	1.371281e+00	9.686717e-01	1.328321e+00	1	-1.411513e-02
1.379310e+00	1.379310e+00	9.666667e-01	1.333333e+00	1	-1.401729e-02
1.387373e+00	1.387373e+00	9.646617e-01	1.338346e+00	1	-1.391913e-02
1.395470e+00	1.395470e+00	9.626566e-01	1.343358e+00	1	-1.382065e-02
1.403600e+00	1.403600e+00	9.606516e-01	1.348371e+00	1	-1.372183e-02
1.411765e+00	1.411765e+00	9.586466e-01	1.353383e+00	1	-1.362270e-02
1.419963e+00	1.419963e+00	9.566416e-01	1.358396e+00	1	-1.352323e-02
1.428196e+00	1.428196e+00	9.546366e-01	1.363409e+00	1	-1.342344e-02
1.436464e+00	1.436464e+00	9.526316e-01	1.368421e+00	1	-1.332331e-02
1.444767e+00	1.444767e+00	9.506266e-01	1.373434e+00	1	-1.322286e-02
1.453104e+00	1.453104e+00	9.486216e-01	1.378446e+00	1	-1.312207e-02
1.461477e+00	1.461477e+00	9.466165e-01	1.383459e+00	1	-1.302096e-02
1.469886e+00	1.469886e+00	9.446115e-01	1.388471e+00	1	-1.291951e-02
1.478330e+00	1.478330e+00	9.426065e-01	1.393484e+00	1	-1.281772e-02
1.486811e+00	1.486811e+00	9.406015e-01	1.398496e+00	1	-1.271561e-02
1.495327e+00	1.495327e+00	9.385965e-01	1.403509e+00	1	-1.261315e-02
1.503880e+00	1.503880e+00	9.365915e-01	1.408521e+00	1	-1.251037e-02
1.512470e+00	1.512470e+00	9.345865e-01	1.413534e+00	1	-1.240724e-02
1.521096e+00	1.521096e+00	9.325815e-01	1.418546e+00	1	-1.230378e-02
1.529760e+00	1.529760e+00	9.305764e-01	1.423559e+00	1	-1.219998e-02
1.538462e+00	1.538462e+00	9.285714e-01	1.428571e+00	1	-1.209584e-02
1.547200e+00	1.547200e+00	9.265664e-01	1.433584e+00	1	-1.199136e-02
1.555977e+00	1.555977e+00	9.245614e-01	1.438596e+00	1	-1.188654e-02
1.564792e+00	1.564792e+00	9.225564e-01	1.443609e+00	1	-1.178138e-02
1.573646e+00	1.573646e+00	9.205514e-01	1.448622e+00	1	-1.167588e-02
1.582538e+00	1.582538e+00	9.185464e-01	1.453634e+00	1	-1.157003e-02
1.591468e+00	1.591468e+00	9.165414e-01	1.458647e+00	1	-1.146384e-02
1.600438e+00	1.600438e+00	9.145363e-01	1.463659e+00	1	-1.135731e-02
1.609448e+00	1.609448e+00	9.125313e-01	1.468672e+00	1	-1.125043e-02
1.618497e+00	1.618497e+00	9.105263e-01	1.473684e+00	1	-1.114321e-02
1.627586e+00	1.627586e+00	9.085213e-01	1.478697e+00	1	-1.103564e-02
1.636716e+00	1.636716e+00	9.065163e-01	1.483709e+00	1	-1.092772e-02
1.645885e+00	1.645885e+00	9.045113e-01	1.488722e+00	1	-1.081945e-02
1.655096e+00	1.655096e+00	9.025063e-01	1.493734e+00	1	-1.071084e-02
1.664347e+00	1.664347e+00	9.005013e-01	1.498747e+00	1	-1.060188e-02
1.668057e+00	1.668057e+00	9.015038e-01	1.503759e+00	0	1.800818e-01
1.669903e+00	1.669903e+00	9.035088e-01	1.508772e+00	0	1.800682e-01
1.671741e+00	1.671741e+00	9.055138e-01	1.513784e+00	0	1.800546e-01
1.673571e+00	1.673571e+00	9.075188e-01	1.518797e+00	0	1.800411e-01
1.675393e+00	1.675393e+00	9.095238e-01	1.523810e+00	0	1.800277e-01
1.677206e+00	1.677206e+00	9.115288e-01	1.528822e+00	0	1.800143e-01
1.679012e+00	1.679012e+00	9.135338e-01	1.533835e+00	0	1.800010e-01
1.680810e+00	1.680810e+00	9.155388e-01	1.538847e+00	0	1.799878e-01
1.682600e+00	1.682600e+00	9.175439e-01	1.543860e+00	0	1.799746e-01
1.684383e+00	1.684383e+00	9.195489e-01	1.548872e+00	0	1.799615e-01
1.686157e+00	1.686157e+00	9.215539e-01	1.553885e+00	0	1.799485e-01
1.687924e+00	1.687924e+00	9.235589e-01	1.558897e+00	0	1.799355e-01
1.689683e+00	1.689683e+00	9.255639e-01	1.563910e+00	0	1.799225e-01
1.691435e+00	1.691435e+00	9.275689e-01	1.568922e+00	0	1.799097e-01
1.693179e+00	1.693179e+00	9.295739e-01	1.573935e+00	0	1.798969e-01
1.694915e+00	1.694915e+00	9.315789e-01	1.578947e+00	0	1.798841e-01
1.696644e+00	1.696644e+00	9.335840e-01	1.583960e+00	0	1.798714e-01
1.698366e+00	1.698366e+00	9.355890e-01	1.588972e+00	0	1.798588e-01
1.700080e+00	1.700080e+00	9.375940e-01	1.593985e+00	0	1.798462e-01
1.701787e+00	1.701787e+00	9.395990e-01	1.598997e+00	0	1.798337e-01
1.703487e+00	1.703487e+00	9.416040e-01	1.604010e+00	0	1.798212e-01
1.705179e+00	1.705179e+00	9.436090e-01	1.609023e+00	0	1.798088e-01
1.706865e+00	1.706865e+00	9.456140e-01	1.614035e+00	0	1.797965e-01
1.708543e+00	1.708543e+00	9.476190e-01	1.619048e+00	0	1.797842e-01
1.710214e+00	1.710214e+00	9.496241e-01	1.624060e+00	0	1.797720e-01
1.711878e+00	1.711878e+00	9.516291e-01	1.629073e+00	0	1.797598e-01
1.713535e+00	1.713535e+00	9.536341e-01	1.634085e+00	0	1.797477e-01
1.715185e+00	1.715185e+00	9.556391e-01	1.639098e+00	0	1.797356e-01
1.716828e+00	1.716828e+00	9.576441e-01	1.644110e+00	0	1.797236e-01
1.718464e+00	1.718464e+00	9.596491e-01	1.649123e+00	0	1.797116e-01
1.720094e+00	1.720094e+00	9.616541e-01	1.654135e+00	0	1.796997e-01
1.721717e+00	1.721717e+00	9.636591e-01	1.659148e+00	0	1.796879e-01
1.723332e+00	1.723332e+00	9.656642e-01	1.664160e+00	0	1.796761e-01
1.724942e+00	1.724942e+00	9.676692e-01	1.669173e+00	0	1.796644e-01
1.726544e+00	1.726544e+00	9.696742e-01	1.674185e+00	0	1.796527e-01
1.728140e+00	1.728140e+00	9.716792e-01	1.679198e+00	0	1.796410e-01
1.729730e+00	1.729730e+00	9.736842e-01	1.684211e+00	0	1.796294e-01
1.731313e+00	1.731313e+00	9.756892e-01	1.689223e+00	0	1.796179e-01
1.732889e+00	1.732889e+00	9.776942e-01	1.694236e+00	0	1.796064e-01
1.734459e+00	1.734459e+00	9.796992e-01	1.699248e+00	0	1.795950e-01
1.736022e+00	1.736022e+00	9.817043e-01	1.704261e+00	0	1.795836e-01
1.737580e+00	1.737580e+00	9.837093e-01	1.709273e+00	0	1.795723e-01
1.739130e+00	1.739130e+00	9.857143e-01	1.714286e+00	0	1.795610e-01
1.740675e+00	1.740675e+00	9.877193e-01	1.719298e+00	0	1.795497e-01
1.742213e+00	1.742213e+00	9.897243e-01	1.724311e+00	0	1.795386e-01
1.743745e+00	1.743745e+00	9.917293e-01	1.729323e+00	0	1.795274e-01
1.745271e+00	1.745271e+00	9.937343e-01	1.734336e+00	0	1.795163e-01
1.746791e+00	1.746791e+00	9.957393e-01	1.739348e+00	0	1.795053e-01
1.748304e+00	1.748304e+00	9.977444e-01	1.744361e+00	0	1.794943e-01
1.749812e+00	1.749812e+00	9.997494e-01	1.749373e+00	0	1.794834e-01
1.751313e+00	1.751313e+00	1.001754e+00	1.754386e+00	0	1.794725e-01
1.752809e+00	1.752809e+00	1.003759e+00	1.759398e+00	0	1.794616e-01
1.754299e+00	1.754299e+00	1.005764e+00	1.764411e+00	0	1.794508e-01
1.755782e+00	1.755782e+00	1.007769e+00	1.769424e+00	0	1.794400e-01
1.757260e+00	1.757260e+00	1.009774e+00	1.774436e+00	0	1.794293e-01
1.758732e+00	1.758732e+00	1.011779e+00	1.779449e+00	0	1.794187e-01
1.760198e+00	1.760198e+00	1.013784e+00	1.784461e+00	0	1.794080e-01
1.761658e+00	1.761658e+00	1.015789e+00	1.789474e+00	0	1.793975e-01
1.763113e+00	1.763113e+00	1.017794e+00	1.794486e+00	0	1.793869e-01
1.764561e+00	1.764561e+00	1.019799e+00	1.799499e+00	0	1.793764e-01
1.766004e+00	1.766004e+00	1.021805e+00	1.804511e+00	0	1.793660e-01
1.767442e+00	1.767442e+00	1.023810e+00	1.809524e+00	0	1.793556e-01
1.768874e+00	1.768874e+00	1.025815e+00	1.814536e+00	0	1.793453e-01
1.770300e+00	1.770300e+00	1.027820e+00	1.819549e+00	0	1.793349e-01
1.771721e+00	1.771721e+00	1.029825e+00	1.824561e+00	0	1.793247e-01
1.773136e+00	1.773136e+00	1.031830e+00	1.829574e+00	0	1.793144e-01
1.774545e+00	1.774545e+00	1.033835e+00	1.834586e+00	0	1.793043e-01
1.775950e+00	1.775950e+00	1.035840e+00	1.839599e+00	0	1.792941e-01
1.777348e+00	1.777348e+00	1.037845e+00	1.844612e+00	0	1.792840e-01
1.778742e+00	1.778742e+00	1.039850e+00	1.849624e+00	0	1.792740e-01
1.780130e+00	1.780130e+00	1.041855e+00	1.854637e+00	0	1.792640e-01
1.781513e+00	1.781513e+00	1.043860e+00	1.859649e+00	0	1.792540e-01
1.782890e+00	1.782890e+00	1.045865e+00	1.864662e+00	0	1.792440e-01
1.784262e+00	1.784262e+00	1.047870e+00	1.869674e+00	0	1.792342e-01
1.785629e+00	1.785629e+00	1.049875e+00	1.874687e+00	0	1.792243e-01
1.786991e+00	1.786991e+00	1.051880e+00	1.879699e+00	0	1.792145e-01
1.788347e+00	1.788347e+00	1.053885e+00	1.884712e+00	0	1.792047e-01
1.789699e+00	1.789699e+00	1.055890e+00	1.889724e+00	0	1.791950e-01
1.791045e+00	1.791045e+00	1.057895e+00	1.894737e+00	0	1.791853e-01
1.792386e+00	1.792386e+00	1.059900e+00	1.899749e+00	0	1.791756e-01
1.793722e+00	1.793722e+00	1.061905e+00	1.904762e+00	0	1.791660e-01
1.795053e+00	1.795053e+00	1.063910e+00	1.909774e+00	0	1.791565e-01
1.796379e+00	1.796379e+00	1.065915e+00	1.914787e+00	0	1.791469e-01
1.797700e+00	1.797700e+00	1.067920e+00	1.919799e+00	0	1.791374e-01
1.799016e+00	1.799016e+00	1.069925e+00	1.924812e+00	0	1.791280e-01
1.800327e+00	1.800327e+00	1.071930e+00	1.929825e+00	0	1.791185e-01
1.801634e+00	1.801634e+00	1.073935e+00	1.934837e+00	0	1.791091e-01
1.802935e+00	1.802935e+00	1.075940e+00	1.939850e+00	0	1.790998e-01
1.804232e+00	1.804232e+00	1.077945e+00	1.944862e+00	0	1.790905e-01
1.805523e+00	1.805523e+00	1.079950e+00	1.949875e+00	0	1.790812e-01
1.806810e+00	1.806810e+00	1.081955e+00	1.954887e+00	0	1.790720e-01
1.808092e+00	1.808092e+00	1.083960e+00	1.959900e+00	0	1.790628e-01
1.809370e+00	1.809370e+00	1.085965e+00	1.964912e+00	0	1.790536e-01
1.810643e+00	1.810643e+00	1.087970e+00	1.969925e+00	0	1.790445e-01
1.811911e+00	1.811911e+00	1.089975e+00	1.974937e+00	0	1.790354e-01
1.813174e+00	1.813174e+00	1.091980e+00	1.979950e+00	0	1.790263e-01
1.814433e+00	1.814433e+00	1.093985e+00	1.984962e+00	0	1.790173e-01
1.815687e+00	1.815687e+00	1.095990e+00	1.989975e+00	0	1.790083e-01
1.816937e+00	1.816937e+00	1.097995e+00	1.994987e+00	0	1.789994e-01
1.818182e+00	1.818182e+00	1.100000e+00	2.000000e+00	0	1.789905e-01
