# Supplementary material for: Self-organized synchronization of digital phase-locked loops with delayed coupling in theory and experiment
Source: PLoS One. 2017 Feb 16;12(2):e0171590. doi: 10.1371/journal.pone.0171590 (PMC5312960; doi:10.1371/journal.pone.0171590)
Supplement: S1 File — S1_File.zip. (ZIP) [file pone.0171590.s001.zip › theory.results.3x1line.inphase.csv]

tau	taunorm	Omega	OmegaTau	stable	perdec
0.000000e+00	0.000000e+00	9.000000e-01	0.000000e+00	0	0.000000e+00
5.557099e-03	5.557099e-03	9.020050e-01	5.012531e-03	0	1.949140e-01
1.108955e-02	1.108955e-02	9.040100e-01	1.002506e-02	0	1.948543e-01
1.659751e-02	1.659751e-02	9.060150e-01	1.503759e-02	0	1.947949e-01
2.208115e-02	2.208115e-02	9.080201e-01	2.005013e-02	0	1.947358e-01
2.754062e-02	2.754062e-02	9.100251e-01	2.506266e-02	0	1.946771e-01
3.297609e-02	3.297609e-02	9.120301e-01	3.007519e-02	0	1.946187e-01
3.838772e-02	3.838772e-02	9.140351e-01	3.508772e-02	0	1.945607e-01
4.377565e-02	4.377565e-02	9.160401e-01	4.010025e-02	0	1.945030e-01
4.914005e-02	4.914005e-02	9.180451e-01	4.511278e-02	0	1.944456e-01
5.448107e-02	5.448107e-02	9.200501e-01	5.012531e-02	0	1.943886e-01
5.979886e-02	5.979886e-02	9.220551e-01	5.513784e-02	0	1.943319e-01
6.509357e-02	6.509357e-02	9.240602e-01	6.015038e-02	0	1.942755e-01
7.036536e-02	7.036536e-02	9.260652e-01	6.516291e-02	0	1.942194e-01
7.561437e-02	7.561437e-02	9.280702e-01	7.017544e-02	0	1.941637e-01
8.084074e-02	8.084074e-02	9.300752e-01	7.518797e-02	0	1.941082e-01
8.604464e-02	8.604464e-02	9.320802e-01	8.020050e-02	0	1.940531e-01
9.122619e-02	9.122619e-02	9.340852e-01	8.521303e-02	0	1.939983e-01
9.638554e-02	9.638554e-02	9.360902e-01	9.022556e-02	0	1.939438e-01
1.015228e-01	1.015228e-01	9.380952e-01	9.523810e-02	0	1.938896e-01
1.066382e-01	1.066382e-01	9.401003e-01	1.002506e-01	0	1.938357e-01
1.117318e-01	1.117318e-01	9.421053e-01	1.052632e-01	0	1.937820e-01
1.168038e-01	1.168038e-01	9.441103e-01	1.102757e-01	0	1.937287e-01
1.218543e-01	1.218543e-01	9.461153e-01	1.152882e-01	0	1.936757e-01
1.268834e-01	1.268834e-01	9.481203e-01	1.203008e-01	0	1.936230e-01
1.318913e-01	1.318913e-01	9.501253e-01	1.253133e-01	0	1.935706e-01
1.368781e-01	1.368781e-01	9.521303e-01	1.303258e-01	0	1.935184e-01
1.418440e-01	1.418440e-01	9.541353e-01	1.353383e-01	0	1.934665e-01
1.467890e-01	1.467890e-01	9.561404e-01	1.403509e-01	0	1.934150e-01
1.517133e-01	1.517133e-01	9.581454e-01	1.453634e-01	0	1.933637e-01
1.566171e-01	1.566171e-01	9.601504e-01	1.503759e-01	0	1.933126e-01
1.615004e-01	1.615004e-01	9.621554e-01	1.553885e-01	0	1.932619e-01
1.663634e-01	1.663634e-01	9.641604e-01	1.604010e-01	0	1.932114e-01
1.712062e-01	1.712062e-01	9.661654e-01	1.654135e-01	0	1.931612e-01
1.760290e-01	1.760290e-01	9.681704e-01	1.704261e-01	0	1.931113e-01
1.808318e-01	1.808318e-01	9.701754e-01	1.754386e-01	0	1.930616e-01
1.856148e-01	1.856148e-01	9.721805e-01	1.804511e-01	0	1.930122e-01
1.903782e-01	1.903782e-01	9.741855e-01	1.854637e-01	0	1.929630e-01
1.951220e-01	1.951220e-01	9.761905e-01	1.904762e-01	0	1.929142e-01
1.998463e-01	1.998463e-01	9.781955e-01	1.954887e-01	0	1.928655e-01
2.045513e-01	2.045513e-01	9.802005e-01	2.005013e-01	0	1.928172e-01
2.092371e-01	2.092371e-01	9.822055e-01	2.055138e-01	0	1.927690e-01
2.139037e-01	2.139037e-01	9.842105e-01	2.105263e-01	0	1.927212e-01
2.185515e-01	2.185515e-01	9.862155e-01	2.155388e-01	0	1.926736e-01
2.231803e-01	2.231803e-01	9.882206e-01	2.205514e-01	0	1.926262e-01
2.277904e-01	2.277904e-01	9.902256e-01	2.255639e-01	0	1.925791e-01
2.323819e-01	2.323819e-01	9.922306e-01	2.305764e-01	0	1.925322e-01
2.369549e-01	2.369549e-01	9.942356e-01	2.355890e-01	0	1.924856e-01
2.415094e-01	2.415094e-01	9.962406e-01	2.406015e-01	0	1.924392e-01
2.460457e-01	2.460457e-01	9.982456e-01	2.456140e-01	0	1.923930e-01
2.505638e-01	2.505638e-01	1.000251e+00	2.506266e-01	0	1.923471e-01
2.550638e-01	2.550638e-01	1.002256e+00	2.556391e-01	0	1.923014e-01
2.595458e-01	2.595458e-01	1.004261e+00	2.606516e-01	0	1.922560e-01
2.640100e-01	2.640100e-01	1.006266e+00	2.656642e-01	0	1.922107e-01
2.684564e-01	2.684564e-01	1.008271e+00	2.706767e-01	0	1.921658e-01
2.728851e-01	2.728851e-01	1.010276e+00	2.756892e-01	0	1.921210e-01
2.772964e-01	2.772964e-01	1.012281e+00	2.807018e-01	0	1.920765e-01
2.816901e-01	2.816901e-01	1.014286e+00	2.857143e-01	0	1.920321e-01
2.860666e-01	2.860666e-01	1.016291e+00	2.907268e-01	0	1.919881e-01
2.904258e-01	2.904258e-01	1.018296e+00	2.957393e-01	0	1.919442e-01
2.947679e-01	2.947679e-01	1.020301e+00	3.007519e-01	0	1.919005e-01
2.990929e-01	2.990929e-01	1.022306e+00	3.057644e-01	0	1.918571e-01
3.034010e-01	3.034010e-01	1.024311e+00	3.107769e-01	0	1.918139e-01
3.076923e-01	3.076923e-01	1.026316e+00	3.157895e-01	0	1.917709e-01
3.119669e-01	3.119669e-01	1.028321e+00	3.208020e-01	0	1.917281e-01
3.162248e-01	3.162248e-01	1.030326e+00	3.258145e-01	0	1.916855e-01
3.204661e-01	3.204661e-01	1.032331e+00	3.308271e-01	0	1.916432e-01
3.246911e-01	3.246911e-01	1.034336e+00	3.358396e-01	0	1.916010e-01
3.288996e-01	3.288996e-01	1.036341e+00	3.408521e-01	0	1.915590e-01
3.330920e-01	3.330920e-01	1.038346e+00	3.458647e-01	0	1.915173e-01
3.372681e-01	3.372681e-01	1.040351e+00	3.508772e-01	0	1.914758e-01
3.414282e-01	3.414282e-01	1.042356e+00	3.558897e-01	0	1.914344e-01
3.455724e-01	3.455724e-01	1.044361e+00	3.609023e-01	0	1.913933e-01
3.497006e-01	3.497006e-01	1.046366e+00	3.659148e-01	0	1.913523e-01
3.538131e-01	3.538131e-01	1.048371e+00	3.709273e-01	0	1.913116e-01
3.579098e-01	3.579098e-01	1.050376e+00	3.759398e-01	0	1.912710e-01
3.619910e-01	3.619910e-01	1.052381e+00	3.809524e-01	0	1.912307e-01
3.660566e-01	3.660566e-01	1.054386e+00	3.859649e-01	0	1.911905e-01
3.701068e-01	3.701068e-01	1.056391e+00	3.909774e-01	0	1.911506e-01
3.741416e-01	3.741416e-01	1.058396e+00	3.959900e-01	0	1.911108e-01
3.781612e-01	3.781612e-01	1.060401e+00	4.010025e-01	0	1.910712e-01
3.821656e-01	3.821656e-01	1.062406e+00	4.060150e-01	0	1.910318e-01
3.861549e-01	3.861549e-01	1.064411e+00	4.110276e-01	0	1.909926e-01
3.901293e-01	3.901293e-01	1.066416e+00	4.160401e-01	0	1.909535e-01
3.940887e-01	3.940887e-01	1.068421e+00	4.210526e-01	0	1.909147e-01
3.980332e-01	3.980332e-01	1.070426e+00	4.260652e-01	0	1.908760e-01
4.019631e-01	4.019631e-01	1.072431e+00	4.310777e-01	0	1.908376e-01
4.058782e-01	4.058782e-01	1.074436e+00	4.360902e-01	0	1.907993e-01
4.097788e-01	4.097788e-01	1.076441e+00	4.411028e-01	0	1.907611e-01
4.136649e-01	4.136649e-01	1.078446e+00	4.461153e-01	0	1.907232e-01
4.175365e-01	4.175365e-01	1.080451e+00	4.511278e-01	0	1.906854e-01
4.213938e-01	4.213938e-01	1.082456e+00	4.561404e-01	0	1.906478e-01
4.252369e-01	4.252369e-01	1.084461e+00	4.611529e-01	0	1.906104e-01
4.290657e-01	4.290657e-01	1.086466e+00	4.661654e-01	0	1.905732e-01
4.328805e-01	4.328805e-01	1.088471e+00	4.711779e-01	0	1.905361e-01
4.366812e-01	4.366812e-01	1.090476e+00	4.761905e-01	0	1.904992e-01
4.404680e-01	4.404680e-01	1.092481e+00	4.812030e-01	0	1.904624e-01
4.442409e-01	4.442409e-01	1.094486e+00	4.862155e-01	0	1.904259e-01
4.480000e-01	4.480000e-01	1.096491e+00	4.912281e-01	0	1.903895e-01
4.517454e-01	4.517454e-01	1.098496e+00	4.962406e-01	0	1.903532e-01
4.558924e-01	4.558924e-01	1.099499e+00	5.012531e-01	1	-2.562961e-02
4.612925e-01	4.612925e-01	1.097494e+00	5.062657e-01	1	-2.556069e-02
4.667124e-01	4.667124e-01	1.095489e+00	5.112782e-01	1	-2.549151e-02
4.721522e-01	4.721522e-01	1.093484e+00	5.162907e-01	1	-2.542207e-02
4.776119e-01	4.776119e-01	1.091479e+00	5.213033e-01	1	-2.535238e-02
4.830918e-01	4.830918e-01	1.089474e+00	5.263158e-01	1	-2.528244e-02
4.885918e-01	4.885918e-01	1.087469e+00	5.313283e-01	1	-2.521223e-02
4.941122e-01	4.941122e-01	1.085464e+00	5.363409e-01	1	-2.514176e-02
4.996530e-01	4.996530e-01	1.083459e+00	5.413534e-01	1	-2.507103e-02
5.052144e-01	5.052144e-01	1.081454e+00	5.463659e-01	1	-2.500004e-02
5.107964e-01	5.107964e-01	1.079449e+00	5.513784e-01	1	-2.492879e-02
5.163992e-01	5.163992e-01	1.077444e+00	5.563910e-01	1	-2.485727e-02
5.220228e-01	5.220228e-01	1.075439e+00	5.614035e-01	1	-2.478549e-02
5.276675e-01	5.276675e-01	1.073434e+00	5.664160e-01	1	-2.471344e-02
5.333333e-01	5.333333e-01	1.071429e+00	5.714286e-01	1	-2.464112e-02
5.390204e-01	5.390204e-01	1.069424e+00	5.764411e-01	1	-2.456853e-02
5.447288e-01	5.447288e-01	1.067419e+00	5.814536e-01	1	-2.449567e-02
5.504587e-01	5.504587e-01	1.065414e+00	5.864662e-01	1	-2.442254e-02
5.562102e-01	5.562102e-01	1.063409e+00	5.914787e-01	1	-2.434914e-02
5.619835e-01	5.619835e-01	1.061404e+00	5.964912e-01	1	-2.427546e-02
5.677786e-01	5.677786e-01	1.059398e+00	6.015038e-01	1	-2.420151e-02
5.735956e-01	5.735956e-01	1.057393e+00	6.065163e-01	1	-2.412728e-02
5.794348e-01	5.794348e-01	1.055388e+00	6.115288e-01	1	-2.405277e-02
5.852962e-01	5.852962e-01	1.053383e+00	6.165414e-01	1	-2.397798e-02
5.911800e-01	5.911800e-01	1.051378e+00	6.215539e-01	1	-2.390291e-02
5.970862e-01	5.970862e-01	1.049373e+00	6.265664e-01	1	-2.382756e-02
6.030151e-01	6.030151e-01	1.047368e+00	6.315789e-01	1	-2.375193e-02
6.089667e-01	6.089667e-01	1.045363e+00	6.365915e-01	1	-2.367601e-02
6.149411e-01	6.149411e-01	1.043358e+00	6.416040e-01	1	-2.359981e-02
6.209386e-01	6.209386e-01	1.041353e+00	6.466165e-01	1	-2.352332e-02
6.269592e-01	6.269592e-01	1.039348e+00	6.516291e-01	1	-2.344654e-02
6.330031e-01	6.330031e-01	1.037343e+00	6.566416e-01	1	-2.336947e-02
6.390704e-01	6.390704e-01	1.035338e+00	6.616541e-01	1	-2.329211e-02
6.451613e-01	6.451613e-01	1.033333e+00	6.666667e-01	1	-2.321446e-02
6.512758e-01	6.512758e-01	1.031328e+00	6.716792e-01	1	-2.313652e-02
6.574142e-01	6.574142e-01	1.029323e+00	6.766917e-01	1	-2.305828e-02
6.635765e-01	6.635765e-01	1.027318e+00	6.817043e-01	1	-2.297975e-02
6.697629e-01	6.697629e-01	1.025313e+00	6.867168e-01	1	-2.290092e-02
6.759735e-01	6.759735e-01	1.023308e+00	6.917293e-01	1	-2.282179e-02
6.822086e-01	6.822086e-01	1.021303e+00	6.967419e-01	1	-2.274236e-02
6.884682e-01	6.884682e-01	1.019298e+00	7.017544e-01	1	-2.266263e-02
6.947524e-01	6.947524e-01	1.017293e+00	7.067669e-01	1	-2.258259e-02
7.010615e-01	7.010615e-01	1.015288e+00	7.117794e-01	1	-2.250226e-02
7.073955e-01	7.073955e-01	1.013283e+00	7.167920e-01	1	-2.242161e-02
7.137546e-01	7.137546e-01	1.011278e+00	7.218045e-01	1	-2.234066e-02
7.201391e-01	7.201391e-01	1.009273e+00	7.268170e-01	1	-2.225941e-02
7.265489e-01	7.265489e-01	1.007268e+00	7.318296e-01	1	-2.217784e-02
7.329843e-01	7.329843e-01	1.005263e+00	7.368421e-01	1	-2.209597e-02
7.394454e-01	7.394454e-01	1.003258e+00	7.418546e-01	1	-2.201378e-02
7.459324e-01	7.459324e-01	1.001253e+00	7.468672e-01	1	-2.193128e-02
7.524454e-01	7.524454e-01	9.992481e-01	7.518797e-01	1	-2.184846e-02
7.589847e-01	7.589847e-01	9.972431e-01	7.568922e-01	1	-2.176533e-02
7.655502e-01	7.655502e-01	9.952381e-01	7.619048e-01	1	-2.168188e-02
7.721423e-01	7.721423e-01	9.932331e-01	7.669173e-01	1	-2.159811e-02
7.787611e-01	7.787611e-01	9.912281e-01	7.719298e-01	1	-2.151402e-02
7.854066e-01	7.854066e-01	9.892231e-01	7.769424e-01	1	-2.142961e-02
7.920792e-01	7.920792e-01	9.872180e-01	7.819549e-01	1	-2.134488e-02
7.987789e-01	7.987789e-01	9.852130e-01	7.869674e-01	1	-2.125982e-02
8.055060e-01	8.055060e-01	9.832080e-01	7.919799e-01	1	-2.117444e-02
8.122605e-01	8.122605e-01	9.812030e-01	7.969925e-01	1	-2.108873e-02
8.190427e-01	8.190427e-01	9.791980e-01	8.020050e-01	1	-2.100269e-02
8.258528e-01	8.258528e-01	9.771930e-01	8.070175e-01	1	-2.091632e-02
8.326908e-01	8.326908e-01	9.751880e-01	8.120301e-01	1	-2.082962e-02
8.395570e-01	8.395570e-01	9.731830e-01	8.170426e-01	1	-2.074259e-02
8.464516e-01	8.464516e-01	9.711779e-01	8.220551e-01	1	-2.065522e-02
8.533747e-01	8.533747e-01	9.691729e-01	8.270677e-01	1	-2.056752e-02
8.603265e-01	8.603265e-01	9.671679e-01	8.320802e-01	1	-2.047948e-02
8.673072e-01	8.673072e-01	9.651629e-01	8.370927e-01	1	-2.039110e-02
8.743169e-01	8.743169e-01	9.631579e-01	8.421053e-01	1	-2.030238e-02
8.813559e-01	8.813559e-01	9.611529e-01	8.471178e-01	1	-2.021332e-02
8.884244e-01	8.884244e-01	9.591479e-01	8.521303e-01	1	-2.012392e-02
8.955224e-01	8.955224e-01	9.571429e-01	8.571429e-01	1	-2.003418e-02
9.026502e-01	9.026502e-01	9.551378e-01	8.621554e-01	1	-1.994408e-02
9.098080e-01	9.098080e-01	9.531328e-01	8.671679e-01	1	-1.985365e-02
9.169960e-01	9.169960e-01	9.511278e-01	8.721805e-01	1	-1.976286e-02
9.242144e-01	9.242144e-01	9.491228e-01	8.771930e-01	1	-1.967172e-02
9.314634e-01	9.314634e-01	9.471178e-01	8.822055e-01	1	-1.958023e-02
9.387430e-01	9.387430e-01	9.451128e-01	8.872180e-01	1	-1.948839e-02
9.460537e-01	9.460537e-01	9.431078e-01	8.922306e-01	1	-1.939620e-02
9.533955e-01	9.533955e-01	9.411028e-01	8.972431e-01	1	-1.930365e-02
9.607686e-01	9.607686e-01	9.390977e-01	9.022556e-01	1	-1.921074e-02
9.681733e-01	9.681733e-01	9.370927e-01	9.072682e-01	1	-1.911747e-02
9.756098e-01	9.756098e-01	9.350877e-01	9.122807e-01	1	-1.902384e-02
9.830782e-01	9.830782e-01	9.330827e-01	9.172932e-01	1	-1.892986e-02
9.905787e-01	9.905787e-01	9.310777e-01	9.223058e-01	1	-1.883550e-02
9.981117e-01	9.981117e-01	9.290727e-01	9.273183e-01	1	-1.874079e-02
1.005677e+00	1.005677e+00	9.270677e-01	9.323308e-01	1	-1.864571e-02
1.013276e+00	1.013276e+00	9.250627e-01	9.373434e-01	1	-1.855026e-02
1.020907e+00	1.020907e+00	9.230576e-01	9.423559e-01	1	-1.845444e-02
1.028571e+00	1.028571e+00	9.210526e-01	9.473684e-01	1	-1.835825e-02
1.036269e+00	1.036269e+00	9.190476e-01	9.523810e-01	1	-1.826169e-02
1.044001e+00	1.044001e+00	9.170426e-01	9.573935e-01	1	-1.816475e-02
1.051767e+00	1.051767e+00	9.150376e-01	9.624060e-01	1	-1.806745e-02
1.059566e+00	1.059566e+00	9.130326e-01	9.674185e-01	1	-1.796976e-02
1.067400e+00	1.067400e+00	9.110276e-01	9.724311e-01	1	-1.787170e-02
1.075269e+00	1.075269e+00	9.090226e-01	9.774436e-01	1	-1.777326e-02
1.083172e+00	1.083172e+00	9.070175e-01	9.824561e-01	1	-1.767443e-02
1.091110e+00	1.091110e+00	9.050125e-01	9.874687e-01	1	-1.757523e-02
1.099084e+00	1.099084e+00	9.030075e-01	9.924812e-01	1	-1.747564e-02
1.107093e+00	1.107093e+00	9.010025e-01	9.974937e-01	1	-1.737567e-02
1.112656e+00	1.112656e+00	9.010025e-01	1.002506e+00	0	1.844307e-01
1.115737e+00	1.115737e+00	9.030075e-01	1.007519e+00	0	1.844051e-01
1.118804e+00	1.118804e+00	9.050125e-01	1.012531e+00	0	1.843797e-01
1.121857e+00	1.121857e+00	9.070175e-01	1.017544e+00	0	1.843543e-01
1.124897e+00	1.124897e+00	9.090226e-01	1.022556e+00	0	1.843292e-01
1.127923e+00	1.127923e+00	9.110276e-01	1.027569e+00	0	1.843041e-01
1.130936e+00	1.130936e+00	9.130326e-01	1.032581e+00	0	1.842791e-01
1.133936e+00	1.133936e+00	9.150376e-01	1.037594e+00	0	1.842543e-01
1.136923e+00	1.136923e+00	9.170426e-01	1.042607e+00	0	1.842296e-01
1.139896e+00	1.139896e+00	9.190476e-01	1.047619e+00	0	1.842051e-01
1.142857e+00	1.142857e+00	9.210526e-01	1.052632e+00	0	1.841806e-01
1.145805e+00	1.145805e+00	9.230576e-01	1.057644e+00	0	1.841563e-01
1.148740e+00	1.148740e+00	9.250627e-01	1.062657e+00	0	1.841321e-01
1.151663e+00	1.151663e+00	9.270677e-01	1.067669e+00	0	1.841081e-01
1.154572e+00	1.154572e+00	9.290727e-01	1.072682e+00	0	1.840841e-01
1.157470e+00	1.157470e+00	9.310777e-01	1.077694e+00	0	1.840603e-01
1.160355e+00	1.160355e+00	9.330827e-01	1.082707e+00	0	1.840365e-01
1.163227e+00	1.163227e+00	9.350877e-01	1.087719e+00	0	1.840129e-01
1.166087e+00	1.166087e+00	9.370927e-01	1.092732e+00	0	1.839894e-01
1.168935e+00	1.168935e+00	9.390977e-01	1.097744e+00	0	1.839661e-01
1.171771e+00	1.171771e+00	9.411028e-01	1.102757e+00	0	1.839428e-01
1.174595e+00	1.174595e+00	9.431078e-01	1.107769e+00	0	1.839196e-01
1.177407e+00	1.177407e+00	9.451128e-01	1.112782e+00	0	1.838966e-01
1.180206e+00	1.180206e+00	9.471178e-01	1.117794e+00	0	1.838737e-01
1.182994e+00	1.182994e+00	9.491228e-01	1.122807e+00	0	1.838509e-01
1.185771e+00	1.185771e+00	9.511278e-01	1.127820e+00	0	1.838282e-01
1.188535e+00	1.188535e+00	9.531328e-01	1.132832e+00	0	1.838056e-01
1.191288e+00	1.191288e+00	9.551378e-01	1.137845e+00	0	1.837831e-01
1.194030e+00	1.194030e+00	9.571429e-01	1.142857e+00	0	1.837607e-01
1.196760e+00	1.196760e+00	9.591479e-01	1.147870e+00	0	1.837384e-01
1.199478e+00	1.199478e+00	9.611529e-01	1.152882e+00	0	1.837163e-01
1.202186e+00	1.202186e+00	9.631579e-01	1.157895e+00	0	1.836942e-01
1.204882e+00	1.204882e+00	9.651629e-01	1.162907e+00	0	1.836723e-01
1.207567e+00	1.207567e+00	9.671679e-01	1.167920e+00	0	1.836504e-01
1.210240e+00	1.210240e+00	9.691729e-01	1.172932e+00	0	1.836287e-01
1.212903e+00	1.212903e+00	9.711779e-01	1.177945e+00	0	1.836070e-01
1.215555e+00	1.215555e+00	9.731830e-01	1.182957e+00	0	1.835855e-01
1.218196e+00	1.218196e+00	9.751880e-01	1.187970e+00	0	1.835640e-01
1.220826e+00	1.220826e+00	9.771930e-01	1.192982e+00	0	1.835427e-01
1.223445e+00	1.223445e+00	9.791980e-01	1.197995e+00	0	1.835214e-01
1.226054e+00	1.226054e+00	9.812030e-01	1.203008e+00	0	1.835003e-01
1.228652e+00	1.228652e+00	9.832080e-01	1.208020e+00	0	1.834792e-01
1.231239e+00	1.231239e+00	9.852130e-01	1.213033e+00	0	1.834583e-01
1.233816e+00	1.233816e+00	9.872180e-01	1.218045e+00	0	1.834374e-01
1.236382e+00	1.236382e+00	9.892231e-01	1.223058e+00	0	1.834167e-01
1.238938e+00	1.238938e+00	9.912281e-01	1.228070e+00	0	1.833960e-01
1.241484e+00	1.241484e+00	9.932331e-01	1.233083e+00	0	1.833755e-01
1.244019e+00	1.244019e+00	9.952381e-01	1.238095e+00	0	1.833550e-01
1.246544e+00	1.246544e+00	9.972431e-01	1.243108e+00	0	1.833346e-01
1.249059e+00	1.249059e+00	9.992481e-01	1.248120e+00	0	1.833143e-01
1.251564e+00	1.251564e+00	1.001253e+00	1.253133e+00	0	1.832941e-01
1.254059e+00	1.254059e+00	1.003258e+00	1.258145e+00	0	1.832740e-01
1.256545e+00	1.256545e+00	1.005263e+00	1.263158e+00	0	1.832540e-01
1.259020e+00	1.259020e+00	1.007268e+00	1.268170e+00	0	1.832341e-01
1.261485e+00	1.261485e+00	1.009273e+00	1.273183e+00	0	1.832143e-01
1.263941e+00	1.263941e+00	1.011278e+00	1.278195e+00	0	1.831945e-01
1.266386e+00	1.266386e+00	1.013283e+00	1.283208e+00	0	1.831749e-01
1.268823e+00	1.268823e+00	1.015288e+00	1.288221e+00	0	1.831553e-01
1.271249e+00	1.271249e+00	1.017293e+00	1.293233e+00	0	1.831358e-01
1.273666e+00	1.273666e+00	1.019298e+00	1.298246e+00	0	1.831164e-01
1.276074e+00	1.276074e+00	1.021303e+00	1.303258e+00	0	1.830971e-01
1.278472e+00	1.278472e+00	1.023308e+00	1.308271e+00	0	1.830779e-01
1.280860e+00	1.280860e+00	1.025313e+00	1.313283e+00	0	1.830588e-01
1.283240e+00	1.283240e+00	1.027318e+00	1.318296e+00	0	1.830397e-01
1.285610e+00	1.285610e+00	1.029323e+00	1.323308e+00	0	1.830207e-01
1.287971e+00	1.287971e+00	1.031328e+00	1.328321e+00	0	1.830019e-01
1.290323e+00	1.290323e+00	1.033333e+00	1.333333e+00	0	1.829831e-01
1.292665e+00	1.292665e+00	1.035338e+00	1.338346e+00	0	1.829643e-01
1.294999e+00	1.294999e+00	1.037343e+00	1.343358e+00	0	1.829457e-01
1.297323e+00	1.297323e+00	1.039348e+00	1.348371e+00	0	1.829272e-01
1.299639e+00	1.299639e+00	1.041353e+00	1.353383e+00	0	1.829087e-01
1.301946e+00	1.301946e+00	1.043358e+00	1.358396e+00	0	1.828903e-01
1.304244e+00	1.304244e+00	1.045363e+00	1.363409e+00	0	1.828720e-01
1.306533e+00	1.306533e+00	1.047368e+00	1.368421e+00	0	1.828537e-01
1.308813e+00	1.308813e+00	1.049373e+00	1.373434e+00	0	1.828356e-01
1.311085e+00	1.311085e+00	1.051378e+00	1.378446e+00	0	1.828175e-01
1.313348e+00	1.313348e+00	1.053383e+00	1.383459e+00	0	1.827995e-01
1.315602e+00	1.315602e+00	1.055388e+00	1.388471e+00	0	1.827816e-01
1.317848e+00	1.317848e+00	1.057393e+00	1.393484e+00	0	1.827637e-01
1.320085e+00	1.320085e+00	1.059398e+00	1.398496e+00	0	1.827460e-01
1.322314e+00	1.322314e+00	1.061404e+00	1.403509e+00	0	1.827283e-01
1.324535e+00	1.324535e+00	1.063409e+00	1.408521e+00	0	1.827106e-01
1.326747e+00	1.326747e+00	1.065414e+00	1.413534e+00	0	1.826931e-01
1.328950e+00	1.328950e+00	1.067419e+00	1.418546e+00	0	1.826756e-01
1.331146e+00	1.331146e+00	1.069424e+00	1.423559e+00	0	1.826582e-01
1.333333e+00	1.333333e+00	1.071429e+00	1.428571e+00	0	1.826409e-01
1.335512e+00	1.335512e+00	1.073434e+00	1.433584e+00	0	1.826236e-01
1.337684e+00	1.337684e+00	1.075439e+00	1.438596e+00	0	1.826065e-01
1.339846e+00	1.339846e+00	1.077444e+00	1.443609e+00	0	1.825894e-01
1.342001e+00	1.342001e+00	1.079449e+00	1.448622e+00	0	1.825723e-01
1.344148e+00	1.344148e+00	1.081454e+00	1.453634e+00	0	1.825554e-01
1.346287e+00	1.346287e+00	1.083459e+00	1.458647e+00	0	1.825385e-01
1.348418e+00	1.348418e+00	1.085464e+00	1.463659e+00	0	1.825216e-01
1.350542e+00	1.350542e+00	1.087469e+00	1.468672e+00	0	1.825049e-01
1.352657e+00	1.352657e+00	1.089474e+00	1.473684e+00	0	1.824882e-01
1.354765e+00	1.354765e+00	1.091479e+00	1.478697e+00	0	1.824716e-01
1.356865e+00	1.356865e+00	1.093484e+00	1.483709e+00	0	1.824550e-01
1.358957e+00	1.358957e+00	1.095489e+00	1.488722e+00	0	1.824385e-01
1.361041e+00	1.361041e+00	1.097494e+00	1.493734e+00	0	1.824221e-01
1.363118e+00	1.363118e+00	1.099499e+00	1.498747e+00	0	1.824058e-01
1.368925e+00	1.368925e+00	1.098496e+00	1.503759e+00	1	-1.414384e-02
1.376000e+00	1.376000e+00	1.096491e+00	1.508772e+00	1	-1.405762e-02
1.383101e+00	1.383101e+00	1.094486e+00	1.513784e+00	1	-1.397114e-02
1.390227e+00	1.390227e+00	1.092481e+00	1.518797e+00	1	-1.388441e-02
1.397380e+00	1.397380e+00	1.090476e+00	1.523810e+00	1	-1.379743e-02
1.404559e+00	1.404559e+00	1.088471e+00	1.528822e+00	1	-1.371019e-02
1.411765e+00	1.411765e+00	1.086466e+00	1.533835e+00	1	-1.362270e-02
1.418997e+00	1.418997e+00	1.084461e+00	1.538847e+00	1	-1.353495e-02
1.426256e+00	1.426256e+00	1.082456e+00	1.543860e+00	1	-1.344695e-02
1.433542e+00	1.433542e+00	1.080451e+00	1.548872e+00	1	-1.335869e-02
1.440855e+00	1.440855e+00	1.078446e+00	1.553885e+00	1	-1.327017e-02
1.448196e+00	1.448196e+00	1.076441e+00	1.558897e+00	1	-1.318140e-02
1.455563e+00	1.455563e+00	1.074436e+00	1.563910e+00	1	-1.309237e-02
1.462959e+00	1.462959e+00	1.072431e+00	1.568922e+00	1	-1.300308e-02
1.470382e+00	1.470382e+00	1.070426e+00	1.573935e+00	1	-1.291353e-02
1.477833e+00	1.477833e+00	1.068421e+00	1.578947e+00	1	-1.282372e-02
1.485311e+00	1.485311e+00	1.066416e+00	1.583960e+00	1	-1.273365e-02
1.492818e+00	1.492818e+00	1.064411e+00	1.588972e+00	1	-1.264332e-02
1.500354e+00	1.500354e+00	1.062406e+00	1.593985e+00	1	-1.255273e-02
1.507918e+00	1.507918e+00	1.060401e+00	1.598997e+00	1	-1.246188e-02
1.515510e+00	1.515510e+00	1.058396e+00	1.604010e+00	1	-1.237076e-02
1.523132e+00	1.523132e+00	1.056391e+00	1.609023e+00	1	-1.227939e-02
1.530782e+00	1.530782e+00	1.054386e+00	1.614035e+00	1	-1.218775e-02
1.538462e+00	1.538462e+00	1.052381e+00	1.619048e+00	1	-1.209584e-02
1.546170e+00	1.546170e+00	1.050376e+00	1.624060e+00	1	-1.200367e-02
1.553909e+00	1.553909e+00	1.048371e+00	1.629073e+00	1	-1.191124e-02
1.561677e+00	1.561677e+00	1.046366e+00	1.634085e+00	1	-1.181853e-02
1.569474e+00	1.569474e+00	1.044361e+00	1.639098e+00	1	-1.172557e-02
1.577302e+00	1.577302e+00	1.042356e+00	1.644110e+00	1	-1.163234e-02
1.585160e+00	1.585160e+00	1.040351e+00	1.649123e+00	1	-1.153883e-02
1.593049e+00	1.593049e+00	1.038346e+00	1.654135e+00	1	-1.144507e-02
1.600967e+00	1.600967e+00	1.036341e+00	1.659148e+00	1	-1.135103e-02
1.608917e+00	1.608917e+00	1.034336e+00	1.664160e+00	1	-1.125673e-02
1.616897e+00	1.616897e+00	1.032331e+00	1.669173e+00	1	-1.116215e-02
1.624909e+00	1.624909e+00	1.030326e+00	1.674185e+00	1	-1.106731e-02
1.632951e+00	1.632951e+00	1.028321e+00	1.679198e+00	1	-1.097220e-02
1.641026e+00	1.641026e+00	1.026316e+00	1.684211e+00	1	-1.087681e-02
1.649131e+00	1.649131e+00	1.024311e+00	1.689223e+00	1	-1.078116e-02
1.657269e+00	1.657269e+00	1.022306e+00	1.694236e+00	1	-1.068523e-02
1.665438e+00	1.665438e+00	1.020301e+00	1.699248e+00	1	-1.058904e-02
1.673640e+00	1.673640e+00	1.018296e+00	1.704261e+00	1	-1.049257e-02
1.681874e+00	1.681874e+00	1.016291e+00	1.709273e+00	1	-1.039582e-02
1.690141e+00	1.690141e+00	1.014286e+00	1.714286e+00	1	-1.029881e-02
1.698440e+00	1.698440e+00	1.012281e+00	1.719298e+00	1	-1.020152e-02
1.706773e+00	1.706773e+00	1.010276e+00	1.724311e+00	1	-1.010396e-02
1.715138e+00	1.715138e+00	1.008271e+00	1.729323e+00	1	-1.000612e-02
1.723537e+00	1.723537e+00	1.006266e+00	1.734336e+00	1	-9.908009e-03
1.731969e+00	1.731969e+00	1.004261e+00	1.739348e+00	1	-9.809622e-03
1.740435e+00	1.740435e+00	1.002256e+00	1.744361e+00	1	-9.710959e-03
1.748935e+00	1.748935e+00	1.000251e+00	1.749373e+00	1	-9.612021e-03
1.757469e+00	1.757469e+00	9.982456e-01	1.754386e+00	1	-9.512807e-03
1.766038e+00	1.766038e+00	9.962406e-01	1.759398e+00	1	-9.413316e-03
1.774641e+00	1.774641e+00	9.942356e-01	1.764411e+00	1	-9.313548e-03
1.783279e+00	1.783279e+00	9.922306e-01	1.769424e+00	1	-9.213503e-03
1.791951e+00	1.791951e+00	9.902256e-01	1.774436e+00	1	-9.113180e-03
1.800659e+00	1.800659e+00	9.882206e-01	1.779449e+00	1	-9.012579e-03
1.809403e+00	1.809403e+00	9.862155e-01	1.784461e+00	1	-8.911701e-03
1.818182e+00	1.818182e+00	9.842105e-01	1.789474e+00	1	-8.810543e-03
1.826997e+00	1.826997e+00	9.822055e-01	1.794486e+00	1	-8.709107e-03
1.835848e+00	1.835848e+00	9.802005e-01	1.799499e+00	1	-8.607392e-03
1.844735e+00	1.844735e+00	9.781955e-01	1.804511e+00	1	-8.505397e-03
1.853659e+00	1.853659e+00	9.761905e-01	1.809524e+00	1	-8.403122e-03
1.862619e+00	1.862619e+00	9.741855e-01	1.814536e+00	1	-8.300568e-03
1.871616e+00	1.871616e+00	9.721805e-01	1.819549e+00	1	-8.197734e-03
1.880651e+00	1.880651e+00	9.701754e-01	1.824561e+00	1	-8.094619e-03
1.889723e+00	1.889723e+00	9.681704e-01	1.829574e+00	1	-7.991223e-03
1.898833e+00	1.898833e+00	9.661654e-01	1.834586e+00	1	-7.887547e-03
1.907980e+00	1.907980e+00	9.641604e-01	1.839599e+00	1	-7.783589e-03
1.917166e+00	1.917166e+00	9.621554e-01	1.844612e+00	1	-7.679351e-03
1.926390e+00	1.926390e+00	9.601504e-01	1.849624e+00	1	-7.574831e-03
1.935653e+00	1.935653e+00	9.581454e-01	1.854637e+00	1	-7.470029e-03
1.944954e+00	1.944954e+00	9.561404e-01	1.859649e+00	1	-7.364945e-03
1.954295e+00	1.954295e+00	9.541353e-01	1.864662e+00	1	-7.259580e-03
1.963675e+00	1.963675e+00	9.521303e-01	1.869674e+00	1	-7.153932e-03
1.973094e+00	1.973094e+00	9.501253e-01	1.874687e+00	1	-7.048002e-03
1.982554e+00	1.982554e+00	9.481203e-01	1.879699e+00	1	-6.941790e-03
1.992053e+00	1.992053e+00	9.461153e-01	1.884712e+00	1	-6.835296e-03
2.001593e+00	2.001593e+00	9.441103e-01	1.889724e+00	1	-6.728519e-03
2.011173e+00	2.011173e+00	9.421053e-01	1.894737e+00	1	-6.621459e-03
2.020794e+00	2.020794e+00	9.401003e-01	1.899749e+00	1	-6.514116e-03
2.030457e+00	2.030457e+00	9.380952e-01	1.904762e+00	1	-6.406491e-03
2.040161e+00	2.040161e+00	9.360902e-01	1.909774e+00	1	-6.298583e-03
2.049906e+00	2.049906e+00	9.340852e-01	1.914787e+00	1	-6.190393e-03
2.059693e+00	2.059693e+00	9.320802e-01	1.919799e+00	1	-6.081919e-03
2.069523e+00	2.069523e+00	9.300752e-01	1.924812e+00	1	-5.973163e-03
2.079395e+00	2.079395e+00	9.280702e-01	1.929825e+00	1	-5.864124e-03
2.089310e+00	2.089310e+00	9.260652e-01	1.934837e+00	1	-5.754802e-03
2.099268e+00	2.099268e+00	9.240602e-01	1.939850e+00	1	-5.645198e-03
2.109269e+00	2.109269e+00	9.220551e-01	1.944862e+00	1	-5.535310e-03
2.119314e+00	2.119314e+00	9.200501e-01	1.949875e+00	1	-5.425141e-03
2.129402e+00	2.129402e+00	9.180451e-01	1.954887e+00	1	-5.314688e-03
2.139535e+00	2.139535e+00	9.160401e-01	1.959900e+00	1	-5.203954e-03
2.149712e+00	2.149712e+00	9.140351e-01	1.964912e+00	1	-5.092937e-03
2.159934e+00	2.159934e+00	9.120301e-01	1.969925e+00	1	-4.981638e-03
2.170201e+00	2.170201e+00	9.100251e-01	1.974937e+00	1	-4.870057e-03
2.180513e+00	2.180513e+00	9.080201e-01	1.979950e+00	1	-4.758194e-03
2.190871e+00	2.190871e+00	9.060150e-01	1.984962e+00	1	-4.646049e-03
2.201275e+00	2.201275e+00	9.040100e-01	1.989975e+00	1	-4.533623e-03
2.211725e+00	2.211725e+00	9.020050e-01	1.994987e+00	1	-4.420916e-03
2.222222e+00	2.222222e+00	9.000000e-01	2.000000e+00	1	-4.307928e-03
