# Supplementary material for: Self-organized synchronization of digital phase-locked loops with delayed coupling in theory and experiment
Source: PLoS One. 2017 Feb 16;12(2):e0171590. doi: 10.1371/journal.pone.0171590 (PMC5312960; doi:10.1371/journal.pone.0171590)
Supplement: S1 File — S1_File.zip. (ZIP) [file pone.0171590.s001.zip › theory.results.3x1ring.inphase.csv]

tau	taunorm	Omega	OmegaTau	stable	perdec
0.000000e+00	0.000000e+00	9.000000e-01	0.000000e+00	0	0.000000e+00
5.557099e-03	5.557099e-03	9.020050e-01	5.012531e-03	0	1.652425e-01
1.108955e-02	1.108955e-02	9.040100e-01	1.002506e-02	0	1.652133e-01
1.659751e-02	1.659751e-02	9.060150e-01	1.503759e-02	0	1.651843e-01
2.208115e-02	2.208115e-02	9.080201e-01	2.005013e-02	0	1.651555e-01
2.754062e-02	2.754062e-02	9.100251e-01	2.506266e-02	0	1.651268e-01
3.297609e-02	3.297609e-02	9.120301e-01	3.007519e-02	0	1.650983e-01
3.838772e-02	3.838772e-02	9.140351e-01	3.508772e-02	0	1.650699e-01
4.377565e-02	4.377565e-02	9.160401e-01	4.010025e-02	0	1.650417e-01
4.914005e-02	4.914005e-02	9.180451e-01	4.511278e-02	0	1.650137e-01
5.448107e-02	5.448107e-02	9.200501e-01	5.012531e-02	0	1.649858e-01
5.979886e-02	5.979886e-02	9.220551e-01	5.513784e-02	0	1.649580e-01
6.509357e-02	6.509357e-02	9.240602e-01	6.015038e-02	0	1.649304e-01
7.036536e-02	7.036536e-02	9.260652e-01	6.516291e-02	0	1.649030e-01
7.561437e-02	7.561437e-02	9.280702e-01	7.017544e-02	0	1.648756e-01
8.084074e-02	8.084074e-02	9.300752e-01	7.518797e-02	0	1.648485e-01
8.604464e-02	8.604464e-02	9.320802e-01	8.020050e-02	0	1.648215e-01
9.122619e-02	9.122619e-02	9.340852e-01	8.521303e-02	0	1.647946e-01
9.638554e-02	9.638554e-02	9.360902e-01	9.022556e-02	0	1.647679e-01
1.015228e-01	1.015228e-01	9.380952e-01	9.523810e-02	0	1.647413e-01
1.066382e-01	1.066382e-01	9.401003e-01	1.002506e-01	0	1.647148e-01
1.117318e-01	1.117318e-01	9.421053e-01	1.052632e-01	0	1.646885e-01
1.168038e-01	1.168038e-01	9.441103e-01	1.102757e-01	0	1.646623e-01
1.218543e-01	1.218543e-01	9.461153e-01	1.152882e-01	0	1.646363e-01
1.268834e-01	1.268834e-01	9.481203e-01	1.203008e-01	0	1.646104e-01
1.318913e-01	1.318913e-01	9.501253e-01	1.253133e-01	0	1.645847e-01
1.368781e-01	1.368781e-01	9.521303e-01	1.303258e-01	0	1.645590e-01
1.418440e-01	1.418440e-01	9.541353e-01	1.353383e-01	0	1.645335e-01
1.467890e-01	1.467890e-01	9.561404e-01	1.403509e-01	0	1.645082e-01
1.517133e-01	1.517133e-01	9.581454e-01	1.453634e-01	0	1.644829e-01
1.566171e-01	1.566171e-01	9.601504e-01	1.503759e-01	0	1.644578e-01
1.615004e-01	1.615004e-01	9.621554e-01	1.553885e-01	0	1.644329e-01
1.663634e-01	1.663634e-01	9.641604e-01	1.604010e-01	0	1.644080e-01
1.712062e-01	1.712062e-01	9.661654e-01	1.654135e-01	0	1.643833e-01
1.760290e-01	1.760290e-01	9.681704e-01	1.704261e-01	0	1.643587e-01
1.808318e-01	1.808318e-01	9.701754e-01	1.754386e-01	0	1.643343e-01
1.856148e-01	1.856148e-01	9.721805e-01	1.804511e-01	0	1.643099e-01
1.903782e-01	1.903782e-01	9.741855e-01	1.854637e-01	0	1.642857e-01
1.951220e-01	1.951220e-01	9.761905e-01	1.904762e-01	0	1.642616e-01
1.998463e-01	1.998463e-01	9.781955e-01	1.954887e-01	0	1.642376e-01
2.045513e-01	2.045513e-01	9.802005e-01	2.005013e-01	0	1.642138e-01
2.092371e-01	2.092371e-01	9.822055e-01	2.055138e-01	0	1.641900e-01
2.139037e-01	2.139037e-01	9.842105e-01	2.105263e-01	0	1.641664e-01
2.185515e-01	2.185515e-01	9.862155e-01	2.155388e-01	0	1.641429e-01
2.231803e-01	2.231803e-01	9.882206e-01	2.205514e-01	0	1.641195e-01
2.277904e-01	2.277904e-01	9.902256e-01	2.255639e-01	0	1.640963e-01
2.323819e-01	2.323819e-01	9.922306e-01	2.305764e-01	0	1.640731e-01
2.369549e-01	2.369549e-01	9.942356e-01	2.355890e-01	0	1.640501e-01
2.415094e-01	2.415094e-01	9.962406e-01	2.406015e-01	0	1.640272e-01
2.460457e-01	2.460457e-01	9.982456e-01	2.456140e-01	0	1.640043e-01
2.505638e-01	2.505638e-01	1.000251e+00	2.506266e-01	0	1.639816e-01
2.550638e-01	2.550638e-01	1.002256e+00	2.556391e-01	0	1.639591e-01
2.595458e-01	2.595458e-01	1.004261e+00	2.606516e-01	0	1.639366e-01
2.640100e-01	2.640100e-01	1.006266e+00	2.656642e-01	0	1.639142e-01
2.684564e-01	2.684564e-01	1.008271e+00	2.706767e-01	0	1.638919e-01
2.728851e-01	2.728851e-01	1.010276e+00	2.756892e-01	0	1.638698e-01
2.772964e-01	2.772964e-01	1.012281e+00	2.807018e-01	0	1.638477e-01
2.816901e-01	2.816901e-01	1.014286e+00	2.857143e-01	0	1.638258e-01
2.860666e-01	2.860666e-01	1.016291e+00	2.907268e-01	0	1.638040e-01
2.904258e-01	2.904258e-01	1.018296e+00	2.957393e-01	0	1.637822e-01
2.947679e-01	2.947679e-01	1.020301e+00	3.007519e-01	0	1.637606e-01
2.990929e-01	2.990929e-01	1.022306e+00	3.057644e-01	0	1.637391e-01
3.034010e-01	3.034010e-01	1.024311e+00	3.107769e-01	0	1.637177e-01
3.076923e-01	3.076923e-01	1.026316e+00	3.157895e-01	0	1.636964e-01
3.119669e-01	3.119669e-01	1.028321e+00	3.208020e-01	0	1.636751e-01
3.162248e-01	3.162248e-01	1.030326e+00	3.258145e-01	0	1.636540e-01
3.204661e-01	3.204661e-01	1.032331e+00	3.308271e-01	0	1.636330e-01
3.246911e-01	3.246911e-01	1.034336e+00	3.358396e-01	0	1.636121e-01
3.288996e-01	3.288996e-01	1.036341e+00	3.408521e-01	0	1.635913e-01
3.330920e-01	3.330920e-01	1.038346e+00	3.458647e-01	0	1.635705e-01
3.372681e-01	3.372681e-01	1.040351e+00	3.508772e-01	0	1.635499e-01
3.414282e-01	3.414282e-01	1.042356e+00	3.558897e-01	0	1.635294e-01
3.455724e-01	3.455724e-01	1.044361e+00	3.609023e-01	0	1.635090e-01
3.497006e-01	3.497006e-01	1.046366e+00	3.659148e-01	0	1.634886e-01
3.538131e-01	3.538131e-01	1.048371e+00	3.709273e-01	0	1.634684e-01
3.579098e-01	3.579098e-01	1.050376e+00	3.759398e-01	0	1.634482e-01
3.619910e-01	3.619910e-01	1.052381e+00	3.809524e-01	0	1.634282e-01
3.660566e-01	3.660566e-01	1.054386e+00	3.859649e-01	0	1.634082e-01
3.701068e-01	3.701068e-01	1.056391e+00	3.909774e-01	0	1.633883e-01
3.741416e-01	3.741416e-01	1.058396e+00	3.959900e-01	0	1.633685e-01
3.781612e-01	3.781612e-01	1.060401e+00	4.010025e-01	0	1.633488e-01
3.821656e-01	3.821656e-01	1.062406e+00	4.060150e-01	0	1.633292e-01
3.861549e-01	3.861549e-01	1.064411e+00	4.110276e-01	0	1.633097e-01
3.901293e-01	3.901293e-01	1.066416e+00	4.160401e-01	0	1.632903e-01
3.940887e-01	3.940887e-01	1.068421e+00	4.210526e-01	0	1.632709e-01
3.980332e-01	3.980332e-01	1.070426e+00	4.260652e-01	0	1.632517e-01
4.019631e-01	4.019631e-01	1.072431e+00	4.310777e-01	0	1.632325e-01
4.058782e-01	4.058782e-01	1.074436e+00	4.360902e-01	0	1.632134e-01
4.097788e-01	4.097788e-01	1.076441e+00	4.411028e-01	0	1.631944e-01
4.136649e-01	4.136649e-01	1.078446e+00	4.461153e-01	0	1.631755e-01
4.175365e-01	4.175365e-01	1.080451e+00	4.511278e-01	0	1.631567e-01
4.213938e-01	4.213938e-01	1.082456e+00	4.561404e-01	0	1.631380e-01
4.252369e-01	4.252369e-01	1.084461e+00	4.611529e-01	0	1.631193e-01
4.290657e-01	4.290657e-01	1.086466e+00	4.661654e-01	0	1.631007e-01
4.328805e-01	4.328805e-01	1.088471e+00	4.711779e-01	0	1.630822e-01
4.366812e-01	4.366812e-01	1.090476e+00	4.761905e-01	0	1.630638e-01
4.404680e-01	4.404680e-01	1.092481e+00	4.812030e-01	0	1.630455e-01
4.442409e-01	4.442409e-01	1.094486e+00	4.862155e-01	0	1.630272e-01
4.480000e-01	4.480000e-01	1.096491e+00	4.912281e-01	0	1.630091e-01
4.517454e-01	4.517454e-01	1.098496e+00	4.962406e-01	0	1.629910e-01
4.558924e-01	4.558924e-01	1.099499e+00	5.012531e-01	1	-2.851769e-02
4.612925e-01	4.612925e-01	1.097494e+00	5.062657e-01	1	-2.848304e-02
4.667124e-01	4.667124e-01	1.095489e+00	5.112782e-01	1	-2.844826e-02
4.721522e-01	4.721522e-01	1.093484e+00	5.162907e-01	1	-2.841335e-02
4.776119e-01	4.776119e-01	1.091479e+00	5.213033e-01	1	-2.837831e-02
4.830918e-01	4.830918e-01	1.089474e+00	5.263158e-01	1	-2.834313e-02
4.885918e-01	4.885918e-01	1.087469e+00	5.313283e-01	1	-2.830782e-02
4.941122e-01	4.941122e-01	1.085464e+00	5.363409e-01	1	-2.827237e-02
4.996530e-01	4.996530e-01	1.083459e+00	5.413534e-01	1	-2.823679e-02
5.052144e-01	5.052144e-01	1.081454e+00	5.463659e-01	1	-2.820106e-02
5.107964e-01	5.107964e-01	1.079449e+00	5.513784e-01	1	-2.816521e-02
5.163992e-01	5.163992e-01	1.077444e+00	5.563910e-01	1	-2.812921e-02
5.220228e-01	5.220228e-01	1.075439e+00	5.614035e-01	1	-2.809307e-02
5.276675e-01	5.276675e-01	1.073434e+00	5.664160e-01	1	-2.805680e-02
5.333333e-01	5.333333e-01	1.071429e+00	5.714286e-01	1	-2.802038e-02
5.390204e-01	5.390204e-01	1.069424e+00	5.764411e-01	1	-2.798382e-02
5.447288e-01	5.447288e-01	1.067419e+00	5.814536e-01	1	-2.794712e-02
5.504587e-01	5.504587e-01	1.065414e+00	5.864662e-01	1	-2.791028e-02
5.562102e-01	5.562102e-01	1.063409e+00	5.914787e-01	1	-2.787329e-02
5.619835e-01	5.619835e-01	1.061404e+00	5.964912e-01	1	-2.783616e-02
5.677786e-01	5.677786e-01	1.059398e+00	6.015038e-01	1	-2.779889e-02
5.735956e-01	5.735956e-01	1.057393e+00	6.065163e-01	1	-2.776146e-02
5.794348e-01	5.794348e-01	1.055388e+00	6.115288e-01	1	-2.772390e-02
5.852962e-01	5.852962e-01	1.053383e+00	6.165414e-01	1	-2.768618e-02
5.911800e-01	5.911800e-01	1.051378e+00	6.215539e-01	1	-2.764832e-02
5.970862e-01	5.970862e-01	1.049373e+00	6.265664e-01	1	-2.761031e-02
6.030151e-01	6.030151e-01	1.047368e+00	6.315789e-01	1	-2.757215e-02
6.089667e-01	6.089667e-01	1.045363e+00	6.365915e-01	1	-2.753384e-02
6.149411e-01	6.149411e-01	1.043358e+00	6.416040e-01	1	-2.749537e-02
6.209386e-01	6.209386e-01	1.041353e+00	6.466165e-01	1	-2.745676e-02
6.269592e-01	6.269592e-01	1.039348e+00	6.516291e-01	1	-2.741799e-02
6.330031e-01	6.330031e-01	1.037343e+00	6.566416e-01	1	-2.737907e-02
6.390704e-01	6.390704e-01	1.035338e+00	6.616541e-01	1	-2.734000e-02
6.451613e-01	6.451613e-01	1.033333e+00	6.666667e-01	1	-2.730077e-02
6.512758e-01	6.512758e-01	1.031328e+00	6.716792e-01	1	-2.726138e-02
6.574142e-01	6.574142e-01	1.029323e+00	6.766917e-01	1	-2.722184e-02
6.635765e-01	6.635765e-01	1.027318e+00	6.817043e-01	1	-2.718214e-02
6.697629e-01	6.697629e-01	1.025313e+00	6.867168e-01	1	-2.714228e-02
6.759735e-01	6.759735e-01	1.023308e+00	6.917293e-01	1	-2.710226e-02
6.822086e-01	6.822086e-01	1.021303e+00	6.967419e-01	1	-2.706208e-02
6.884682e-01	6.884682e-01	1.019298e+00	7.017544e-01	1	-2.702175e-02
6.947524e-01	6.947524e-01	1.017293e+00	7.067669e-01	1	-2.698124e-02
7.010615e-01	7.010615e-01	1.015288e+00	7.117794e-01	1	-2.694058e-02
7.073955e-01	7.073955e-01	1.013283e+00	7.167920e-01	1	-2.689975e-02
7.137546e-01	7.137546e-01	1.011278e+00	7.218045e-01	1	-2.685876e-02
7.201391e-01	7.201391e-01	1.009273e+00	7.268170e-01	1	-2.681761e-02
7.265489e-01	7.265489e-01	1.007268e+00	7.318296e-01	1	-2.677628e-02
7.329843e-01	7.329843e-01	1.005263e+00	7.368421e-01	1	-2.673480e-02
7.394454e-01	7.394454e-01	1.003258e+00	7.418546e-01	1	-2.669314e-02
7.459324e-01	7.459324e-01	1.001253e+00	7.468672e-01	1	-2.665131e-02
7.524454e-01	7.524454e-01	9.992481e-01	7.518797e-01	1	-2.660932e-02
7.589847e-01	7.589847e-01	9.972431e-01	7.568922e-01	1	-2.656715e-02
7.655502e-01	7.655502e-01	9.952381e-01	7.619048e-01	1	-2.652481e-02
7.721423e-01	7.721423e-01	9.932331e-01	7.669173e-01	1	-2.648230e-02
7.787611e-01	7.787611e-01	9.912281e-01	7.719298e-01	1	-2.643962e-02
7.854066e-01	7.854066e-01	9.892231e-01	7.769424e-01	1	-2.639676e-02
7.920792e-01	7.920792e-01	9.872180e-01	7.819549e-01	1	-2.635373e-02
7.987789e-01	7.987789e-01	9.852130e-01	7.869674e-01	1	-2.631052e-02
8.055060e-01	8.055060e-01	9.832080e-01	7.919799e-01	1	-2.626713e-02
8.122605e-01	8.122605e-01	9.812030e-01	7.969925e-01	1	-2.622357e-02
8.190427e-01	8.190427e-01	9.791980e-01	8.020050e-01	1	-2.617983e-02
8.258528e-01	8.258528e-01	9.771930e-01	8.070175e-01	1	-2.613591e-02
8.326908e-01	8.326908e-01	9.751880e-01	8.120301e-01	1	-2.609180e-02
8.395570e-01	8.395570e-01	9.731830e-01	8.170426e-01	1	-2.604752e-02
8.464516e-01	8.464516e-01	9.711779e-01	8.220551e-01	1	-2.600305e-02
8.533747e-01	8.533747e-01	9.691729e-01	8.270677e-01	1	-2.595840e-02
8.603265e-01	8.603265e-01	9.671679e-01	8.320802e-01	1	-2.591356e-02
8.673072e-01	8.673072e-01	9.651629e-01	8.370927e-01	1	-2.586854e-02
8.743169e-01	8.743169e-01	9.631579e-01	8.421053e-01	1	-2.582333e-02
8.813559e-01	8.813559e-01	9.611529e-01	8.471178e-01	1	-2.577794e-02
8.884244e-01	8.884244e-01	9.591479e-01	8.521303e-01	1	-2.573235e-02
8.955224e-01	8.955224e-01	9.571429e-01	8.571429e-01	1	-2.568658e-02
9.026502e-01	9.026502e-01	9.551378e-01	8.621554e-01	1	-2.564061e-02
9.098080e-01	9.098080e-01	9.531328e-01	8.671679e-01	1	-2.559446e-02
9.169960e-01	9.169960e-01	9.511278e-01	8.721805e-01	1	-2.554811e-02
9.242144e-01	9.242144e-01	9.491228e-01	8.771930e-01	1	-2.550156e-02
9.314634e-01	9.314634e-01	9.471178e-01	8.822055e-01	1	-2.545482e-02
9.387430e-01	9.387430e-01	9.451128e-01	8.872180e-01	1	-2.540789e-02
9.460537e-01	9.460537e-01	9.431078e-01	8.922306e-01	1	-2.536076e-02
9.533955e-01	9.533955e-01	9.411028e-01	8.972431e-01	1	-2.531343e-02
9.607686e-01	9.607686e-01	9.390977e-01	9.022556e-01	1	-2.526590e-02
9.681733e-01	9.681733e-01	9.370927e-01	9.072682e-01	1	-2.521818e-02
9.756098e-01	9.756098e-01	9.350877e-01	9.122807e-01	1	-2.517025e-02
9.830782e-01	9.830782e-01	9.330827e-01	9.172932e-01	1	-2.512212e-02
9.905787e-01	9.905787e-01	9.310777e-01	9.223058e-01	1	-2.507378e-02
9.981117e-01	9.981117e-01	9.290727e-01	9.273183e-01	1	-2.502524e-02
1.005677e+00	1.005677e+00	9.270677e-01	9.323308e-01	1	-2.497650e-02
1.013276e+00	1.013276e+00	9.250627e-01	9.373434e-01	1	-2.492755e-02
1.020907e+00	1.020907e+00	9.230576e-01	9.423559e-01	1	-2.487839e-02
1.028571e+00	1.028571e+00	9.210526e-01	9.473684e-01	1	-2.482902e-02
1.036269e+00	1.036269e+00	9.190476e-01	9.523810e-01	1	-2.477944e-02
1.044001e+00	1.044001e+00	9.170426e-01	9.573935e-01	1	-2.472965e-02
1.051767e+00	1.051767e+00	9.150376e-01	9.624060e-01	1	-2.467965e-02
1.059566e+00	1.059566e+00	9.130326e-01	9.674185e-01	1	-2.462944e-02
1.067400e+00	1.067400e+00	9.110276e-01	9.724311e-01	1	-2.457901e-02
1.075269e+00	1.075269e+00	9.090226e-01	9.774436e-01	1	-2.452837e-02
1.083172e+00	1.083172e+00	9.070175e-01	9.824561e-01	1	-2.447751e-02
1.091110e+00	1.091110e+00	9.050125e-01	9.874687e-01	1	-2.442643e-02
1.099084e+00	1.099084e+00	9.030075e-01	9.924812e-01	1	-2.437513e-02
1.107093e+00	1.107093e+00	9.010025e-01	9.974937e-01	1	-2.432361e-02
1.112656e+00	1.112656e+00	9.010025e-01	1.002506e+00	0	1.599917e-01
1.115737e+00	1.115737e+00	9.030075e-01	1.007519e+00	0	1.599785e-01
1.118804e+00	1.118804e+00	9.050125e-01	1.012531e+00	0	1.599655e-01
1.121857e+00	1.121857e+00	9.070175e-01	1.017544e+00	0	1.599525e-01
1.124897e+00	1.124897e+00	9.090226e-01	1.022556e+00	0	1.599395e-01
1.127923e+00	1.127923e+00	9.110276e-01	1.027569e+00	0	1.599266e-01
1.130936e+00	1.130936e+00	9.130326e-01	1.032581e+00	0	1.599138e-01
1.133936e+00	1.133936e+00	9.150376e-01	1.037594e+00	0	1.599011e-01
1.136923e+00	1.136923e+00	9.170426e-01	1.042607e+00	0	1.598884e-01
1.139896e+00	1.139896e+00	9.190476e-01	1.047619e+00	0	1.598758e-01
1.142857e+00	1.142857e+00	9.210526e-01	1.052632e+00	0	1.598632e-01
1.145805e+00	1.145805e+00	9.230576e-01	1.057644e+00	0	1.598507e-01
1.148740e+00	1.148740e+00	9.250627e-01	1.062657e+00	0	1.598383e-01
1.151663e+00	1.151663e+00	9.270677e-01	1.067669e+00	0	1.598259e-01
1.154572e+00	1.154572e+00	9.290727e-01	1.072682e+00	0	1.598136e-01
1.157470e+00	1.157470e+00	9.310777e-01	1.077694e+00	0	1.598013e-01
1.160355e+00	1.160355e+00	9.330827e-01	1.082707e+00	0	1.597891e-01
1.163227e+00	1.163227e+00	9.350877e-01	1.087719e+00	0	1.597770e-01
1.166087e+00	1.166087e+00	9.370927e-01	1.092732e+00	0	1.597649e-01
1.168935e+00	1.168935e+00	9.390977e-01	1.097744e+00	0	1.597529e-01
1.171771e+00	1.171771e+00	9.411028e-01	1.102757e+00	0	1.597409e-01
1.174595e+00	1.174595e+00	9.431078e-01	1.107769e+00	0	1.597290e-01
1.177407e+00	1.177407e+00	9.451128e-01	1.112782e+00	0	1.597171e-01
1.180206e+00	1.180206e+00	9.471178e-01	1.117794e+00	0	1.597053e-01
1.182994e+00	1.182994e+00	9.491228e-01	1.122807e+00	0	1.596936e-01
1.185771e+00	1.185771e+00	9.511278e-01	1.127820e+00	0	1.596819e-01
1.188535e+00	1.188535e+00	9.531328e-01	1.132832e+00	0	1.596703e-01
1.191288e+00	1.191288e+00	9.551378e-01	1.137845e+00	0	1.596587e-01
1.194030e+00	1.194030e+00	9.571429e-01	1.142857e+00	0	1.596472e-01
1.196760e+00	1.196760e+00	9.591479e-01	1.147870e+00	0	1.596357e-01
1.199478e+00	1.199478e+00	9.611529e-01	1.152882e+00	0	1.596243e-01
1.202186e+00	1.202186e+00	9.631579e-01	1.157895e+00	0	1.596129e-01
1.204882e+00	1.204882e+00	9.651629e-01	1.162907e+00	0	1.596016e-01
1.207567e+00	1.207567e+00	9.671679e-01	1.167920e+00	0	1.595903e-01
1.210240e+00	1.210240e+00	9.691729e-01	1.172932e+00	0	1.595791e-01
1.212903e+00	1.212903e+00	9.711779e-01	1.177945e+00	0	1.595680e-01
1.215555e+00	1.215555e+00	9.731830e-01	1.182957e+00	0	1.595569e-01
1.218196e+00	1.218196e+00	9.751880e-01	1.187970e+00	0	1.595458e-01
1.220826e+00	1.220826e+00	9.771930e-01	1.192982e+00	0	1.595348e-01
1.223445e+00	1.223445e+00	9.791980e-01	1.197995e+00	0	1.595239e-01
1.226054e+00	1.226054e+00	9.812030e-01	1.203008e+00	0	1.595130e-01
1.228652e+00	1.228652e+00	9.832080e-01	1.208020e+00	0	1.595021e-01
1.231239e+00	1.231239e+00	9.852130e-01	1.213033e+00	0	1.594913e-01
1.233816e+00	1.233816e+00	9.872180e-01	1.218045e+00	0	1.594806e-01
1.236382e+00	1.236382e+00	9.892231e-01	1.223058e+00	0	1.594698e-01
1.238938e+00	1.238938e+00	9.912281e-01	1.228070e+00	0	1.594592e-01
1.241484e+00	1.241484e+00	9.932331e-01	1.233083e+00	0	1.594486e-01
1.244019e+00	1.244019e+00	9.952381e-01	1.238095e+00	0	1.594380e-01
1.246544e+00	1.246544e+00	9.972431e-01	1.243108e+00	0	1.594275e-01
1.249059e+00	1.249059e+00	9.992481e-01	1.248120e+00	0	1.594170e-01
1.251564e+00	1.251564e+00	1.001253e+00	1.253133e+00	0	1.594066e-01
1.254059e+00	1.254059e+00	1.003258e+00	1.258145e+00	0	1.593962e-01
1.256545e+00	1.256545e+00	1.005263e+00	1.263158e+00	0	1.593859e-01
1.259020e+00	1.259020e+00	1.007268e+00	1.268170e+00	0	1.593756e-01
1.261485e+00	1.261485e+00	1.009273e+00	1.273183e+00	0	1.593654e-01
1.263941e+00	1.263941e+00	1.011278e+00	1.278195e+00	0	1.593552e-01
1.266386e+00	1.266386e+00	1.013283e+00	1.283208e+00	0	1.593451e-01
1.268823e+00	1.268823e+00	1.015288e+00	1.288221e+00	0	1.593349e-01
1.271249e+00	1.271249e+00	1.017293e+00	1.293233e+00	0	1.593249e-01
1.273666e+00	1.273666e+00	1.019298e+00	1.298246e+00	0	1.593149e-01
1.276074e+00	1.276074e+00	1.021303e+00	1.303258e+00	0	1.593049e-01
1.278472e+00	1.278472e+00	1.023308e+00	1.308271e+00	0	1.592950e-01
1.280860e+00	1.280860e+00	1.025313e+00	1.313283e+00	0	1.592851e-01
1.283240e+00	1.283240e+00	1.027318e+00	1.318296e+00	0	1.592753e-01
1.285610e+00	1.285610e+00	1.029323e+00	1.323308e+00	0	1.592655e-01
1.287971e+00	1.287971e+00	1.031328e+00	1.328321e+00	0	1.592557e-01
1.290323e+00	1.290323e+00	1.033333e+00	1.333333e+00	0	1.592460e-01
1.292665e+00	1.292665e+00	1.035338e+00	1.338346e+00	0	1.592363e-01
1.294999e+00	1.294999e+00	1.037343e+00	1.343358e+00	0	1.592267e-01
1.297323e+00	1.297323e+00	1.039348e+00	1.348371e+00	0	1.592171e-01
1.299639e+00	1.299639e+00	1.041353e+00	1.353383e+00	0	1.592075e-01
1.301946e+00	1.301946e+00	1.043358e+00	1.358396e+00	0	1.591980e-01
1.304244e+00	1.304244e+00	1.045363e+00	1.363409e+00	0	1.591886e-01
1.306533e+00	1.306533e+00	1.047368e+00	1.368421e+00	0	1.591791e-01
1.308813e+00	1.308813e+00	1.049373e+00	1.373434e+00	0	1.591697e-01
1.311085e+00	1.311085e+00	1.051378e+00	1.378446e+00	0	1.591604e-01
1.313348e+00	1.313348e+00	1.053383e+00	1.383459e+00	0	1.591511e-01
1.315602e+00	1.315602e+00	1.055388e+00	1.388471e+00	0	1.591418e-01
1.317848e+00	1.317848e+00	1.057393e+00	1.393484e+00	0	1.591326e-01
1.320085e+00	1.320085e+00	1.059398e+00	1.398496e+00	0	1.591234e-01
1.322314e+00	1.322314e+00	1.061404e+00	1.403509e+00	0	1.591142e-01
1.324535e+00	1.324535e+00	1.063409e+00	1.408521e+00	0	1.591051e-01
1.326747e+00	1.326747e+00	1.065414e+00	1.413534e+00	0	1.590960e-01
1.328950e+00	1.328950e+00	1.067419e+00	1.418546e+00	0	1.590870e-01
1.331146e+00	1.331146e+00	1.069424e+00	1.423559e+00	0	1.590780e-01
1.333333e+00	1.333333e+00	1.071429e+00	1.428571e+00	0	1.590690e-01
1.335512e+00	1.335512e+00	1.073434e+00	1.433584e+00	0	1.590601e-01
1.337684e+00	1.337684e+00	1.075439e+00	1.438596e+00	0	1.590512e-01
1.339846e+00	1.339846e+00	1.077444e+00	1.443609e+00	0	1.590423e-01
1.342001e+00	1.342001e+00	1.079449e+00	1.448622e+00	0	1.590335e-01
1.344148e+00	1.344148e+00	1.081454e+00	1.453634e+00	0	1.590247e-01
1.346287e+00	1.346287e+00	1.083459e+00	1.458647e+00	0	1.590160e-01
1.348418e+00	1.348418e+00	1.085464e+00	1.463659e+00	0	1.590073e-01
1.350542e+00	1.350542e+00	1.087469e+00	1.468672e+00	0	1.589986e-01
1.352657e+00	1.352657e+00	1.089474e+00	1.473684e+00	0	1.589900e-01
1.354765e+00	1.354765e+00	1.091479e+00	1.478697e+00	0	1.589814e-01
1.356865e+00	1.356865e+00	1.093484e+00	1.483709e+00	0	1.589728e-01
1.358957e+00	1.358957e+00	1.095489e+00	1.488722e+00	0	1.589642e-01
1.361041e+00	1.361041e+00	1.097494e+00	1.493734e+00	0	1.589557e-01
1.363118e+00	1.363118e+00	1.099499e+00	1.498747e+00	0	1.589473e-01
1.368925e+00	1.368925e+00	1.098496e+00	1.503759e+00	1	-2.264536e-02
1.376000e+00	1.376000e+00	1.096491e+00	1.508772e+00	1	-2.260022e-02
1.383101e+00	1.383101e+00	1.094486e+00	1.513784e+00	1	-2.255492e-02
1.390227e+00	1.390227e+00	1.092481e+00	1.518797e+00	1	-2.250947e-02
1.397380e+00	1.397380e+00	1.090476e+00	1.523810e+00	1	-2.246386e-02
1.404559e+00	1.404559e+00	1.088471e+00	1.528822e+00	1	-2.241810e-02
1.411765e+00	1.411765e+00	1.086466e+00	1.533835e+00	1	-2.237219e-02
1.418997e+00	1.418997e+00	1.084461e+00	1.538847e+00	1	-2.232612e-02
1.426256e+00	1.426256e+00	1.082456e+00	1.543860e+00	1	-2.227989e-02
1.433542e+00	1.433542e+00	1.080451e+00	1.548872e+00	1	-2.223351e-02
1.440855e+00	1.440855e+00	1.078446e+00	1.553885e+00	1	-2.218697e-02
1.448196e+00	1.448196e+00	1.076441e+00	1.558897e+00	1	-2.214027e-02
1.455563e+00	1.455563e+00	1.074436e+00	1.563910e+00	1	-2.209341e-02
1.462959e+00	1.462959e+00	1.072431e+00	1.568922e+00	1	-2.204639e-02
1.470382e+00	1.470382e+00	1.070426e+00	1.573935e+00	1	-2.199922e-02
1.477833e+00	1.477833e+00	1.068421e+00	1.578947e+00	1	-2.195188e-02
1.485311e+00	1.485311e+00	1.066416e+00	1.583960e+00	1	-2.190438e-02
1.492818e+00	1.492818e+00	1.064411e+00	1.588972e+00	1	-2.185671e-02
1.500354e+00	1.500354e+00	1.062406e+00	1.593985e+00	1	-2.180889e-02
1.507918e+00	1.507918e+00	1.060401e+00	1.598997e+00	1	-2.176090e-02
1.515510e+00	1.515510e+00	1.058396e+00	1.604010e+00	1	-2.171275e-02
1.523132e+00	1.523132e+00	1.056391e+00	1.609023e+00	1	-2.166443e-02
1.530782e+00	1.530782e+00	1.054386e+00	1.614035e+00	1	-2.161595e-02
1.538462e+00	1.538462e+00	1.052381e+00	1.619048e+00	1	-2.156730e-02
1.546170e+00	1.546170e+00	1.050376e+00	1.624060e+00	1	-2.151849e-02
1.553909e+00	1.553909e+00	1.048371e+00	1.629073e+00	1	-2.146951e-02
1.561677e+00	1.561677e+00	1.046366e+00	1.634085e+00	1	-2.142036e-02
1.569474e+00	1.569474e+00	1.044361e+00	1.639098e+00	1	-2.137104e-02
1.577302e+00	1.577302e+00	1.042356e+00	1.644110e+00	1	-2.132156e-02
1.585160e+00	1.585160e+00	1.040351e+00	1.649123e+00	1	-2.127190e-02
1.593049e+00	1.593049e+00	1.038346e+00	1.654135e+00	1	-2.122207e-02
1.600967e+00	1.600967e+00	1.036341e+00	1.659148e+00	1	-2.117208e-02
1.608917e+00	1.608917e+00	1.034336e+00	1.664160e+00	1	-2.112191e-02
1.616897e+00	1.616897e+00	1.032331e+00	1.669173e+00	1	-2.107156e-02
1.624909e+00	1.624909e+00	1.030326e+00	1.674185e+00	1	-2.102105e-02
1.632951e+00	1.632951e+00	1.028321e+00	1.679198e+00	1	-2.097036e-02
1.641026e+00	1.641026e+00	1.026316e+00	1.684211e+00	1	-2.091950e-02
1.649131e+00	1.649131e+00	1.024311e+00	1.689223e+00	1	-2.086846e-02
1.657269e+00	1.657269e+00	1.022306e+00	1.694236e+00	1	-2.081724e-02
1.665438e+00	1.665438e+00	1.020301e+00	1.699248e+00	1	-2.076585e-02
1.673640e+00	1.673640e+00	1.018296e+00	1.704261e+00	1	-2.071429e-02
1.681874e+00	1.681874e+00	1.016291e+00	1.709273e+00	1	-2.066254e-02
1.690141e+00	1.690141e+00	1.014286e+00	1.714286e+00	1	-2.061062e-02
1.698440e+00	1.698440e+00	1.012281e+00	1.719298e+00	1	-2.055852e-02
1.706773e+00	1.706773e+00	1.010276e+00	1.724311e+00	1	-2.050623e-02
1.715138e+00	1.715138e+00	1.008271e+00	1.729323e+00	1	-2.045377e-02
1.723537e+00	1.723537e+00	1.006266e+00	1.734336e+00	1	-2.040113e-02
1.731969e+00	1.731969e+00	1.004261e+00	1.739348e+00	1	-2.034830e-02
1.740435e+00	1.740435e+00	1.002256e+00	1.744361e+00	1	-2.029529e-02
1.748935e+00	1.748935e+00	1.000251e+00	1.749373e+00	1	-2.024210e-02
1.757469e+00	1.757469e+00	9.982456e-01	1.754386e+00	1	-2.018873e-02
1.766038e+00	1.766038e+00	9.962406e-01	1.759398e+00	1	-2.013517e-02
1.774641e+00	1.774641e+00	9.942356e-01	1.764411e+00	1	-2.008143e-02
1.783279e+00	1.783279e+00	9.922306e-01	1.769424e+00	1	-2.002750e-02
1.791951e+00	1.791951e+00	9.902256e-01	1.774436e+00	1	-1.997338e-02
1.800659e+00	1.800659e+00	9.882206e-01	1.779449e+00	1	-1.991907e-02
1.809403e+00	1.809403e+00	9.862155e-01	1.784461e+00	1	-1.986458e-02
1.818182e+00	1.818182e+00	9.842105e-01	1.789474e+00	1	-1.980990e-02
1.826997e+00	1.826997e+00	9.822055e-01	1.794486e+00	1	-1.975503e-02
1.835848e+00	1.835848e+00	9.802005e-01	1.799499e+00	1	-1.969997e-02
1.844735e+00	1.844735e+00	9.781955e-01	1.804511e+00	1	-1.964472e-02
1.853659e+00	1.853659e+00	9.761905e-01	1.809524e+00	1	-1.958928e-02
1.862619e+00	1.862619e+00	9.741855e-01	1.814536e+00	1	-1.953365e-02
1.871616e+00	1.871616e+00	9.721805e-01	1.819549e+00	1	-1.947782e-02
1.880651e+00	1.880651e+00	9.701754e-01	1.824561e+00	1	-1.942181e-02
1.889723e+00	1.889723e+00	9.681704e-01	1.829574e+00	1	-1.936559e-02
1.898833e+00	1.898833e+00	9.661654e-01	1.834586e+00	1	-1.930918e-02
1.907980e+00	1.907980e+00	9.641604e-01	1.839599e+00	1	-1.925258e-02
1.917166e+00	1.917166e+00	9.621554e-01	1.844612e+00	1	-1.919578e-02
1.926390e+00	1.926390e+00	9.601504e-01	1.849624e+00	1	-1.913879e-02
1.935653e+00	1.935653e+00	9.581454e-01	1.854637e+00	1	-1.908159e-02
1.944954e+00	1.944954e+00	9.561404e-01	1.859649e+00	1	-1.902420e-02
1.954295e+00	1.954295e+00	9.541353e-01	1.864662e+00	1	-1.896661e-02
1.963675e+00	1.963675e+00	9.521303e-01	1.869674e+00	1	-1.890882e-02
1.973094e+00	1.973094e+00	9.501253e-01	1.874687e+00	1	-1.885083e-02
1.982554e+00	1.982554e+00	9.481203e-01	1.879699e+00	1	-1.879264e-02
1.992053e+00	1.992053e+00	9.461153e-01	1.884712e+00	1	-1.873425e-02
2.001593e+00	2.001593e+00	9.441103e-01	1.889724e+00	1	-1.867565e-02
2.011173e+00	2.011173e+00	9.421053e-01	1.894737e+00	1	-1.861686e-02
2.020794e+00	2.020794e+00	9.401003e-01	1.899749e+00	1	-1.855786e-02
2.030457e+00	2.030457e+00	9.380952e-01	1.904762e+00	1	-1.849865e-02
2.040161e+00	2.040161e+00	9.360902e-01	1.909774e+00	1	-1.843924e-02
2.049906e+00	2.049906e+00	9.340852e-01	1.914787e+00	1	-1.837963e-02
2.059693e+00	2.059693e+00	9.320802e-01	1.919799e+00	1	-1.831981e-02
2.069523e+00	2.069523e+00	9.300752e-01	1.924812e+00	1	-1.825978e-02
2.079395e+00	2.079395e+00	9.280702e-01	1.929825e+00	1	-1.819954e-02
2.089310e+00	2.089310e+00	9.260652e-01	1.934837e+00	1	-1.813910e-02
2.099268e+00	2.099268e+00	9.240602e-01	1.939850e+00	1	-1.807844e-02
2.109269e+00	2.109269e+00	9.220551e-01	1.944862e+00	1	-1.801758e-02
2.119314e+00	2.119314e+00	9.200501e-01	1.949875e+00	1	-1.795651e-02
2.129402e+00	2.129402e+00	9.180451e-01	1.954887e+00	1	-1.789522e-02
2.139535e+00	2.139535e+00	9.160401e-01	1.959900e+00	1	-1.783373e-02
2.149712e+00	2.149712e+00	9.140351e-01	1.964912e+00	1	-1.777202e-02
2.159934e+00	2.159934e+00	9.120301e-01	1.969925e+00	1	-1.771010e-02
2.170201e+00	2.170201e+00	9.100251e-01	1.974937e+00	1	-1.764796e-02
2.180513e+00	2.180513e+00	9.080201e-01	1.979950e+00	1	-1.758561e-02
2.190871e+00	2.190871e+00	9.060150e-01	1.984962e+00	1	-1.752305e-02
2.201275e+00	2.201275e+00	9.040100e-01	1.989975e+00	1	-1.746027e-02
2.211725e+00	2.211725e+00	9.020050e-01	1.994987e+00	1	-1.739728e-02
2.222222e+00	2.222222e+00	9.000000e-01	2.000000e+00	1	-1.733407e-02
