# Supplementary material for: Self-organized synchronization of digital phase-locked loops with delayed coupling in theory and experiment
Source: PLoS One. 2017 Feb 16;12(2):e0171590. doi: 10.1371/journal.pone.0171590 (PMC5312960; doi:10.1371/journal.pone.0171590)
Supplement: S1 File — S1_File.zip. (ZIP) [file pone.0171590.s001.zip › theory.results.3x1ring.twist.csv]

tau	taunorm	Omega	OmegaTau	stable	perdec
0.000000e+00	0.000000e+00	1.033333e+00	0.000000e+00	0	7.529611e-02
4.850837e-03	4.850837e-03	1.033333e+00	5.012531e-03	0	7.530385e-02
9.701674e-03	9.701674e-03	1.033333e+00	1.002506e-02	0	7.531156e-02
1.455251e-02	1.455251e-02	1.033333e+00	1.503759e-02	0	7.531922e-02
1.940335e-02	1.940335e-02	1.033333e+00	2.005013e-02	0	7.532685e-02
2.425418e-02	2.425418e-02	1.033333e+00	2.506266e-02	0	7.533444e-02
2.910502e-02	2.910502e-02	1.033333e+00	3.007519e-02	0	7.534199e-02
3.395586e-02	3.395586e-02	1.033333e+00	3.508772e-02	0	7.534950e-02
3.880669e-02	3.880669e-02	1.033333e+00	4.010025e-02	0	7.535697e-02
4.365753e-02	4.365753e-02	1.033333e+00	4.511278e-02	0	7.536440e-02
4.850837e-02	4.850837e-02	1.033333e+00	5.012531e-02	0	7.537180e-02
5.335920e-02	5.335920e-02	1.033333e+00	5.513784e-02	0	7.537915e-02
5.821004e-02	5.821004e-02	1.033333e+00	6.015038e-02	0	7.538647e-02
6.306088e-02	6.306088e-02	1.033333e+00	6.516291e-02	0	7.539375e-02
6.791171e-02	6.791171e-02	1.033333e+00	7.017544e-02	0	7.540099e-02
7.276255e-02	7.276255e-02	1.033333e+00	7.518797e-02	0	7.540819e-02
7.761339e-02	7.761339e-02	1.033333e+00	8.020050e-02	0	7.541536e-02
8.246423e-02	8.246423e-02	1.033333e+00	8.521303e-02	0	7.542249e-02
8.731506e-02	8.731506e-02	1.033333e+00	9.022556e-02	0	7.542958e-02
9.216590e-02	9.216590e-02	1.033333e+00	9.523810e-02	0	7.543663e-02
9.701674e-02	9.701674e-02	1.033333e+00	1.002506e-01	0	7.544365e-02
1.018676e-01	1.018676e-01	1.033333e+00	1.052632e-01	0	7.545062e-02
1.067184e-01	1.067184e-01	1.033333e+00	1.102757e-01	0	7.545756e-02
1.115692e-01	1.115692e-01	1.033333e+00	1.152882e-01	0	7.546446e-02
1.164201e-01	1.164201e-01	1.033333e+00	1.203008e-01	0	7.547133e-02
1.212709e-01	1.212709e-01	1.033333e+00	1.253133e-01	0	7.547816e-02
1.261218e-01	1.261218e-01	1.033333e+00	1.303258e-01	0	7.548495e-02
1.309726e-01	1.309726e-01	1.033333e+00	1.353383e-01	0	7.549170e-02
1.358234e-01	1.358234e-01	1.033333e+00	1.403509e-01	0	7.549842e-02
1.406743e-01	1.406743e-01	1.033333e+00	1.453634e-01	0	7.550510e-02
1.455251e-01	1.455251e-01	1.033333e+00	1.503759e-01	0	7.551174e-02
1.503759e-01	1.503759e-01	1.033333e+00	1.553885e-01	0	7.551835e-02
1.552268e-01	1.552268e-01	1.033333e+00	1.604010e-01	0	7.552492e-02
1.600776e-01	1.600776e-01	1.033333e+00	1.654135e-01	0	7.553145e-02
1.651688e-01	1.651688e-01	1.031830e+00	1.704261e-01	1	-3.037310e-02
1.703578e-01	1.703578e-01	1.029825e+00	1.754386e-01	1	-3.034018e-02
1.755669e-01	1.755669e-01	1.027820e+00	1.804511e-01	1	-3.030713e-02
1.807965e-01	1.807965e-01	1.025815e+00	1.854637e-01	1	-3.027394e-02
1.860465e-01	1.860465e-01	1.023810e+00	1.904762e-01	1	-3.024062e-02
1.913171e-01	1.913171e-01	1.021805e+00	1.954887e-01	1	-3.020715e-02
1.966085e-01	1.966085e-01	1.019799e+00	2.005013e-01	1	-3.017354e-02
2.019207e-01	2.019207e-01	1.017794e+00	2.055138e-01	1	-3.013980e-02
2.072539e-01	2.072539e-01	1.015789e+00	2.105263e-01	1	-3.010591e-02
2.126082e-01	2.126082e-01	1.013784e+00	2.155388e-01	1	-3.007187e-02
2.179837e-01	2.179837e-01	1.011779e+00	2.205514e-01	1	-3.003770e-02
2.233805e-01	2.233805e-01	1.009774e+00	2.255639e-01	1	-3.000338e-02
2.287988e-01	2.287988e-01	1.007769e+00	2.305764e-01	1	-2.996891e-02
2.342387e-01	2.342387e-01	1.005764e+00	2.355890e-01	1	-2.993430e-02
2.397004e-01	2.397004e-01	1.003759e+00	2.406015e-01	1	-2.989955e-02
2.451839e-01	2.451839e-01	1.001754e+00	2.456140e-01	1	-2.986464e-02
2.506894e-01	2.506894e-01	9.997494e-01	2.506266e-01	1	-2.982959e-02
2.562170e-01	2.562170e-01	9.977444e-01	2.556391e-01	1	-2.979438e-02
2.617669e-01	2.617669e-01	9.957393e-01	2.606516e-01	1	-2.975903e-02
2.673392e-01	2.673392e-01	9.937343e-01	2.656642e-01	1	-2.972353e-02
2.729340e-01	2.729340e-01	9.917293e-01	2.706767e-01	1	-2.968787e-02
2.785515e-01	2.785515e-01	9.897243e-01	2.756892e-01	1	-2.965206e-02
2.841918e-01	2.841918e-01	9.877193e-01	2.807018e-01	1	-2.961610e-02
2.898551e-01	2.898551e-01	9.857143e-01	2.857143e-01	1	-2.957998e-02
2.955414e-01	2.955414e-01	9.837093e-01	2.907268e-01	1	-2.954370e-02
3.012510e-01	3.012510e-01	9.817043e-01	2.957393e-01	1	-2.950727e-02
3.069839e-01	3.069839e-01	9.796992e-01	3.007519e-01	1	-2.947069e-02
3.127403e-01	3.127403e-01	9.776942e-01	3.057644e-01	1	-2.943394e-02
3.185204e-01	3.185204e-01	9.756892e-01	3.107769e-01	1	-2.939703e-02
3.243243e-01	3.243243e-01	9.736842e-01	3.157895e-01	1	-2.935997e-02
3.301522e-01	3.301522e-01	9.716792e-01	3.208020e-01	1	-2.932274e-02
3.360041e-01	3.360041e-01	9.696742e-01	3.258145e-01	1	-2.928535e-02
3.418803e-01	3.418803e-01	9.676692e-01	3.308271e-01	1	-2.924780e-02
3.474203e-01	3.474203e-01	9.666667e-01	3.358396e-01	0	7.575653e-02
3.526057e-01	3.526057e-01	9.666667e-01	3.408521e-01	0	7.576202e-02
3.577910e-01	3.577910e-01	9.666667e-01	3.458647e-01	0	7.576748e-02
3.629764e-01	3.629764e-01	9.666667e-01	3.508772e-01	0	7.577290e-02
3.681618e-01	3.681618e-01	9.666667e-01	3.558897e-01	0	7.577828e-02
3.733472e-01	3.733472e-01	9.666667e-01	3.609023e-01	0	7.578363e-02
3.785325e-01	3.785325e-01	9.666667e-01	3.659148e-01	0	7.578894e-02
3.837179e-01	3.837179e-01	9.666667e-01	3.709273e-01	0	7.579420e-02
3.889033e-01	3.889033e-01	9.666667e-01	3.759398e-01	0	7.579943e-02
3.940887e-01	3.940887e-01	9.666667e-01	3.809524e-01	0	7.580463e-02
3.992740e-01	3.992740e-01	9.666667e-01	3.859649e-01	0	7.580978e-02
4.044594e-01	4.044594e-01	9.666667e-01	3.909774e-01	0	7.581490e-02
4.096448e-01	4.096448e-01	9.666667e-01	3.959900e-01	0	7.581998e-02
4.148302e-01	4.148302e-01	9.666667e-01	4.010025e-01	0	7.582502e-02
4.200156e-01	4.200156e-01	9.666667e-01	4.060150e-01	0	7.583003e-02
4.252009e-01	4.252009e-01	9.666667e-01	4.110276e-01	0	7.583500e-02
4.303863e-01	4.303863e-01	9.666667e-01	4.160401e-01	0	7.583993e-02
4.355717e-01	4.355717e-01	9.666667e-01	4.210526e-01	0	7.584482e-02
4.407571e-01	4.407571e-01	9.666667e-01	4.260652e-01	0	7.584968e-02
4.459424e-01	4.459424e-01	9.666667e-01	4.310777e-01	0	7.585450e-02
4.511278e-01	4.511278e-01	9.666667e-01	4.360902e-01	0	7.585928e-02
4.563132e-01	4.563132e-01	9.666667e-01	4.411028e-01	0	7.586403e-02
4.614986e-01	4.614986e-01	9.666667e-01	4.461153e-01	0	7.586874e-02
4.666840e-01	4.666840e-01	9.666667e-01	4.511278e-01	0	7.587341e-02
4.718693e-01	4.718693e-01	9.666667e-01	4.561404e-01	0	7.587805e-02
4.770547e-01	4.770547e-01	9.666667e-01	4.611529e-01	0	7.588265e-02
4.822401e-01	4.822401e-01	9.666667e-01	4.661654e-01	0	7.588722e-02
4.874255e-01	4.874255e-01	9.666667e-01	4.711779e-01	0	7.589175e-02
4.926108e-01	4.926108e-01	9.666667e-01	4.761905e-01	0	7.589624e-02
4.977962e-01	4.977962e-01	9.666667e-01	4.812030e-01	0	7.590070e-02
5.029816e-01	5.029816e-01	9.666667e-01	4.862155e-01	0	7.590512e-02
5.081670e-01	5.081670e-01	9.666667e-01	4.912281e-01	0	7.590950e-02
5.133523e-01	5.133523e-01	9.666667e-01	4.962406e-01	0	7.591385e-02
5.185377e-01	5.185377e-01	9.666667e-01	5.012531e-01	0	7.591816e-02
5.237231e-01	5.237231e-01	9.666667e-01	5.062657e-01	0	7.592244e-02
5.289085e-01	5.289085e-01	9.666667e-01	5.112782e-01	0	7.592669e-02
5.340939e-01	5.340939e-01	9.666667e-01	5.162907e-01	0	7.593089e-02
5.392792e-01	5.392792e-01	9.666667e-01	5.213033e-01	0	7.593507e-02
5.444646e-01	5.444646e-01	9.666667e-01	5.263158e-01	0	7.593920e-02
5.496500e-01	5.496500e-01	9.666667e-01	5.313283e-01	0	7.594330e-02
5.548354e-01	5.548354e-01	9.666667e-01	5.363409e-01	0	7.594737e-02
5.600207e-01	5.600207e-01	9.666667e-01	5.413534e-01	0	7.595140e-02
5.652061e-01	5.652061e-01	9.666667e-01	5.463659e-01	0	7.595540e-02
5.703915e-01	5.703915e-01	9.666667e-01	5.513784e-01	0	7.595936e-02
5.755769e-01	5.755769e-01	9.666667e-01	5.563910e-01	0	7.596329e-02
5.807623e-01	5.807623e-01	9.666667e-01	5.614035e-01	0	7.596718e-02
5.859476e-01	5.859476e-01	9.666667e-01	5.664160e-01	0	7.597104e-02
5.911330e-01	5.911330e-01	9.666667e-01	5.714286e-01	0	7.597486e-02
5.963184e-01	5.963184e-01	9.666667e-01	5.764411e-01	0	7.597865e-02
6.015038e-01	6.015038e-01	9.666667e-01	5.814536e-01	0	7.598241e-02
6.066891e-01	6.066891e-01	9.666667e-01	5.864662e-01	0	7.598613e-02
6.118745e-01	6.118745e-01	9.666667e-01	5.914787e-01	0	7.598981e-02
6.170599e-01	6.170599e-01	9.666667e-01	5.964912e-01	0	7.599347e-02
6.222453e-01	6.222453e-01	9.666667e-01	6.015038e-01	0	7.599709e-02
6.274306e-01	6.274306e-01	9.666667e-01	6.065163e-01	0	7.600067e-02
6.326160e-01	6.326160e-01	9.666667e-01	6.115288e-01	0	7.600422e-02
6.378014e-01	6.378014e-01	9.666667e-01	6.165414e-01	0	7.600774e-02
6.429868e-01	6.429868e-01	9.666667e-01	6.215539e-01	0	7.601122e-02
6.481722e-01	6.481722e-01	9.666667e-01	6.265664e-01	0	7.601467e-02
6.533575e-01	6.533575e-01	9.666667e-01	6.315789e-01	0	7.601809e-02
6.585429e-01	6.585429e-01	9.666667e-01	6.365915e-01	0	7.602147e-02
6.637283e-01	6.637283e-01	9.666667e-01	6.416040e-01	0	7.602482e-02
6.689137e-01	6.689137e-01	9.666667e-01	6.466165e-01	0	7.602814e-02
6.740990e-01	6.740990e-01	9.666667e-01	6.516291e-01	0	7.603142e-02
6.792844e-01	6.792844e-01	9.666667e-01	6.566416e-01	0	7.603467e-02
6.844698e-01	6.844698e-01	9.666667e-01	6.616541e-01	0	7.603789e-02
6.896552e-01	6.896552e-01	9.666667e-01	6.666667e-01	0	7.604107e-02
6.934023e-01	6.934023e-01	9.686717e-01	6.716792e-01	0	1.618508e-01
6.971340e-01	6.971340e-01	9.706767e-01	6.766917e-01	0	1.618336e-01
7.008503e-01	7.008503e-01	9.726817e-01	6.817043e-01	0	1.618165e-01
7.045513e-01	7.045513e-01	9.746867e-01	6.867168e-01	0	1.617995e-01
7.082371e-01	7.082371e-01	9.766917e-01	6.917293e-01	0	1.617825e-01
7.119078e-01	7.119078e-01	9.786967e-01	6.967419e-01	0	1.617657e-01
7.155635e-01	7.155635e-01	9.807018e-01	7.017544e-01	0	1.617489e-01
7.192043e-01	7.192043e-01	9.827068e-01	7.067669e-01	0	1.617322e-01
7.228302e-01	7.228302e-01	9.847118e-01	7.117794e-01	0	1.617155e-01
7.264415e-01	7.264415e-01	9.867168e-01	7.167920e-01	0	1.616990e-01
7.300380e-01	7.300380e-01	9.887218e-01	7.218045e-01	0	1.616825e-01
7.336200e-01	7.336200e-01	9.907268e-01	7.268170e-01	0	1.616661e-01
7.371876e-01	7.371876e-01	9.927318e-01	7.318296e-01	0	1.616498e-01
7.407407e-01	7.407407e-01	9.947368e-01	7.368421e-01	0	1.616335e-01
7.442796e-01	7.442796e-01	9.967419e-01	7.418546e-01	0	1.616174e-01
7.478043e-01	7.478043e-01	9.987469e-01	7.468672e-01	0	1.616013e-01
7.513148e-01	7.513148e-01	1.000752e+00	7.518797e-01	0	1.615853e-01
7.548113e-01	7.548113e-01	1.002757e+00	7.568922e-01	0	1.615693e-01
7.582938e-01	7.582938e-01	1.004762e+00	7.619048e-01	0	1.615535e-01
7.617625e-01	7.617625e-01	1.006767e+00	7.669173e-01	0	1.615377e-01
7.652174e-01	7.652174e-01	1.008772e+00	7.719298e-01	0	1.615220e-01
7.686586e-01	7.686586e-01	1.010777e+00	7.769424e-01	0	1.615063e-01
7.720861e-01	7.720861e-01	1.012782e+00	7.819549e-01	0	1.614907e-01
7.755001e-01	7.755001e-01	1.014787e+00	7.869674e-01	0	1.614752e-01
7.789007e-01	7.789007e-01	1.016792e+00	7.919799e-01	0	1.614598e-01
7.822878e-01	7.822878e-01	1.018797e+00	7.969925e-01	0	1.614444e-01
7.856617e-01	7.856617e-01	1.020802e+00	8.020050e-01	0	1.614291e-01
7.890223e-01	7.890223e-01	1.022807e+00	8.070175e-01	0	1.614139e-01
7.923698e-01	7.923698e-01	1.024812e+00	8.120301e-01	0	1.613988e-01
7.957042e-01	7.957042e-01	1.026817e+00	8.170426e-01	0	1.613837e-01
7.990256e-01	7.990256e-01	1.028822e+00	8.220551e-01	0	1.613687e-01
8.023341e-01	8.023341e-01	1.030827e+00	8.270677e-01	0	1.613537e-01
8.056297e-01	8.056297e-01	1.032832e+00	8.320802e-01	0	1.613388e-01
8.100897e-01	8.100897e-01	1.033333e+00	8.370927e-01	0	7.610596e-02
8.149406e-01	8.149406e-01	1.033333e+00	8.421053e-01	0	7.610822e-02
8.197914e-01	8.197914e-01	1.033333e+00	8.471178e-01	0	7.611044e-02
8.246423e-01	8.246423e-01	1.033333e+00	8.521303e-01	0	7.611265e-02
8.294931e-01	8.294931e-01	1.033333e+00	8.571429e-01	0	7.611482e-02
8.343439e-01	8.343439e-01	1.033333e+00	8.621554e-01	0	7.611697e-02
8.391948e-01	8.391948e-01	1.033333e+00	8.671679e-01	0	7.611909e-02
8.440456e-01	8.440456e-01	1.033333e+00	8.721805e-01	0	7.612119e-02
8.488964e-01	8.488964e-01	1.033333e+00	8.771930e-01	0	7.612325e-02
8.537473e-01	8.537473e-01	1.033333e+00	8.822055e-01	0	7.612530e-02
8.585981e-01	8.585981e-01	1.033333e+00	8.872180e-01	0	7.612731e-02
8.634489e-01	8.634489e-01	1.033333e+00	8.922306e-01	0	7.612930e-02
8.682998e-01	8.682998e-01	1.033333e+00	8.972431e-01	0	7.613126e-02
8.731506e-01	8.731506e-01	1.033333e+00	9.022556e-01	0	7.613320e-02
8.780015e-01	8.780015e-01	1.033333e+00	9.072682e-01	0	7.613510e-02
8.828523e-01	8.828523e-01	1.033333e+00	9.122807e-01	0	7.613699e-02
8.877031e-01	8.877031e-01	1.033333e+00	9.172932e-01	0	7.613884e-02
8.925540e-01	8.925540e-01	1.033333e+00	9.223058e-01	0	7.614067e-02
8.974048e-01	8.974048e-01	1.033333e+00	9.273183e-01	0	7.614248e-02
9.022556e-01	9.022556e-01	1.033333e+00	9.323308e-01	0	7.614426e-02
9.071065e-01	9.071065e-01	1.033333e+00	9.373434e-01	0	7.614601e-02
9.119573e-01	9.119573e-01	1.033333e+00	9.423559e-01	0	7.614773e-02
9.168081e-01	9.168081e-01	1.033333e+00	9.473684e-01	0	7.614943e-02
9.216590e-01	9.216590e-01	1.033333e+00	9.523810e-01	0	7.615111e-02
9.265098e-01	9.265098e-01	1.033333e+00	9.573935e-01	0	7.615276e-02
9.313607e-01	9.313607e-01	1.033333e+00	9.624060e-01	0	7.615438e-02
9.362115e-01	9.362115e-01	1.033333e+00	9.674185e-01	0	7.615598e-02
9.410623e-01	9.410623e-01	1.033333e+00	9.724311e-01	0	7.615755e-02
9.459132e-01	9.459132e-01	1.033333e+00	9.774436e-01	0	7.615910e-02
9.507640e-01	9.507640e-01	1.033333e+00	9.824561e-01	0	7.616062e-02
9.556148e-01	9.556148e-01	1.033333e+00	9.874687e-01	0	7.616211e-02
9.604657e-01	9.604657e-01	1.033333e+00	9.924812e-01	0	7.616358e-02
9.653165e-01	9.653165e-01	1.033333e+00	9.974937e-01	0	7.616503e-02
9.701674e-01	9.701674e-01	1.033333e+00	1.002506e+00	0	7.616645e-02
9.750182e-01	9.750182e-01	1.033333e+00	1.007519e+00	0	7.616784e-02
9.798690e-01	9.798690e-01	1.033333e+00	1.012531e+00	0	7.616921e-02
9.847199e-01	9.847199e-01	1.033333e+00	1.017544e+00	0	7.617056e-02
9.895707e-01	9.895707e-01	1.033333e+00	1.022556e+00	0	7.617187e-02
9.944215e-01	9.944215e-01	1.033333e+00	1.027569e+00	0	7.617317e-02
9.992724e-01	9.992724e-01	1.033333e+00	1.032581e+00	0	7.617444e-02
1.004123e+00	1.004123e+00	1.033333e+00	1.037594e+00	0	7.617568e-02
1.008974e+00	1.008974e+00	1.033333e+00	1.042607e+00	0	7.617690e-02
1.013825e+00	1.013825e+00	1.033333e+00	1.047619e+00	0	7.617810e-02
1.018676e+00	1.018676e+00	1.033333e+00	1.052632e+00	0	7.617927e-02
1.023527e+00	1.023527e+00	1.033333e+00	1.057644e+00	0	7.618042e-02
1.028377e+00	1.028377e+00	1.033333e+00	1.062657e+00	0	7.618154e-02
1.033228e+00	1.033228e+00	1.033333e+00	1.067669e+00	0	7.618263e-02
1.038079e+00	1.038079e+00	1.033333e+00	1.072682e+00	0	7.618371e-02
1.042930e+00	1.042930e+00	1.033333e+00	1.077694e+00	0	7.618476e-02
1.047781e+00	1.047781e+00	1.033333e+00	1.082707e+00	0	7.618578e-02
1.052632e+00	1.052632e+00	1.033333e+00	1.087719e+00	0	7.618678e-02
1.057482e+00	1.057482e+00	1.033333e+00	1.092732e+00	0	7.618775e-02
1.062333e+00	1.062333e+00	1.033333e+00	1.097744e+00	0	7.618871e-02
1.067184e+00	1.067184e+00	1.033333e+00	1.102757e+00	0	7.618963e-02
1.072035e+00	1.072035e+00	1.033333e+00	1.107769e+00	0	7.619054e-02
1.076886e+00	1.076886e+00	1.033333e+00	1.112782e+00	0	7.619142e-02
1.081737e+00	1.081737e+00	1.033333e+00	1.117794e+00	0	7.619227e-02
1.086587e+00	1.086587e+00	1.033333e+00	1.122807e+00	0	7.619310e-02
1.091438e+00	1.091438e+00	1.033333e+00	1.127820e+00	0	7.619391e-02
1.096289e+00	1.096289e+00	1.033333e+00	1.132832e+00	0	7.619470e-02
1.101140e+00	1.101140e+00	1.033333e+00	1.137845e+00	0	7.619546e-02
1.105991e+00	1.105991e+00	1.033333e+00	1.142857e+00	0	7.619619e-02
1.110842e+00	1.110842e+00	1.033333e+00	1.147870e+00	0	7.619691e-02
1.115692e+00	1.115692e+00	1.033333e+00	1.152882e+00	0	7.619760e-02
1.120543e+00	1.120543e+00	1.033333e+00	1.157895e+00	0	7.619826e-02
1.125394e+00	1.125394e+00	1.033333e+00	1.162907e+00	0	7.619891e-02
1.130793e+00	1.130793e+00	1.032832e+00	1.167920e+00	1	-2.417121e-02
1.137856e+00	1.137856e+00	1.030827e+00	1.172932e+00	1	-2.412582e-02
1.144945e+00	1.144945e+00	1.028822e+00	1.177945e+00	1	-2.408025e-02
1.152062e+00	1.152062e+00	1.026817e+00	1.182957e+00	1	-2.403451e-02
1.159208e+00	1.159208e+00	1.024812e+00	1.187970e+00	1	-2.398860e-02
1.166381e+00	1.166381e+00	1.022807e+00	1.192982e+00	1	-2.394252e-02
1.173582e+00	1.173582e+00	1.020802e+00	1.197995e+00	1	-2.389627e-02
1.180812e+00	1.180812e+00	1.018797e+00	1.203008e+00	1	-2.384984e-02
1.188070e+00	1.188070e+00	1.016792e+00	1.208020e+00	1	-2.380324e-02
1.195357e+00	1.195357e+00	1.014787e+00	1.213033e+00	1	-2.375647e-02
1.202673e+00	1.202673e+00	1.012782e+00	1.218045e+00	1	-2.370951e-02
1.210017e+00	1.210017e+00	1.010777e+00	1.223058e+00	1	-2.366238e-02
1.217391e+00	1.217391e+00	1.008772e+00	1.228070e+00	1	-2.361508e-02
1.224795e+00	1.224795e+00	1.006767e+00	1.233083e+00	1	-2.356759e-02
1.232227e+00	1.232227e+00	1.004762e+00	1.238095e+00	1	-2.351993e-02
1.239690e+00	1.239690e+00	1.002757e+00	1.243108e+00	1	-2.347208e-02
1.247183e+00	1.247183e+00	1.000752e+00	1.248120e+00	1	-2.342406e-02
1.254705e+00	1.254705e+00	9.987469e-01	1.253133e+00	1	-2.337585e-02
1.262258e+00	1.262258e+00	9.967419e-01	1.258145e+00	1	-2.332746e-02
1.269841e+00	1.269841e+00	9.947368e-01	1.263158e+00	1	-2.327888e-02
1.277455e+00	1.277455e+00	9.927318e-01	1.268170e+00	1	-2.323012e-02
1.285100e+00	1.285100e+00	9.907268e-01	1.273183e+00	1	-2.318118e-02
1.292776e+00	1.292776e+00	9.887218e-01	1.278195e+00	1	-2.313205e-02
1.300483e+00	1.300483e+00	9.867168e-01	1.283208e+00	1	-2.308273e-02
1.308221e+00	1.308221e+00	9.847118e-01	1.288221e+00	1	-2.303323e-02
1.315991e+00	1.315991e+00	9.827068e-01	1.293233e+00	1	-2.298354e-02
1.323792e+00	1.323792e+00	9.807018e-01	1.298246e+00	1	-2.293365e-02
1.331626e+00	1.331626e+00	9.786967e-01	1.303258e+00	1	-2.288358e-02
1.339492e+00	1.339492e+00	9.766917e-01	1.308271e+00	1	-2.283332e-02
1.347390e+00	1.347390e+00	9.746867e-01	1.313283e+00	1	-2.278286e-02
1.355321e+00	1.355321e+00	9.726817e-01	1.318296e+00	1	-2.273221e-02
1.363284e+00	1.363284e+00	9.706767e-01	1.323308e+00	1	-2.268137e-02
1.371281e+00	1.371281e+00	9.686717e-01	1.328321e+00	1	-2.263033e-02
1.379310e+00	1.379310e+00	9.666667e-01	1.333333e+00	1	-2.257910e-02
1.384496e+00	1.384496e+00	9.666667e-01	1.338346e+00	0	7.620071e-02
1.389681e+00	1.389681e+00	9.666667e-01	1.343358e+00	0	7.620013e-02
1.394866e+00	1.394866e+00	9.666667e-01	1.348371e+00	0	7.619951e-02
1.400052e+00	1.400052e+00	9.666667e-01	1.353383e+00	0	7.619888e-02
1.405237e+00	1.405237e+00	9.666667e-01	1.358396e+00	0	7.619822e-02
1.410423e+00	1.410423e+00	9.666667e-01	1.363409e+00	0	7.619754e-02
1.415608e+00	1.415608e+00	9.666667e-01	1.368421e+00	0	7.619684e-02
1.420793e+00	1.420793e+00	9.666667e-01	1.373434e+00	0	7.619611e-02
1.425979e+00	1.425979e+00	9.666667e-01	1.378446e+00	0	7.619536e-02
1.431164e+00	1.431164e+00	9.666667e-01	1.383459e+00	0	7.619459e-02
1.436349e+00	1.436349e+00	9.666667e-01	1.388471e+00	0	7.619379e-02
1.441535e+00	1.441535e+00	9.666667e-01	1.393484e+00	0	7.619297e-02
1.446720e+00	1.446720e+00	9.666667e-01	1.398496e+00	0	7.619213e-02
1.451906e+00	1.451906e+00	9.666667e-01	1.403509e+00	0	7.619126e-02
1.457091e+00	1.457091e+00	9.666667e-01	1.408521e+00	0	7.619038e-02
1.462276e+00	1.462276e+00	9.666667e-01	1.413534e+00	0	7.618947e-02
1.467462e+00	1.467462e+00	9.666667e-01	1.418546e+00	0	7.618853e-02
1.472647e+00	1.472647e+00	9.666667e-01	1.423559e+00	0	7.618758e-02
1.477833e+00	1.477833e+00	9.666667e-01	1.428571e+00	0	7.618660e-02
1.483018e+00	1.483018e+00	9.666667e-01	1.433584e+00	0	7.618560e-02
1.488203e+00	1.488203e+00	9.666667e-01	1.438596e+00	0	7.618458e-02
1.493389e+00	1.493389e+00	9.666667e-01	1.443609e+00	0	7.618353e-02
1.498574e+00	1.498574e+00	9.666667e-01	1.448622e+00	0	7.618247e-02
1.503759e+00	1.503759e+00	9.666667e-01	1.453634e+00	0	7.618138e-02
1.508945e+00	1.508945e+00	9.666667e-01	1.458647e+00	0	7.618027e-02
1.514130e+00	1.514130e+00	9.666667e-01	1.463659e+00	0	7.617913e-02
1.519316e+00	1.519316e+00	9.666667e-01	1.468672e+00	0	7.617798e-02
1.524501e+00	1.524501e+00	9.666667e-01	1.473684e+00	0	7.617680e-02
1.529686e+00	1.529686e+00	9.666667e-01	1.478697e+00	0	7.617560e-02
1.534872e+00	1.534872e+00	9.666667e-01	1.483709e+00	0	7.617438e-02
1.540057e+00	1.540057e+00	9.666667e-01	1.488722e+00	0	7.617314e-02
1.545242e+00	1.545242e+00	9.666667e-01	1.493734e+00	0	7.617187e-02
1.550428e+00	1.550428e+00	9.666667e-01	1.498747e+00	0	7.617059e-02
1.555613e+00	1.555613e+00	9.666667e-01	1.503759e+00	0	7.616928e-02
1.560799e+00	1.560799e+00	9.666667e-01	1.508772e+00	0	7.616795e-02
1.565984e+00	1.565984e+00	9.666667e-01	1.513784e+00	0	7.616660e-02
1.571169e+00	1.571169e+00	9.666667e-01	1.518797e+00	0	7.616523e-02
1.576355e+00	1.576355e+00	9.666667e-01	1.523810e+00	0	7.616384e-02
1.581540e+00	1.581540e+00	9.666667e-01	1.528822e+00	0	7.616242e-02
1.586725e+00	1.586725e+00	9.666667e-01	1.533835e+00	0	7.616099e-02
1.591911e+00	1.591911e+00	9.666667e-01	1.538847e+00	0	7.615953e-02
1.597096e+00	1.597096e+00	9.666667e-01	1.543860e+00	0	7.615805e-02
1.602282e+00	1.602282e+00	9.666667e-01	1.548872e+00	0	7.615655e-02
1.607467e+00	1.607467e+00	9.666667e-01	1.553885e+00	0	7.615503e-02
1.612652e+00	1.612652e+00	9.666667e-01	1.558897e+00	0	7.615349e-02
1.617838e+00	1.617838e+00	9.666667e-01	1.563910e+00	0	7.615193e-02
1.623023e+00	1.623023e+00	9.666667e-01	1.568922e+00	0	7.615034e-02
1.628208e+00	1.628208e+00	9.666667e-01	1.573935e+00	0	7.614874e-02
1.633394e+00	1.633394e+00	9.666667e-01	1.578947e+00	0	7.614711e-02
1.638579e+00	1.638579e+00	9.666667e-01	1.583960e+00	0	7.614547e-02
1.643765e+00	1.643765e+00	9.666667e-01	1.588972e+00	0	7.614380e-02
1.648950e+00	1.648950e+00	9.666667e-01	1.593985e+00	0	7.614212e-02
1.654135e+00	1.654135e+00	9.666667e-01	1.598997e+00	0	7.614041e-02
1.659321e+00	1.659321e+00	9.666667e-01	1.604010e+00	0	7.613868e-02
1.664506e+00	1.664506e+00	9.666667e-01	1.609023e+00	0	7.613693e-02
1.669691e+00	1.669691e+00	9.666667e-01	1.614035e+00	0	7.613517e-02
1.674877e+00	1.674877e+00	9.666667e-01	1.619048e+00	0	7.613338e-02
1.680062e+00	1.680062e+00	9.666667e-01	1.624060e+00	0	7.613157e-02
1.685248e+00	1.685248e+00	9.666667e-01	1.629073e+00	0	7.612974e-02
1.690433e+00	1.690433e+00	9.666667e-01	1.634085e+00	0	7.612789e-02
1.695618e+00	1.695618e+00	9.666667e-01	1.639098e+00	0	7.612602e-02
1.700804e+00	1.700804e+00	9.666667e-01	1.644110e+00	0	7.612413e-02
1.705989e+00	1.705989e+00	9.666667e-01	1.649123e+00	0	7.612222e-02
1.711174e+00	1.711174e+00	9.666667e-01	1.654135e+00	0	7.612029e-02
1.716360e+00	1.716360e+00	9.666667e-01	1.659148e+00	0	7.611834e-02
1.721545e+00	1.721545e+00	9.666667e-01	1.664160e+00	0	7.611637e-02
1.724942e+00	1.724942e+00	9.676692e-01	1.669173e+00	0	1.575185e-01
1.726544e+00	1.726544e+00	9.696742e-01	1.674185e+00	0	1.575124e-01
1.728140e+00	1.728140e+00	9.716792e-01	1.679198e+00	0	1.575063e-01
1.729730e+00	1.729730e+00	9.736842e-01	1.684211e+00	0	1.575002e-01
1.731313e+00	1.731313e+00	9.756892e-01	1.689223e+00	0	1.574942e-01
1.732889e+00	1.732889e+00	9.776942e-01	1.694236e+00	0	1.574881e-01
1.734459e+00	1.734459e+00	9.796992e-01	1.699248e+00	0	1.574821e-01
1.736022e+00	1.736022e+00	9.817043e-01	1.704261e+00	0	1.574762e-01
1.737580e+00	1.737580e+00	9.837093e-01	1.709273e+00	0	1.574702e-01
1.739130e+00	1.739130e+00	9.857143e-01	1.714286e+00	0	1.574643e-01
1.740675e+00	1.740675e+00	9.877193e-01	1.719298e+00	0	1.574584e-01
1.742213e+00	1.742213e+00	9.897243e-01	1.724311e+00	0	1.574525e-01
1.743745e+00	1.743745e+00	9.917293e-01	1.729323e+00	0	1.574467e-01
1.745271e+00	1.745271e+00	9.937343e-01	1.734336e+00	0	1.574409e-01
1.746791e+00	1.746791e+00	9.957393e-01	1.739348e+00	0	1.574351e-01
1.748304e+00	1.748304e+00	9.977444e-01	1.744361e+00	0	1.574293e-01
1.749812e+00	1.749812e+00	9.997494e-01	1.749373e+00	0	1.574236e-01
1.751313e+00	1.751313e+00	1.001754e+00	1.754386e+00	0	1.574179e-01
1.752809e+00	1.752809e+00	1.003759e+00	1.759398e+00	0	1.574122e-01
1.754299e+00	1.754299e+00	1.005764e+00	1.764411e+00	0	1.574065e-01
1.755782e+00	1.755782e+00	1.007769e+00	1.769424e+00	0	1.574009e-01
1.757260e+00	1.757260e+00	1.009774e+00	1.774436e+00	0	1.573952e-01
1.758732e+00	1.758732e+00	1.011779e+00	1.779449e+00	0	1.573896e-01
1.760198e+00	1.760198e+00	1.013784e+00	1.784461e+00	0	1.573841e-01
1.761658e+00	1.761658e+00	1.015789e+00	1.789474e+00	0	1.573785e-01
1.763113e+00	1.763113e+00	1.017794e+00	1.794486e+00	0	1.573730e-01
1.764561e+00	1.764561e+00	1.019799e+00	1.799499e+00	0	1.573675e-01
1.766004e+00	1.766004e+00	1.021805e+00	1.804511e+00	0	1.573620e-01
1.767442e+00	1.767442e+00	1.023810e+00	1.809524e+00	0	1.573565e-01
1.768874e+00	1.768874e+00	1.025815e+00	1.814536e+00	0	1.573511e-01
1.770300e+00	1.770300e+00	1.027820e+00	1.819549e+00	0	1.573457e-01
1.771721e+00	1.771721e+00	1.029825e+00	1.824561e+00	0	1.573403e-01
1.773136e+00	1.773136e+00	1.031830e+00	1.829574e+00	0	1.573349e-01
1.775406e+00	1.775406e+00	1.033333e+00	1.834586e+00	0	7.609475e-02
1.780257e+00	1.780257e+00	1.033333e+00	1.839599e+00	0	7.609270e-02
1.785108e+00	1.785108e+00	1.033333e+00	1.844612e+00	0	7.609064e-02
1.789959e+00	1.789959e+00	1.033333e+00	1.849624e+00	0	7.608855e-02
1.794810e+00	1.794810e+00	1.033333e+00	1.854637e+00	0	7.608645e-02
1.799660e+00	1.799660e+00	1.033333e+00	1.859649e+00	0	7.608434e-02
1.804511e+00	1.804511e+00	1.033333e+00	1.864662e+00	0	7.608220e-02
1.809362e+00	1.809362e+00	1.033333e+00	1.869674e+00	0	7.608005e-02
1.814213e+00	1.814213e+00	1.033333e+00	1.874687e+00	0	7.607789e-02
1.819064e+00	1.819064e+00	1.033333e+00	1.879699e+00	0	7.607570e-02
1.823915e+00	1.823915e+00	1.033333e+00	1.884712e+00	0	7.607350e-02
1.828765e+00	1.828765e+00	1.033333e+00	1.889724e+00	0	7.607129e-02
1.833616e+00	1.833616e+00	1.033333e+00	1.894737e+00	0	7.606906e-02
1.838467e+00	1.838467e+00	1.033333e+00	1.899749e+00	0	7.606681e-02
1.843318e+00	1.843318e+00	1.033333e+00	1.904762e+00	0	7.606454e-02
1.848169e+00	1.848169e+00	1.033333e+00	1.909774e+00	0	7.606226e-02
1.853020e+00	1.853020e+00	1.033333e+00	1.914787e+00	0	7.605996e-02
1.857870e+00	1.857870e+00	1.033333e+00	1.919799e+00	0	7.605765e-02
1.862721e+00	1.862721e+00	1.033333e+00	1.924812e+00	0	7.605532e-02
1.867572e+00	1.867572e+00	1.033333e+00	1.929825e+00	0	7.605297e-02
1.872423e+00	1.872423e+00	1.033333e+00	1.934837e+00	0	7.605061e-02
1.877274e+00	1.877274e+00	1.033333e+00	1.939850e+00	0	7.604823e-02
1.882125e+00	1.882125e+00	1.033333e+00	1.944862e+00	0	7.604584e-02
1.886976e+00	1.886976e+00	1.033333e+00	1.949875e+00	0	7.604343e-02
1.891826e+00	1.891826e+00	1.033333e+00	1.954887e+00	0	7.604100e-02
1.896677e+00	1.896677e+00	1.033333e+00	1.959900e+00	0	7.603856e-02
1.901528e+00	1.901528e+00	1.033333e+00	1.964912e+00	0	7.603610e-02
1.906379e+00	1.906379e+00	1.033333e+00	1.969925e+00	0	7.603363e-02
1.911230e+00	1.911230e+00	1.033333e+00	1.974937e+00	0	7.603114e-02
1.916081e+00	1.916081e+00	1.033333e+00	1.979950e+00	0	7.602863e-02
1.920931e+00	1.920931e+00	1.033333e+00	1.984962e+00	0	7.602611e-02
1.925782e+00	1.925782e+00	1.033333e+00	1.989975e+00	0	7.602358e-02
1.930633e+00	1.930633e+00	1.033333e+00	1.994987e+00	0	7.602103e-02
1.935484e+00	1.935484e+00	1.033333e+00	2.000000e+00	0	7.601846e-02
